# Supplementary material for: Alzheimer's disease biological domain sub‐stratification enhances the precision of functional analyses
Source: Alzheimers Dement. 2026 Jun 10;22(6):e71403. doi: 10.1002/alz.71403 (PMC13253357; doi:10.1002/alz.71403)
Supplement: Supplementary file 2 — Supporting Information [file ALZ-22-e71403-s001.xlsx]

## Sheet: Table_S1
Suplemental Table 1. Biodomain and subdomain term annotation
GO_ID	GOterm_Name	n_symbol	Biodomain	Subdomain
GO:0006915	apoptotic process	577	Apoptosis	other
GO:0043066	negative regulation of apoptotic process	483	Apoptosis	other
GO:0043065	positive regulation of apoptotic process	293	Apoptosis	other
GO:0042981	regulation of apoptotic process	225	Apoptosis	other
GO:0097190	apoptotic signaling pathway	68	Apoptosis	other
GO:0012501	programmed cell death	15	Apoptosis	other
GO:0010667	negative regulation of cardiac muscle cell apoptotic process	22	Apoptosis	other
GO:0097194	execution phase of apoptosis	22	Apoptosis	other
GO:2000352	negative regulation of endothelial cell apoptotic process	31	Apoptosis	other
GO:2001234	negative regulation of apoptotic signaling pathway	31	Apoptosis	other
GO:0006309	apoptotic DNA fragmentation	11	Apoptosis	other
GO:2000353	positive regulation of endothelial cell apoptotic process	19	Apoptosis	other
GO:1900118	negative regulation of execution phase of apoptosis	20	Apoptosis	other
GO:0089720	caspase binding	14	Apoptosis	other
GO:0043069	negative regulation of programmed cell death	23	Apoptosis	other
GO:0043068	positive regulation of programmed cell death	14	Apoptosis	other
GO:0036462	TRAIL-activated apoptotic signaling pathway	7	Apoptosis	other
GO:0070234	positive regulation of T cell apoptotic process	7	Apoptosis	other
GO:0001783	B cell apoptotic process	10	Apoptosis	other
GO:0002903	negative regulation of B cell apoptotic process	11	Apoptosis	other
GO:1900119	positive regulation of execution phase of apoptosis	9	Apoptosis	other
GO:2000271	positive regulation of fibroblast apoptotic process	10	Apoptosis	other
GO:0034392	negative regulation of smooth muscle cell apoptotic process	7	Apoptosis	other
GO:0070782	phosphatidylserine exposure on apoptotic cell surface	8	Apoptosis	other
GO:0070233	negative regulation of T cell apoptotic process	10	Apoptosis	other
GO:0070245	positive regulation of thymocyte apoptotic process	5	Apoptosis	other
GO:0071550	death-inducing signaling complex assembly	2	Apoptosis	other
GO:0140507	granzyme-mediated programmed cell death signaling pathway	9	Apoptosis	other
GO:0006924	activation-induced cell death of T cells	7	Apoptosis	other
GO:1905461	positive regulation of vascular associated smooth muscle cell apoptotic process	8	Apoptosis	other
GO:0070231	T cell apoptotic process	12	Apoptosis	other
GO:1902512	positive regulation of apoptotic DNA fragmentation	4	Apoptosis	other
GO:2000669	negative regulation of dendritic cell apoptotic process	9	Apoptosis	other
GO:2000670	positive regulation of dendritic cell apoptotic process	3	Apoptosis	other
GO:0002902	regulation of B cell apoptotic process	2	Apoptosis	other
GO:0030263	apoptotic chromosome condensation	6	Apoptosis	other
GO:0043067	regulation of programmed cell death	7	Apoptosis	other
GO:0097252	oligodendrocyte apoptotic process	2	Apoptosis	other
GO:1901300	positive regulation of hydrogen peroxide-mediated programmed cell death	2	Apoptosis	other
GO:1902511	negative regulation of apoptotic DNA fragmentation	3	Apoptosis	other
GO:1905460	negative regulation of vascular associated smooth muscle cell apoptotic process	3	Apoptosis	other
GO:0016505	peptidase activator activity involved in apoptotic process	4	Apoptosis	other
GO:0030262	apoptotic nuclear changes	6	Apoptosis	other
GO:1902510	regulation of apoptotic DNA fragmentation	4	Apoptosis	other
GO:1903122	negative regulation of TRAIL-activated apoptotic signaling pathway	1	Apoptosis	other
GO:2000110	negative regulation of macrophage apoptotic process	6	Apoptosis	other
GO:2000111	positive regulation of macrophage apoptotic process	3	Apoptosis	other
GO:0002904	positive regulation of B cell apoptotic process	3	Apoptosis	other
GO:0002906	negative regulation of mature B cell apoptotic process	4	Apoptosis	other
GO:0005035	death receptor activity	2	Apoptosis	other
GO:0006921	cellular component disassembly involved in execution phase of apoptosis	2	Apoptosis	other
GO:0070232	regulation of T cell apoptotic process	4	Apoptosis	other
GO:0070236	negative regulation of activation-induced cell death of T cells	3	Apoptosis	other
GO:1901299	negative regulation of hydrogen peroxide-mediated programmed cell death	3	Apoptosis	other
GO:1905403	negative regulation of activated CD8-positive, alpha-beta T cell apoptotic process	2	Apoptosis	other
GO:0019050	suppression by virus of host apoptotic process	1	Apoptosis	other
GO:1903984	positive regulation of TRAIL-activated apoptotic signaling pathway	3	Apoptosis	other
GO:2000351	regulation of endothelial cell apoptotic process	2	Apoptosis	other
GO:0044336	canonical Wnt signaling pathway involved in negative regulation of apoptotic process	1	Apoptosis	other
GO:0060785	regulation of apoptosis involved in tissue homeostasis	2	Apoptosis	other
GO:0071888	macrophage apoptotic process	3	Apoptosis	other
GO:0097468	programmed cell death in response to reactive oxygen species	1	Apoptosis	other
GO:0008626	granzyme-mediated apoptotic signaling pathway	1	Apoptosis	other
GO:0012502	induction of programmed cell death	1	Apoptosis	other
GO:0030264	nuclear fragmentation involved in apoptotic nuclear change	1	Apoptosis	other
GO:0036463	TRAIL receptor activity	1	Apoptosis	other
GO:0070228	regulation of lymphocyte apoptotic process	1	Apoptosis	other
GO:0070241	positive regulation of activated T cell autonomous cell death	1	Apoptosis	other
GO:0070247	regulation of natural killer cell apoptotic process	1	Apoptosis	other
GO:1900142	negative regulation of oligodendrocyte apoptotic process	1	Apoptosis	other
GO:1900143	positive regulation of oligodendrocyte apoptotic process	1	Apoptosis	other
GO:1903073	negative regulation of death-inducing signaling complex assembly	1	Apoptosis	other
GO:1904035	regulation of epithelial cell apoptotic process	1	Apoptosis	other
GO:1905101	negative regulation of apoptosome assembly	0	Apoptosis	other
GO:1905399	regulation of activated CD4-positive, alpha-beta T cell apoptotic process	0	Apoptosis	other
GO:1990117	B cell receptor apoptotic signaling pathway	2	Apoptosis	other
GO:2000109	regulation of macrophage apoptotic process	0	Apoptosis	other
GO:0070513	death domain binding	6	Apoptosis	other
GO:0010421	hydrogen peroxide-mediated programmed cell death	0	Apoptosis	other
GO:0007252	I-kappaB phosphorylation	9	Apoptosis	other
GO:0051059	NF-kappaB binding	30	Apoptosis	other
GO:0007250	activation of NF-kappaB-inducing kinase activity	16	Apoptosis	other
GO:1900117	regulation of execution phase of apoptosis	0	Apoptosis	other
GO:0097193	intrinsic apoptotic signaling pathway	34	Apoptosis	intrinsic apoptotic signaling pathway
GO:0008630	intrinsic apoptotic signaling pathway in response to DNA damage	46	Apoptosis	intrinsic apoptotic signaling pathway
GO:2001244	positive regulation of intrinsic apoptotic signaling pathway	34	Apoptosis	intrinsic apoptotic signaling pathway
GO:0070059	intrinsic apoptotic signaling pathway in response to endoplasmic reticulum stress	35	Apoptosis	intrinsic apoptotic signaling pathway
GO:0042771	intrinsic apoptotic signaling pathway in response to DNA damage by p53 class mediator	32	Apoptosis	intrinsic apoptotic signaling pathway
GO:2001235	positive regulation of apoptotic signaling pathway	31	Apoptosis	intrinsic apoptotic signaling pathway
GO:1902236	negative regulation of endoplasmic reticulum stress-induced intrinsic apoptotic signaling pathway	19	Apoptosis	intrinsic apoptotic signaling pathway
GO:2001243	negative regulation of intrinsic apoptotic signaling pathway	23	Apoptosis	intrinsic apoptotic signaling pathway
GO:0072332	intrinsic apoptotic signaling pathway by p53 class mediator	27	Apoptosis	intrinsic apoptotic signaling pathway
GO:1902230	negative regulation of intrinsic apoptotic signaling pathway in response to DNA damage	15	Apoptosis	intrinsic apoptotic signaling pathway
GO:0008631	intrinsic apoptotic signaling pathway in response to oxidative stress	17	Apoptosis	intrinsic apoptotic signaling pathway
GO:1902176	negative regulation of oxidative stress-induced intrinsic apoptotic signaling pathway	16	Apoptosis	intrinsic apoptotic signaling pathway
GO:1902166	negative regulation of intrinsic apoptotic signaling pathway in response to DNA damage by p53 class mediator	16	Apoptosis	intrinsic apoptotic signaling pathway
GO:1902237	positive regulation of endoplasmic reticulum stress-induced intrinsic apoptotic signaling pathway	11	Apoptosis	intrinsic apoptotic signaling pathway
GO:1902254	negative regulation of intrinsic apoptotic signaling pathway by p53 class mediator	6	Apoptosis	intrinsic apoptotic signaling pathway
GO:1903298	negative regulation of hypoxia-induced intrinsic apoptotic signaling pathway	7	Apoptosis	intrinsic apoptotic signaling pathway
GO:2001242	regulation of intrinsic apoptotic signaling pathway	6	Apoptosis	intrinsic apoptotic signaling pathway
GO:1903377	negative regulation of oxidative stress-induced neuron intrinsic apoptotic signaling pathway	12	Apoptosis	intrinsic apoptotic signaling pathway
GO:1902177	positive regulation of oxidative stress-induced intrinsic apoptotic signaling pathway	5	Apoptosis	intrinsic apoptotic signaling pathway
GO:1902219	negative regulation of intrinsic apoptotic signaling pathway in response to osmotic stress	4	Apoptosis	intrinsic apoptotic signaling pathway
GO:1902231	positive regulation of intrinsic apoptotic signaling pathway in response to DNA damage	6	Apoptosis	intrinsic apoptotic signaling pathway
GO:1902255	positive regulation of intrinsic apoptotic signaling pathway by p53 class mediator	6	Apoptosis	intrinsic apoptotic signaling pathway
GO:1903384	negative regulation of hydrogen peroxide-induced neuron intrinsic apoptotic signaling pathway	2	Apoptosis	intrinsic apoptotic signaling pathway
GO:1902235	regulation of endoplasmic reticulum stress-induced intrinsic apoptotic signaling pathway	2	Apoptosis	intrinsic apoptotic signaling pathway
GO:1903378	positive regulation of oxidative stress-induced neuron intrinsic apoptotic signaling pathway	3	Apoptosis	intrinsic apoptotic signaling pathway
GO:1903382	negative regulation of endoplasmic reticulum stress-induced neuron intrinsic apoptotic signaling pathway	2	Apoptosis	intrinsic apoptotic signaling pathway
GO:1903751	negative regulation of intrinsic apoptotic signaling pathway in response to hydrogen peroxide	4	Apoptosis	intrinsic apoptotic signaling pathway
GO:0008627	intrinsic apoptotic signaling pathway in response to osmotic stress	2	Apoptosis	intrinsic apoptotic signaling pathway
GO:1990144	intrinsic apoptotic signaling pathway in response to hypoxia	3	Apoptosis	intrinsic apoptotic signaling pathway
GO:0036481	intrinsic apoptotic signaling pathway in response to hydrogen peroxide	3	Apoptosis	intrinsic apoptotic signaling pathway
GO:1902167	positive regulation of intrinsic apoptotic signaling pathway in response to DNA damage by p53 class mediator	1	Apoptosis	intrinsic apoptotic signaling pathway
GO:1902175	regulation of oxidative stress-induced intrinsic apoptotic signaling pathway	2	Apoptosis	intrinsic apoptotic signaling pathway
GO:1902220	positive regulation of intrinsic apoptotic signaling pathway in response to osmotic stress	1	Apoptosis	intrinsic apoptotic signaling pathway
GO:1902253	regulation of intrinsic apoptotic signaling pathway by p53 class mediator	1	Apoptosis	intrinsic apoptotic signaling pathway
GO:1903376	regulation of oxidative stress-induced neuron intrinsic apoptotic signaling pathway	4	Apoptosis	intrinsic apoptotic signaling pathway
GO:1905259	negative regulation of nitrosative stress-induced intrinsic apoptotic signaling pathway	2	Apoptosis	intrinsic apoptotic signaling pathway
GO:1990442	intrinsic apoptotic signaling pathway in response to nitrosative stress	1	Apoptosis	intrinsic apoptotic signaling pathway
GO:1902165	regulation of intrinsic apoptotic signaling pathway in response to DNA damage by p53 class mediator	1	Apoptosis	intrinsic apoptotic signaling pathway
GO:1902239	negative regulation of intrinsic apoptotic signaling pathway in response to osmotic stress by p53 class mediator	1	Apoptosis	intrinsic apoptotic signaling pathway
GO:2001233	regulation of apoptotic signaling pathway	5	Apoptosis	intrinsic apoptotic signaling pathway
GO:1902229	regulation of intrinsic apoptotic signaling pathway in response to DNA damage	0	Apoptosis	intrinsic apoptotic signaling pathway
GO:0097191	extrinsic apoptotic signaling pathway	51	Apoptosis	extrinsic apoptotic signaling pathway
GO:1902042	negative regulation of extrinsic apoptotic signaling pathway via death domain receptors	28	Apoptosis	extrinsic apoptotic signaling pathway
GO:0008625	extrinsic apoptotic signaling pathway via death domain receptors	40	Apoptosis	extrinsic apoptotic signaling pathway
GO:0097192	extrinsic apoptotic signaling pathway in absence of ligand	33	Apoptosis	extrinsic apoptotic signaling pathway
GO:2001238	positive regulation of extrinsic apoptotic signaling pathway	31	Apoptosis	extrinsic apoptotic signaling pathway
GO:2001237	negative regulation of extrinsic apoptotic signaling pathway	37	Apoptosis	extrinsic apoptotic signaling pathway
GO:2001240	negative regulation of extrinsic apoptotic signaling pathway in absence of ligand	36	Apoptosis	extrinsic apoptotic signaling pathway
GO:2001235	positive regulation of apoptotic signaling pathway	31	Apoptosis	extrinsic apoptotic signaling pathway
GO:1902041	regulation of extrinsic apoptotic signaling pathway via death domain receptors	6	Apoptosis	extrinsic apoptotic signaling pathway
GO:2001241	positive regulation of extrinsic apoptotic signaling pathway in absence of ligand	10	Apoptosis	extrinsic apoptotic signaling pathway
GO:1902043	positive regulation of extrinsic apoptotic signaling pathway via death domain receptors	11	Apoptosis	extrinsic apoptotic signaling pathway
GO:2001236	regulation of extrinsic apoptotic signaling pathway	7	Apoptosis	extrinsic apoptotic signaling pathway
GO:2001233	regulation of apoptotic signaling pathway	5	Apoptosis	extrinsic apoptotic signaling pathway
GO:2001239	regulation of extrinsic apoptotic signaling pathway in absence of ligand	1	Apoptosis	extrinsic apoptotic signaling pathway
GO:1902175	regulation of oxidative stress-induced intrinsic apoptotic signaling pathway	2	Apoptosis	regulation of oxidative stress-induced intrinsic apoptotic signaling pathway
GO:0008631	intrinsic apoptotic signaling pathway in response to oxidative stress	17	Apoptosis	regulation of oxidative stress-induced intrinsic apoptotic signaling pathway
GO:1902176	negative regulation of oxidative stress-induced intrinsic apoptotic signaling pathway	16	Apoptosis	regulation of oxidative stress-induced intrinsic apoptotic signaling pathway
GO:1903377	negative regulation of oxidative stress-induced neuron intrinsic apoptotic signaling pathway	12	Apoptosis	regulation of oxidative stress-induced intrinsic apoptotic signaling pathway
GO:1902177	positive regulation of oxidative stress-induced intrinsic apoptotic signaling pathway	5	Apoptosis	regulation of oxidative stress-induced intrinsic apoptotic signaling pathway
GO:1903378	positive regulation of oxidative stress-induced neuron intrinsic apoptotic signaling pathway	3	Apoptosis	regulation of oxidative stress-induced intrinsic apoptotic signaling pathway
GO:1903376	regulation of oxidative stress-induced neuron intrinsic apoptotic signaling pathway	4	Apoptosis	regulation of oxidative stress-induced intrinsic apoptotic signaling pathway
GO:0051402	neuron apoptotic process	79	Apoptosis	neuron apoptotic process
GO:0043524	negative regulation of neuron apoptotic process	140	Apoptosis	neuron apoptotic process
GO:0043525	positive regulation of neuron apoptotic process	51	Apoptosis	neuron apoptotic process
GO:0051402	neuron apoptotic process	79	Apoptosis	neuron apoptotic process
GO:0043523	regulation of neuron apoptotic process	21	Apoptosis	neuron apoptotic process
GO:1903377	negative regulation of oxidative stress-induced neuron intrinsic apoptotic signaling pathway	12	Apoptosis	neuron apoptotic process
GO:1903384	negative regulation of hydrogen peroxide-induced neuron intrinsic apoptotic signaling pathway	2	Apoptosis	neuron apoptotic process
GO:0097049	motor neuron apoptotic process	15	Apoptosis	neuron apoptotic process
GO:1903378	positive regulation of oxidative stress-induced neuron intrinsic apoptotic signaling pathway	3	Apoptosis	neuron apoptotic process
GO:1903382	negative regulation of endoplasmic reticulum stress-induced neuron intrinsic apoptotic signaling pathway	2	Apoptosis	neuron apoptotic process
GO:2000672	negative regulation of motor neuron apoptotic process	11	Apoptosis	neuron apoptotic process
GO:0110091	negative regulation of hippocampal neuron apoptotic process	4	Apoptosis	neuron apoptotic process
GO:0110090	positive regulation of hippocampal neuron apoptotic process	0	Apoptosis	neuron apoptotic process
GO:1903376	regulation of oxidative stress-induced neuron intrinsic apoptotic signaling pathway	4	Apoptosis	neuron apoptotic process
GO:2000671	regulation of motor neuron apoptotic process	2	Apoptosis	neuron apoptotic process
GO:0008637	apoptotic mitochondrial changes	18	Apoptosis	apoptotic mitochondrial changes
GO:0001836	release of cytochrome c from mitochondria	22	Apoptosis	apoptotic mitochondrial changes
GO:1900740	positive regulation of protein insertion into mitochondrial membrane involved in apoptotic signaling pathway	4	Apoptosis	apoptotic mitochondrial changes
GO:0090201	negative regulation of release of cytochrome c from mitochondria	20	Apoptosis	apoptotic mitochondrial changes
GO:0043653	mitochondrial fragmentation involved in apoptotic process	10	Apoptosis	apoptotic mitochondrial changes
GO:0097345	mitochondrial outer membrane permeabilization	9	Apoptosis	apoptotic mitochondrial changes
GO:1901029	negative regulation of mitochondrial outer membrane permeabilization involved in apoptotic signaling pathway	15	Apoptosis	apoptotic mitochondrial changes
GO:0001844	protein insertion into mitochondrial membrane involved in apoptotic signaling pathway	3	Apoptosis	apoptotic mitochondrial changes
GO:1902108	regulation of mitochondrial membrane permeability involved in apoptotic process	4	Apoptosis	apoptotic mitochondrial changes
GO:1902110	positive regulation of mitochondrial membrane permeability involved in apoptotic process	3	Apoptosis	apoptotic mitochondrial changes
GO:1902109	negative regulation of mitochondrial membrane permeability involved in apoptotic process	3	Apoptosis	apoptotic mitochondrial changes
GO:1902686	mitochondrial outer membrane permeabilization involved in programmed cell death	2	Apoptosis	apoptotic mitochondrial changes
GO:0032976	release of matrix enzymes from mitochondria	1	Apoptosis	apoptotic mitochondrial changes
GO:0007249	canonical NF-kappaB signal transduction	63	Apoptosis	canonical NF-kappaB signal transduction
GO:0051092	positive regulation of NF-kappaB transcription factor activity	149	Apoptosis	canonical NF-kappaB signal transduction
GO:0032088	negative regulation of NF-kappaB transcription factor activity	77	Apoptosis	canonical NF-kappaB signal transduction
GO:0043122	regulation of canonical NF-kappaB signal transduction	32	Apoptosis	canonical NF-kappaB signal transduction
GO:0043123	positive regulation of canonical NF-kappaB signal transduction	197	Apoptosis	canonical NF-kappaB signal transduction
GO:0038061	non-canonical NF-kappaB signal transduction	27	Apoptosis	canonical NF-kappaB signal transduction
GO:1901222	regulation of non-canonical NF-kappaB signal transduction	12	Apoptosis	canonical NF-kappaB signal transduction
GO:1901224	positive regulation of non-canonical NF-kappaB signal transduction	69	Apoptosis	canonical NF-kappaB signal transduction
GO:0043124	negative regulation of canonical NF-kappaB signal transduction	49	Apoptosis	canonical NF-kappaB signal transduction
GO:1901223	negative regulation of non-canonical NF-kappaB signal transduction	31	Apoptosis	canonical NF-kappaB signal transduction
GO:0006925	inflammatory cell apoptotic process	2	Apoptosis	inflammatory cell apoptotic process
GO:0033033	negative regulation of myeloid cell apoptotic process	9	Apoptosis	inflammatory cell apoptotic process
GO:0033032	regulation of myeloid cell apoptotic process	1	Apoptosis	inflammatory cell apoptotic process
GO:0033028	myeloid cell apoptotic process	8	Apoptosis	inflammatory cell apoptotic process
GO:0033034	positive regulation of myeloid cell apoptotic process	1	Apoptosis	inflammatory cell apoptotic process
GO:0043281	regulation of cysteine-type endopeptidase activity involved in apoptotic process	4	Apoptosis	regulation of cysteine-type endopeptidase activity involved in apoptotic process
GO:0006919	activation of cysteine-type endopeptidase activity involved in apoptotic process	71	Apoptosis	regulation of cysteine-type endopeptidase activity involved in apoptotic process
GO:0043154	negative regulation of cysteine-type endopeptidase activity involved in apoptotic process	42	Apoptosis	regulation of cysteine-type endopeptidase activity involved in apoptotic process
GO:0043280	positive regulation of cysteine-type endopeptidase activity involved in apoptotic process	44	Apoptosis	regulation of cysteine-type endopeptidase activity involved in apoptotic process
GO:0043027	cysteine-type endopeptidase inhibitor activity involved in apoptotic process	21	Apoptosis	regulation of cysteine-type endopeptidase activity involved in apoptotic process
GO:0097200	cysteine-type endopeptidase activity involved in execution phase of apoptosis	7	Apoptosis	regulation of cysteine-type endopeptidase activity involved in apoptotic process
GO:0008656	cysteine-type endopeptidase activator activity involved in apoptotic process	22	Apoptosis	regulation of cysteine-type endopeptidase activity involved in apoptotic process
GO:0097202	activation of cysteine-type endopeptidase activity	14	Apoptosis	regulation of cysteine-type endopeptidase activity involved in apoptotic process
GO:0097153	cysteine-type endopeptidase activity involved in apoptotic process	8	Apoptosis	regulation of cysteine-type endopeptidase activity involved in apoptotic process
GO:0097199	cysteine-type endopeptidase activity involved in apoptotic signaling pathway	5	Apoptosis	regulation of cysteine-type endopeptidase activity involved in apoptotic process
GO:0008635	activation of cysteine-type endopeptidase activity involved in apoptotic process by cytochrome c	6	Apoptosis	regulation of cysteine-type endopeptidase activity involved in apoptotic process
GO:2001269	positive regulation of cysteine-type endopeptidase activity involved in apoptotic signaling pathway	6	Apoptosis	regulation of cysteine-type endopeptidase activity involved in apoptotic process
GO:2001268	negative regulation of cysteine-type endopeptidase activity involved in apoptotic signaling pathway	5	Apoptosis	regulation of cysteine-type endopeptidase activity involved in apoptotic process
GO:0097296	activation of cysteine-type endopeptidase activity involved in apoptotic signaling pathway	1	Apoptosis	regulation of cysteine-type endopeptidase activity involved in apoptotic process
GO:2001271	negative regulation of cysteine-type endopeptidase activity involved in execution phase of apoptosis	3	Apoptosis	regulation of cysteine-type endopeptidase activity involved in apoptotic process
GO:1990001	inhibition of cysteine-type endopeptidase activity involved in apoptotic process	2	Apoptosis	regulation of cysteine-type endopeptidase activity involved in apoptotic process
GO:2001272	positive regulation of cysteine-type endopeptidase activity involved in execution phase of apoptosis	2	Apoptosis	regulation of cysteine-type endopeptidase activity involved in apoptotic process
GO:0043028	cysteine-type endopeptidase regulator activity involved in apoptotic process	2	Apoptosis	regulation of cysteine-type endopeptidase activity involved in apoptotic process
GO:0097300	programmed necrotic cell death	7	Apoptosis	programmed necrotic cell death
GO:0062098	regulation of programmed necrotic cell death	1	Apoptosis	programmed necrotic cell death
GO:0062099	negative regulation of programmed necrotic cell death	1	Apoptosis	programmed necrotic cell death
GO:1902742	apoptotic process involved in development	10	Apoptosis	apoptotic process involved in development
GO:1902339	positive regulation of apoptotic process involved in morphogenesis	3	Apoptosis	apoptotic process involved in development
GO:0060561	apoptotic process involved in morphogenesis	5	Apoptosis	apoptotic process involved in development
GO:1902262	apoptotic process involved in blood vessel morphogenesis	5	Apoptosis	apoptotic process involved in development
GO:0010623	programmed cell death involved in cell development	2	Apoptosis	apoptotic process involved in development
GO:1904747	positive regulation of apoptotic process involved in development	0	Apoptosis	apoptotic process involved in development
GO:0034349	glial cell apoptotic process	3	Apoptosis	glial cell apoptotic process
GO:0034351	negative regulation of glial cell apoptotic process	9	Apoptosis	glial cell apoptotic process
GO:0034352	positive regulation of glial cell apoptotic process	0	Apoptosis	glial cell apoptotic process
GO:1904684	negative regulation of metalloendopeptidase activity	2	APP Metabolism	other
GO:0070765	gamma-secretase complex	7	APP Metabolism	other
GO:1905907	negative regulation of amyloid fibril formation	14	APP Metabolism	other
GO:1990000	amyloid fibril formation	27	APP Metabolism	other
GO:1902961	positive regulation of aspartic-type endopeptidase activity involved in amyloid precursor protein catabolic process	8	APP Metabolism	other
GO:1902960	negative regulation of aspartic-type endopeptidase activity involved in amyloid precursor protein catabolic process	2	APP Metabolism	other
GO:1902945	metalloendopeptidase activity involved in amyloid precursor protein catabolic process	4	APP Metabolism	other
GO:1902963	negative regulation of metalloendopeptidase activity involved in amyloid precursor protein catabolic process	2	APP Metabolism	other
GO:1905908	positive regulation of amyloid fibril formation	5	APP Metabolism	other
GO:1904685	positive regulation of metalloendopeptidase activity	2	APP Metabolism	other
GO:1905906	regulation of amyloid fibril formation	3	APP Metabolism	other
GO:1902959	regulation of aspartic-type endopeptidase activity involved in amyloid precursor protein catabolic process	1	APP Metabolism	other
GO:0106003	amyloid-beta complex	1	APP Metabolism	other
GO:1902944	aspartic-type endopeptidase activity involved in amyloid precursor protein catabolic process	0	APP Metabolism	other
GO:0097242	amyloid-beta clearance	13	APP Metabolism	amyloid-beta clearance
GO:0097242	amyloid-beta clearance	13	APP Metabolism	amyloid-beta clearance
GO:0150094	amyloid-beta clearance by cellular catabolic process	8	APP Metabolism	amyloid-beta clearance
GO:0150093	amyloid-beta clearance by transcytosis	7	APP Metabolism	amyloid-beta clearance
GO:1900222	negative regulation of amyloid-beta clearance	9	APP Metabolism	amyloid-beta clearance
GO:1900223	positive regulation of amyloid-beta clearance	8	APP Metabolism	amyloid-beta clearance
GO:1900221	regulation of amyloid-beta clearance	4	APP Metabolism	amyloid-beta clearance
GO:0042982	amyloid precursor protein metabolic process	12	APP Metabolism	amyloid precursor protein metabolic process
GO:0042987	amyloid precursor protein catabolic process	14	APP Metabolism	amyloid precursor protein metabolic process
GO:1902992	negative regulation of amyloid precursor protein catabolic process	3	APP Metabolism	amyloid precursor protein metabolic process
GO:1902993	positive regulation of amyloid precursor protein catabolic process	4	APP Metabolism	amyloid precursor protein metabolic process
GO:1902991	regulation of amyloid precursor protein catabolic process	4	APP Metabolism	amyloid precursor protein metabolic process
GO:0042983	amyloid precursor protein biosynthetic process	1	APP Metabolism	amyloid precursor protein biosynthetic process
GO:0042985	negative regulation of amyloid precursor protein biosynthetic process	7	APP Metabolism	amyloid precursor protein biosynthetic process
GO:0042986	positive regulation of amyloid precursor protein biosynthetic process	4	APP Metabolism	amyloid precursor protein biosynthetic process
GO:0042984	regulation of amyloid precursor protein biosynthetic process	3	APP Metabolism	amyloid precursor protein biosynthetic process
GO:0034205	amyloid-beta formation	9	APP Metabolism	amyloid-beta formation
GO:0001540	amyloid-beta binding	84	APP Metabolism	amyloid-beta formation
GO:1904646	cellular response to amyloid-beta	38	APP Metabolism	amyloid-beta formation
GO:1902004	positive regulation of amyloid-beta formation	20	APP Metabolism	amyloid-beta formation
GO:1902430	negative regulation of amyloid-beta formation	18	APP Metabolism	amyloid-beta formation
GO:0050435	amyloid-beta metabolic process	12	APP Metabolism	amyloid-beta formation
GO:1904645	response to amyloid-beta	13	APP Metabolism	amyloid-beta formation
GO:1902003	regulation of amyloid-beta formation	2	APP Metabolism	amyloid-beta formation
GO:0006914	autophagy	152	Autophagy	other
GO:0000045	autophagosome assembly	71	Autophagy	other
GO:0097352	autophagosome maturation	45	Autophagy	other
GO:0061709	reticulophagy	18	Autophagy	other
GO:1902902	negative regulation of autophagosome assembly	13	Autophagy	other
GO:0090385	phagosome-lysosome fusion	13	Autophagy	other
GO:1901098	positive regulation of autophagosome maturation	7	Autophagy	other
GO:2000786	positive regulation of autophagosome assembly	19	Autophagy	other
GO:0061909	autophagosome-lysosome fusion	9	Autophagy	other
GO:0043652	engulfment of apoptotic cell	11	Autophagy	other
GO:0034497	protein localization to phagophore assembly site	16	Autophagy	other
GO:0032009	early phagosome	12	Autophagy	other
GO:0030242	autophagy of peroxisome	4	Autophagy	other
GO:0001845	phagolysosome assembly	4	Autophagy	other
GO:0035973	aggrephagy	6	Autophagy	other
GO:0016240	autophagosome membrane docking	7	Autophagy	other
GO:1904417	positive regulation of xenophagy	9	Autophagy	other
GO:1901097	negative regulation of autophagosome maturation	5	Autophagy	other
GO:0043654	recognition of apoptotic cell	7	Autophagy	other
GO:1904504	positive regulation of lipophagy	5	Autophagy	other
GO:0097350	neutrophil clearance	6	Autophagy	other
GO:0098792	xenophagy	9	Autophagy	other
GO:1905337	positive regulation of aggrephagy	3	Autophagy	other
GO:1905037	autophagosome organization	5	Autophagy	other
GO:0061739	protein lipidation involved in autophagosome assembly	1	Autophagy	other
GO:0061738	late endosomal microautophagy	3	Autophagy	other
GO:0061740	protein targeting to lysosome involved in chaperone-mediated autophagy	3	Autophagy	other
GO:1901096	regulation of autophagosome maturation	6	Autophagy	other
GO:0016243	regulation of autophagosome size	3	Autophagy	other
GO:1904715	negative regulation of chaperone-mediated autophagy	3	Autophagy	other
GO:0061684	chaperone-mediated autophagy	6	Autophagy	other
GO:2000427	positive regulation of apoptotic cell clearance	6	Autophagy	other
GO:0034727	piecemeal microautophagy of the nucleus	10	Autophagy	other
GO:0044805	late nucleophagy	8	Autophagy	other
GO:1904093	negative regulation of autophagic cell death	3	Autophagy	other
GO:0061724	lipophagy	2	Autophagy	other
GO:1903028	positive regulation of opsonization	9	Autophagy	other
GO:0000425	pexophagy	6	Autophagy	other
GO:0061723	glycophagy	4	Autophagy	other
GO:1904714	regulation of chaperone-mediated autophagy	5	Autophagy	other
GO:0032010	phagolysosome	5	Autophagy	other
GO:0036186	early phagosome membrane	2	Autophagy	other
GO:0061910	autophagosome-endosome fusion	1	Autophagy	other
GO:0061912	selective autophagy	14	Autophagy	other
GO:0090384	phagosome-lysosome docking	1	Autophagy	other
GO:1904716	positive regulation of chaperone-mediated autophagy	1	Autophagy	other
GO:0061736	engulfment of target by autophagosome	1	Autophagy	other
GO:0061753	substrate localization to autophagosome	3	Autophagy	other
GO:0071211	protein targeting to vacuole involved in autophagy	3	Autophagy	other
GO:0090389	phagosome-lysosome fusion involved in apoptotic cell clearance	1	Autophagy	other
GO:1901076	positive regulation of engulfment of apoptotic cell	2	Autophagy	other
GO:0039520	induction by virus of host autophagy	0	Autophagy	other
GO:0039521	suppression by virus of host autophagy	1	Autophagy	other
GO:0061474	phagolysosome membrane	1	Autophagy	other
GO:1904764	chaperone-mediated autophagy translocation complex disassembly	1	Autophagy	other
GO:1901074	regulation of engulfment of apoptotic cell	1	Autophagy	other
GO:2000426	negative regulation of apoptotic cell clearance	2	Autophagy	other
GO:0034263	positive regulation of autophagy in response to ER overload	0	Autophagy	other
GO:0097013	phagocytic vesicle lumen	5	Autophagy	other
GO:0090387	phagolysosome assembly involved in apoptotic cell clearance	1	Autophagy	other
GO:0061742	chaperone-mediated autophagy translocation complex	1	Autophagy	other
GO:1904094	positive regulation of autophagic cell death	1	Autophagy	other
GO:0005776	autophagosome	73	Autophagy	other
GO:0000407	phagophore assembly site	31	Autophagy	other
GO:0034045	phagophore assembly site membrane	22	Autophagy	other
GO:0090382	phagosome maturation	10	Autophagy	other
GO:2000785	regulation of autophagosome assembly	14	Autophagy	other
GO:0090383	phagosome acidification	7	Autophagy	other
GO:0000421	autophagosome membrane	51	Autophagy	other
GO:0044804	nucleophagy	7	Autophagy	other
GO:0016236	macroautophagy	71	Autophagy	macroautophagy
GO:0010506	regulation of autophagy	70	Autophagy	macroautophagy
GO:0010508	positive regulation of autophagy	82	Autophagy	macroautophagy
GO:0010507	negative regulation of autophagy	58	Autophagy	macroautophagy
GO:0016239	positive regulation of macroautophagy	32	Autophagy	macroautophagy
GO:0016242	negative regulation of macroautophagy	14	Autophagy	macroautophagy
GO:0016241	regulation of macroautophagy	55	Autophagy	macroautophagy
GO:0006909	phagocytosis	67	Autophagy	phagocytosis
GO:0045335	phagocytic vesicle	66	Autophagy	phagocytosis
GO:0050766	positive regulation of phagocytosis	45	Autophagy	phagocytosis
GO:0030670	phagocytic vesicle membrane	78	Autophagy	phagocytosis
GO:0006911	phagocytosis, engulfment	23	Autophagy	phagocytosis
GO:0001891	phagocytic cup	28	Autophagy	phagocytosis
GO:0006910	phagocytosis, recognition	8	Autophagy	phagocytosis
GO:0043277	apoptotic cell clearance	19	Autophagy	phagocytosis
GO:0050765	negative regulation of phagocytosis	16	Autophagy	phagocytosis
GO:0060100	positive regulation of phagocytosis, engulfment	13	Autophagy	phagocytosis
GO:0038096	Fc-gamma receptor signaling pathway involved in phagocytosis	21	Autophagy	phagocytosis
GO:0050764	regulation of phagocytosis	10	Autophagy	phagocytosis
GO:0048102	autophagic cell death	5	Autophagy	phagocytosis
GO:1905451	positive regulation of Fc-gamma receptor signaling pathway involved in phagocytosis	4	Autophagy	phagocytosis
GO:2000425	regulation of apoptotic cell clearance	1	Autophagy	phagocytosis
GO:1905450	negative regulation of Fc-gamma receptor signaling pathway involved in phagocytosis	2	Autophagy	phagocytosis
GO:0060101	negative regulation of phagocytosis, engulfment	1	Autophagy	phagocytosis
GO:1905449	regulation of Fc-gamma receptor signaling pathway involved in phagocytosis	0	Autophagy	phagocytosis
GO:0002433	immune response-regulating cell surface receptor signaling pathway involved in phagocytosis	0	Autophagy	phagocytosis
GO:0060099	regulation of phagocytosis, engulfment	0	Autophagy	phagocytosis
GO:0000423	mitophagy	20	Autophagy	mitophagy
GO:0000422	autophagy of mitochondrion	43	Autophagy	mitophagy
GO:1903146	regulation of autophagy of mitochondrion	18	Autophagy	mitophagy
GO:0098779	positive regulation of mitophagy in response to mitochondrial depolarization	5	Autophagy	mitophagy
GO:1903599	positive regulation of autophagy of mitochondrion	7	Autophagy	mitophagy
GO:1904925	positive regulation of autophagy of mitochondrion in response to mitochondrial depolarization	4	Autophagy	mitophagy
GO:0061734	parkin-mediated stimulation of mitophagy in response to mitochondrial depolarization	4	Autophagy	mitophagy
GO:1901526	positive regulation of mitophagy	7	Autophagy	mitophagy
GO:1901525	negative regulation of mitophagy	6	Autophagy	mitophagy
GO:1903147	negative regulation of autophagy of mitochondrion	1	Autophagy	mitophagy
GO:0035695	mitophagy by induced vacuole formation	1	Autophagy	mitophagy
GO:1904924	negative regulation of mitophagy in response to mitochondrial depolarization	1	Autophagy	mitophagy
GO:1905090	negative regulation of parkin-mediated stimulation of mitophagy in response to mitochondrial depolarization	1	Autophagy	mitophagy
GO:0007049	cell cycle	326	Cell Cycle	other
GO:0022402	cell cycle process	0	Cell Cycle	other
GO:0007098	centrosome cycle	45	Cell Cycle	other
GO:0070192	chromosome organization involved in meiotic cell cycle	5	Cell Cycle	other
GO:0006977	DNA damage response, signal transduction by p53 class mediator resulting in cell cycle arrest	20	Cell Cycle	other
GO:0007113	endomitotic cell cycle	3	Cell Cycle	other
GO:0061982	meiosis I cell cycle process	0	Cell Cycle	other
GO:0061983	meiosis II cell cycle process	0	Cell Cycle	other
GO:0051321	meiotic cell cycle	74	Cell Cycle	other
GO:1903046	meiotic cell cycle process	0	Cell Cycle	other
GO:0051328	meiotic interphase	0	Cell Cycle	other
GO:0000278	mitotic cell cycle	131	Cell Cycle	other
GO:1903047	mitotic cell cycle process	0	Cell Cycle	other
GO:0051329	mitotic interphase	0	Cell Cycle	other
GO:0045786	negative regulation of cell cycle	53	Cell Cycle	other
GO:1901977	negative regulation of cell cycle checkpoint	0	Cell Cycle	other
GO:0110045	negative regulation of cell cycle switching, mitotic to meiotic cell cycle	0	Cell Cycle	other
GO:0046606	negative regulation of centrosome cycle	0	Cell Cycle	other
GO:0032466	negative regulation of cytokinesis	7	Cell Cycle	other
GO:0051447	negative regulation of meiotic cell cycle	3	Cell Cycle	other
GO:0042635	positive regulation of hair cycle	2	Cell Cycle	other
GO:1903902	positive regulation of viral life cycle	6	Cell Cycle	other
GO:0051726	regulation of cell cycle	241	Cell Cycle	other
GO:0010564	regulation of cell cycle process	14	Cell Cycle	other
GO:0110044	regulation of cell cycle switching, mitotic to meiotic cell cycle	0	Cell Cycle	other
GO:0046605	regulation of centrosome cycle	9	Cell Cycle	other
GO:0051445	regulation of meiotic cell cycle	20	Cell Cycle	other
GO:0007346	regulation of mitotic cell cycle	63	Cell Cycle	other
GO:0009794	regulation of mitotic cell cycle, embryonic	1	Cell Cycle	other
GO:0007347	regulation of preblastoderm mitotic cell cycle	0	Cell Cycle	other
GO:1902145	regulation of response to cell cycle checkpoint signaling	0	Cell Cycle	other
GO:0140516	mitotic nuclear pore complex disassembly	0	Cell Cycle	other
GO:0044878	mitotic cytokinesis checkpoint signaling	4	Cell Cycle	other
GO:0051298	centrosome duplication	17	Cell Cycle	other
GO:0000079	regulation of cyclin-dependent protein serine/threonine kinase activity	47	Cell Cycle	other
GO:1903499	regulation of mitotic actomyosin contractile ring assembly	0	Cell Cycle	other
GO:1903490	positive regulation of mitotic cytokinesis	6	Cell Cycle	other
GO:1903476	protein localization to cell division site involved in mitotic actomyosin contractile ring assembly	0	Cell Cycle	other
GO:1903475	mitotic actomyosin contractile ring assembly	0	Cell Cycle	other
GO:0051728	cell cycle switching, mitotic to meiotic cell cycle	1	Cell Cycle	other
GO:1905820	positive regulation of chromosome separation	10	Cell Cycle	other
GO:0033301	cell cycle comprising mitosis without cytokinesis	1	Cell Cycle	other
GO:0045839	negative regulation of mitotic nuclear division	8	Cell Cycle	other
GO:0045737	positive regulation of cyclin-dependent protein serine/threonine kinase activity	16	Cell Cycle	other
GO:1904498	protein localization to mitotic actomyosin contractile ring	0	Cell Cycle	other
GO:0001100	negative regulation of exit from mitosis	1	Cell Cycle	other
GO:1902413	negative regulation of mitotic cytokinesis	0	Cell Cycle	other
GO:1902412	regulation of mitotic cytokinesis	3	Cell Cycle	other
GO:0000281	mitotic cytokinesis	63	Cell Cycle	other
GO:0055047	generative cell mitosis	0	Cell Cycle	other
GO:0000769	syncytium formation by mitosis without cytokinesis	0	Cell Cycle	other
GO:0007099	centriole replication	23	Cell Cycle	other
GO:0007096	regulation of exit from mitosis	13	Cell Cycle	other
GO:0010458	exit from mitosis	15	Cell Cycle	other
GO:0032465	regulation of cytokinesis	39	Cell Cycle	other
GO:0140014	mitotic nuclear division	5	Cell Cycle	other
GO:0043138	3'-5' DNA helicase activity	12	Cell Cycle	other
GO:0045869	negative regulation of single stranded viral RNA replication via double stranded DNA intermediate	16	Cell Cycle	other
GO:0039692	single stranded viral RNA replication via double stranded DNA intermediate	1	Cell Cycle	other
GO:2000001	regulation of DNA damage checkpoint	15	Cell Cycle	other
GO:0003678	DNA helicase activity	37	Cell Cycle	other
GO:0033202	DNA helicase complex	0	Cell Cycle	other
GO:0015074	DNA integration	19	Cell Cycle	other
GO:0140097	catalytic activity, acting on DNA	0	Cell Cycle	other
GO:0071897	DNA biosynthetic process	35	Cell Cycle	other
GO:0006308	DNA catabolic process	12	Cell Cycle	other
GO:0032508	DNA duplex unwinding	64	Cell Cycle	other
GO:0032392	DNA geometric change	4	Cell Cycle	other
GO:0006266	DNA ligation	7	Cell Cycle	other
GO:0034061	DNA polymerase activity	1	Cell Cycle	other
GO:0070182	DNA polymerase binding	20	Cell Cycle	other
GO:0042575	DNA polymerase complex	0	Cell Cycle	other
GO:0006310	DNA recombination	69	Cell Cycle	other
GO:0022616	DNA strand elongation	1	Cell Cycle	other
GO:0003899	DNA-directed 5'-3' RNA polymerase activity	25	Cell Cycle	other
GO:0003887	DNA-directed DNA polymerase activity	26	Cell Cycle	other
GO:0051053	negative regulation of DNA metabolic process	1	Cell Cycle	other
GO:0045910	negative regulation of DNA recombination	17	Cell Cycle	other
GO:2000573	positive regulation of DNA biosynthetic process	16	Cell Cycle	other
GO:2000279	negative regulation of DNA biosynthetic process	13	Cell Cycle	other
GO:0000018	regulation of DNA recombination	6	Cell Cycle	other
GO:0045911	positive regulation of DNA recombination	1	Cell Cycle	other
GO:0007100	mitotic centrosome separation	6	Cell Cycle	other
GO:0006312	mitotic recombination	7	Cell Cycle	other
GO:1902410	mitotic cytokinetic process	2	Cell Cycle	other
GO:0007076	mitotic chromosome condensation	17	Cell Cycle	other
GO:0072521	purine-containing compound metabolic process	0	Cell Cycle	other
GO:0014074	response to purine-containing compound	8	Cell Cycle	other
GO:0071415	cellular response to purine-containing compound	3	Cell Cycle	other
GO:0072527	pyrimidine-containing compound metabolic process	0	Cell Cycle	other
GO:0072528	pyrimidine-containing compound biosynthetic process	0	Cell Cycle	other
GO:0072529	pyrimidine-containing compound catabolic process	0	Cell Cycle	other
GO:0008655	pyrimidine-containing compound salvage	1	Cell Cycle	other
GO:0072531	pyrimidine-containing compound transmembrane transport	6	Cell Cycle	other
GO:2000278	regulation of DNA biosynthetic process	9	Cell Cycle	other
GO:0007080	mitotic metaphase chromosome alignment	44	Cell Cycle	other
GO:0006335	DNA replication-dependent chromatin assembly	6	Cell Cycle	other
GO:0031571	mitotic G1 DNA damage checkpoint signaling	13	Cell Cycle	other
GO:0007095	mitotic G2 DNA damage checkpoint signaling	37	Cell Cycle	other
GO:0000077	DNA damage checkpoint signaling	37	Cell Cycle	other
GO:0031573	mitotic intra-S DNA damage checkpoint signaling	17	Cell Cycle	other
GO:0044773	mitotic DNA damage checkpoint signaling	3	Cell Cycle	other
GO:0031570	DNA integrity checkpoint signaling	0	Cell Cycle	other
GO:0044774	mitotic DNA integrity checkpoint signaling	1	Cell Cycle	other
GO:0007084	mitotic nuclear membrane reassembly	10	Cell Cycle	other
GO:0007077	mitotic nuclear membrane disassembly	7	Cell Cycle	other
GO:0044770	cell cycle phase transition	6	Cell Cycle	cell cycle phase transition
GO:0044843	cell cycle G1/S phase transition	2	Cell Cycle	cell cycle phase transition
GO:0044839	cell cycle G2/M phase transition	3	Cell Cycle	cell cycle phase transition
GO:0022403	cell cycle phase	0	Cell Cycle	cell cycle phase transition
GO:0000082	G1/S transition of mitotic cell cycle	67	Cell Cycle	cell cycle phase transition
GO:0000086	G2/M transition of mitotic cell cycle	50	Cell Cycle	cell cycle phase transition
GO:0044771	meiotic cell cycle phase transition	1	Cell Cycle	cell cycle phase transition
GO:0044784	metaphase/anaphase transition of cell cycle	1	Cell Cycle	cell cycle phase transition
GO:0007091	metaphase/anaphase transition of mitotic cell cycle	7	Cell Cycle	cell cycle phase transition
GO:1902807	negative regulation of cell cycle G1/S phase transition	9	Cell Cycle	cell cycle phase transition
GO:1902750	negative regulation of cell cycle G2/M phase transition	2	Cell Cycle	cell cycle phase transition
GO:1901988	negative regulation of cell cycle phase transition	1	Cell Cycle	cell cycle phase transition
GO:0010948	negative regulation of cell cycle process	2	Cell Cycle	cell cycle phase transition
GO:2000134	negative regulation of G1/S transition of mitotic cell cycle	42	Cell Cycle	cell cycle phase transition
GO:0010972	negative regulation of G2/M transition of mitotic cell cycle	8	Cell Cycle	cell cycle phase transition
GO:1901994	negative regulation of meiotic cell cycle phase transition	1	Cell Cycle	cell cycle phase transition
GO:1902100	negative regulation of metaphase/anaphase transition of cell cycle	0	Cell Cycle	cell cycle phase transition
GO:0045930	negative regulation of mitotic cell cycle	25	Cell Cycle	cell cycle phase transition
GO:1901991	negative regulation of mitotic cell cycle phase transition	4	Cell Cycle	cell cycle phase transition
GO:0045787	positive regulation of cell cycle	34	Cell Cycle	cell cycle phase transition
GO:1901978	positive regulation of cell cycle checkpoint	1	Cell Cycle	cell cycle phase transition
GO:1902808	positive regulation of cell cycle G1/S phase transition	15	Cell Cycle	cell cycle phase transition
GO:1902751	positive regulation of cell cycle G2/M phase transition	6	Cell Cycle	cell cycle phase transition
GO:1901989	positive regulation of cell cycle phase transition	1	Cell Cycle	cell cycle phase transition
GO:0090068	positive regulation of cell cycle process	4	Cell Cycle	cell cycle phase transition
GO:0046607	positive regulation of centrosome cycle	0	Cell Cycle	cell cycle phase transition
GO:0032467	positive regulation of cytokinesis	40	Cell Cycle	cell cycle phase transition
GO:1900087	positive regulation of G1/S transition of mitotic cell cycle	37	Cell Cycle	cell cycle phase transition
GO:0010971	positive regulation of G2/M transition of mitotic cell cycle	29	Cell Cycle	cell cycle phase transition
GO:0051446	positive regulation of meiotic cell cycle	2	Cell Cycle	cell cycle phase transition
GO:1901995	positive regulation of meiotic cell cycle phase transition	0	Cell Cycle	cell cycle phase transition
GO:1902101	positive regulation of metaphase/anaphase transition of cell cycle	0	Cell Cycle	cell cycle phase transition
GO:0045931	positive regulation of mitotic cell cycle	33	Cell Cycle	cell cycle phase transition
GO:1901992	positive regulation of mitotic cell cycle phase transition	3	Cell Cycle	cell cycle phase transition
GO:1901976	regulation of cell cycle checkpoint	0	Cell Cycle	cell cycle phase transition
GO:1902806	regulation of cell cycle G1/S phase transition	10	Cell Cycle	cell cycle phase transition
GO:1902749	regulation of cell cycle G2/M phase transition	6	Cell Cycle	cell cycle phase transition
GO:1901987	regulation of cell cycle phase transition	3	Cell Cycle	cell cycle phase transition
GO:1903450	regulation of G1 to G0 transition	3	Cell Cycle	cell cycle phase transition
GO:2000045	regulation of G1/S transition of mitotic cell cycle	52	Cell Cycle	cell cycle phase transition
GO:0010389	regulation of G2/M transition of mitotic cell cycle	13	Cell Cycle	cell cycle phase transition
GO:1901993	regulation of meiotic cell cycle phase transition	0	Cell Cycle	cell cycle phase transition
GO:1902099	regulation of metaphase/anaphase transition of cell cycle	0	Cell Cycle	cell cycle phase transition
GO:1901990	regulation of mitotic cell cycle phase transition	9	Cell Cycle	cell cycle phase transition
GO:0000083	regulation of transcription involved in G1/S transition of mitotic cell cycle	17	Cell Cycle	cell cycle phase transition
GO:0045840	positive regulation of mitotic nuclear division	30	Cell Cycle	cell cycle phase transition
GO:0030071	regulation of mitotic metaphase/anaphase transition	34	Cell Cycle	cell cycle phase transition
GO:0031536	positive regulation of exit from mitosis	6	Cell Cycle	cell cycle phase transition
GO:0070317	negative regulation of G0 to G1 transition	6	Cell Cycle	cell cycle phase transition
GO:0070316	regulation of G0 to G1 transition	25	Cell Cycle	cell cycle phase transition
GO:1903501	positive regulation of mitotic actomyosin contractile ring assembly	0	Cell Cycle	cell cycle phase transition
GO:2000720	positive regulation of maintenance of mitotic sister chromatid cohesion, centromeric	1	Cell Cycle	cell cycle phase transition
GO:0007072	positive regulation of transcription involved in exit from mitosis	1	Cell Cycle	cell cycle phase transition
GO:0045841	negative regulation of mitotic metaphase/anaphase transition	3	Cell Cycle	cell cycle phase transition
GO:0044818	mitotic G2/M transition checkpoint	19	Cell Cycle	cell cycle phase transition
GO:0045842	positive regulation of mitotic metaphase/anaphase transition	12	Cell Cycle	cell cycle phase transition
GO:0000075	cell cycle checkpoint signaling	0	Cell Cycle	cell cycle phase transition
GO:0007093	mitotic cell cycle checkpoint signaling	3	Cell Cycle	cell cycle phase transition
GO:0044819	mitotic G1/S transition checkpoint signaling	1	Cell Cycle	cell cycle phase transition
GO:0006260	DNA replication	109	Cell Cycle	DNA replication
GO:0044786	cell cycle DNA replication	0	Cell Cycle	DNA replication
GO:0045787	positive regulation of cell cycle	34	Cell Cycle	DNA replication
GO:1901978	positive regulation of cell cycle checkpoint	1	Cell Cycle	DNA replication
GO:1902808	positive regulation of cell cycle G1/S phase transition	15	Cell Cycle	DNA replication
GO:1902751	positive regulation of cell cycle G2/M phase transition	6	Cell Cycle	DNA replication
GO:1901989	positive regulation of cell cycle phase transition	1	Cell Cycle	DNA replication
GO:0090068	positive regulation of cell cycle process	4	Cell Cycle	DNA replication
GO:0046607	positive regulation of centrosome cycle	0	Cell Cycle	DNA replication
GO:0032467	positive regulation of cytokinesis	40	Cell Cycle	DNA replication
GO:1900087	positive regulation of G1/S transition of mitotic cell cycle	37	Cell Cycle	DNA replication
GO:0010971	positive regulation of G2/M transition of mitotic cell cycle	29	Cell Cycle	DNA replication
GO:0051446	positive regulation of meiotic cell cycle	2	Cell Cycle	DNA replication
GO:1901995	positive regulation of meiotic cell cycle phase transition	0	Cell Cycle	DNA replication
GO:0045931	positive regulation of mitotic cell cycle	33	Cell Cycle	DNA replication
GO:1901992	positive regulation of mitotic cell cycle phase transition	3	Cell Cycle	DNA replication
GO:0033262	regulation of nuclear cell cycle DNA replication	5	Cell Cycle	DNA replication
GO:0045840	positive regulation of mitotic nuclear division	30	Cell Cycle	DNA replication
GO:0031536	positive regulation of exit from mitosis	6	Cell Cycle	DNA replication
GO:1903501	positive regulation of mitotic actomyosin contractile ring assembly	0	Cell Cycle	DNA replication
GO:2000718	regulation of maintenance of mitotic sister chromatid cohesion, centromeric	0	Cell Cycle	DNA replication
GO:2000719	negative regulation of maintenance of mitotic sister chromatid cohesion, centromeric	1	Cell Cycle	DNA replication
GO:2000720	positive regulation of maintenance of mitotic sister chromatid cohesion, centromeric	1	Cell Cycle	DNA replication
GO:1904908	negative regulation of maintenance of mitotic sister chromatid cohesion, telomeric	2	Cell Cycle	DNA replication
GO:1904907	regulation of maintenance of mitotic sister chromatid cohesion, telomeric	0	Cell Cycle	DNA replication
GO:0070602	regulation of centromeric sister chromatid cohesion	3	Cell Cycle	DNA replication
GO:0007064	mitotic sister chromatid cohesion	15	Cell Cycle	DNA replication
GO:0007072	positive regulation of transcription involved in exit from mitosis	1	Cell Cycle	DNA replication
GO:0007088	regulation of mitotic nuclear division	22	Cell Cycle	DNA replication
GO:0071962	mitotic sister chromatid cohesion, centromeric	3	Cell Cycle	DNA replication
GO:0051052	regulation of DNA metabolic process	1	Cell Cycle	DNA replication
GO:0005662	DNA replication factor A complex	4	Cell Cycle	DNA replication
GO:0006270	DNA replication initiation	27	Cell Cycle	DNA replication
GO:0003688	DNA replication origin binding	16	Cell Cycle	DNA replication
GO:0006271	DNA strand elongation involved in DNA replication	8	Cell Cycle	DNA replication
GO:0006268	DNA unwinding involved in DNA replication	21	Cell Cycle	DNA replication
GO:1902969	mitotic DNA replication	1	Cell Cycle	DNA replication
GO:0008156	negative regulation of DNA replication	18	Cell Cycle	DNA replication
GO:0033260	nuclear DNA replication	3	Cell Cycle	DNA replication
GO:0045740	positive regulation of DNA replication	26	Cell Cycle	DNA replication
GO:0006275	regulation of DNA replication	46	Cell Cycle	DNA replication
GO:0045091	regulation of single stranded viral RNA replication via double stranded DNA intermediate	1	Cell Cycle	DNA replication
GO:0051054	positive regulation of DNA metabolic process	2	Cell Cycle	DNA replication
GO:0034088	maintenance of mitotic sister chromatid cohesion	4	Cell Cycle	DNA replication
GO:0001883	purine nucleoside binding	2	Cell Cycle	DNA replication
GO:0006163	purine nucleotide metabolic process	4	Cell Cycle	DNA replication
GO:0032550	purine ribonucleoside binding	0	Cell Cycle	DNA replication
GO:0009150	purine ribonucleotide metabolic process	0	Cell Cycle	DNA replication
GO:0072522	purine-containing compound biosynthetic process	1	Cell Cycle	DNA replication
GO:0009152	purine ribonucleotide biosynthetic process	1	Cell Cycle	DNA replication
GO:0006164	purine nucleotide biosynthetic process	18	Cell Cycle	DNA replication
GO:0009135	purine nucleoside diphosphate metabolic process	0	Cell Cycle	DNA replication
GO:0009179	purine ribonucleoside diphosphate metabolic process	0	Cell Cycle	DNA replication
GO:0034032	purine nucleoside bisphosphate metabolic process	0	Cell Cycle	DNA replication
GO:1900542	regulation of purine nucleotide metabolic process	1	Cell Cycle	DNA replication
GO:0009205	purine ribonucleoside triphosphate metabolic process	0	Cell Cycle	DNA replication
GO:0009144	purine nucleoside triphosphate metabolic process	0	Cell Cycle	DNA replication
GO:0034033	purine nucleoside bisphosphate biosynthetic process	0	Cell Cycle	DNA replication
GO:0046128	purine ribonucleoside metabolic process	0	Cell Cycle	DNA replication
GO:0042278	purine nucleoside metabolic process	3	Cell Cycle	DNA replication
GO:0009167	purine ribonucleoside monophosphate metabolic process	0	Cell Cycle	DNA replication
GO:0009126	purine nucleoside monophosphate metabolic process	0	Cell Cycle	DNA replication
GO:0009145	purine nucleoside triphosphate biosynthetic process	0	Cell Cycle	DNA replication
GO:0009206	purine ribonucleoside triphosphate biosynthetic process	0	Cell Cycle	DNA replication
GO:0072523	purine-containing compound catabolic process	0	Cell Cycle	DNA replication
GO:0006195	purine nucleotide catabolic process	3	Cell Cycle	DNA replication
GO:0009168	purine ribonucleoside monophosphate biosynthetic process	4	Cell Cycle	DNA replication
GO:1900371	regulation of purine nucleotide biosynthetic process	0	Cell Cycle	DNA replication
GO:0009127	purine nucleoside monophosphate biosynthetic process	0	Cell Cycle	DNA replication
GO:1900544	positive regulation of purine nucleotide metabolic process	0	Cell Cycle	DNA replication
GO:0042451	purine nucleoside biosynthetic process	0	Cell Cycle	DNA replication
GO:0046129	purine ribonucleoside biosynthetic process	0	Cell Cycle	DNA replication
GO:0043101	purine-containing compound salvage	2	Cell Cycle	DNA replication
GO:0009154	purine ribonucleotide catabolic process	1	Cell Cycle	DNA replication
GO:0005346	purine ribonucleotide transmembrane transporter activity	0	Cell Cycle	DNA replication
GO:0015865	purine nucleotide transport	2	Cell Cycle	DNA replication
GO:1900543	negative regulation of purine nucleotide metabolic process	0	Cell Cycle	DNA replication
GO:0015868	purine ribonucleotide transport	1	Cell Cycle	DNA replication
GO:0006144	purine nucleobase metabolic process	7	Cell Cycle	DNA replication
GO:0015216	purine nucleotide transmembrane transporter activity	3	Cell Cycle	DNA replication
GO:0070717	poly-purine tract binding	0	Cell Cycle	DNA replication
GO:0009113	purine nucleobase biosynthetic process	6	Cell Cycle	DNA replication
GO:1900373	positive regulation of purine nucleotide biosynthetic process	0	Cell Cycle	DNA replication
GO:0034035	purine ribonucleoside bisphosphate metabolic process	0	Cell Cycle	DNA replication
GO:0052652	cyclic purine nucleotide metabolic process	1	Cell Cycle	DNA replication
GO:0009218	pyrimidine ribonucleotide metabolic process	0	Cell Cycle	DNA replication
GO:0009148	pyrimidine nucleoside triphosphate biosynthetic process	0	Cell Cycle	DNA replication
GO:0006220	pyrimidine nucleotide metabolic process	4	Cell Cycle	DNA replication
GO:0009147	pyrimidine nucleoside triphosphate metabolic process	0	Cell Cycle	DNA replication
GO:0006221	pyrimidine nucleotide biosynthetic process	5	Cell Cycle	DNA replication
GO:0006206	pyrimidine nucleobase metabolic process	2	Cell Cycle	DNA replication
GO:0008187	poly-pyrimidine tract binding	2	Cell Cycle	DNA replication
GO:0009220	pyrimidine ribonucleotide biosynthetic process	3	Cell Cycle	DNA replication
GO:0009208	pyrimidine ribonucleoside triphosphate metabolic process	0	Cell Cycle	DNA replication
GO:0009209	pyrimidine ribonucleoside triphosphate biosynthetic process	0	Cell Cycle	DNA replication
GO:0009130	pyrimidine nucleoside monophosphate biosynthetic process	0	Cell Cycle	DNA replication
GO:0009129	pyrimidine nucleoside monophosphate metabolic process	0	Cell Cycle	DNA replication
GO:0009173	pyrimidine ribonucleoside monophosphate metabolic process	0	Cell Cycle	DNA replication
GO:0009174	pyrimidine ribonucleoside monophosphate biosynthetic process	0	Cell Cycle	DNA replication
GO:0046134	pyrimidine nucleoside biosynthetic process	0	Cell Cycle	DNA replication
GO:0006213	pyrimidine nucleoside metabolic process	3	Cell Cycle	DNA replication
GO:0009219	pyrimidine deoxyribonucleotide metabolic process	0	Cell Cycle	DNA replication
GO:0046135	pyrimidine nucleoside catabolic process	1	Cell Cycle	DNA replication
GO:0043097	pyrimidine nucleoside salvage	2	Cell Cycle	DNA replication
GO:0006244	pyrimidine nucleotide catabolic process	0	Cell Cycle	DNA replication
GO:0009223	pyrimidine deoxyribonucleotide catabolic process	2	Cell Cycle	DNA replication
GO:0090481	pyrimidine nucleotide-sugar transmembrane transport	13	Cell Cycle	DNA replication
GO:0015165	pyrimidine nucleotide-sugar transmembrane transporter activity	12	Cell Cycle	DNA replication
GO:0000076	DNA replication checkpoint signaling	11	Cell Cycle	DNA replication
GO:0006261	DNA-templated DNA replication	29	Cell Cycle	DNA replication
GO:0045005	DNA-templated DNA replication maintenance of fidelity	0	Cell Cycle	DNA replication
GO:2000104	negative regulation of DNA-templated DNA replication	2	Cell Cycle	DNA replication
GO:2000105	positive regulation of DNA-templated DNA replication	1	Cell Cycle	DNA replication
GO:0090329	regulation of DNA-templated DNA replication	1	Cell Cycle	DNA replication
GO:1902850	microtubule cytoskeleton organization involved in mitosis	3	Cell Cycle	microtubule cytoskeleton organization involved in mitosis
GO:0090266	regulation of mitotic cell cycle spindle assembly checkpoint	7	Cell Cycle	microtubule cytoskeleton organization involved in mitosis
GO:0040001	establishment of mitotic spindle localization	5	Cell Cycle	microtubule cytoskeleton organization involved in mitosis
GO:0000022	mitotic spindle elongation	2	Cell Cycle	microtubule cytoskeleton organization involved in mitosis
GO:0051256	mitotic spindle midzone assembly	11	Cell Cycle	microtubule cytoskeleton organization involved in mitosis
GO:0051228	mitotic spindle disassembly	2	Cell Cycle	microtubule cytoskeleton organization involved in mitosis
GO:0051306	mitotic sister chromatid separation	4	Cell Cycle	microtubule cytoskeleton organization involved in mitosis
GO:0051315	attachment of mitotic spindle microtubules to kinetochore	12	Cell Cycle	microtubule cytoskeleton organization involved in mitosis
GO:0000132	establishment of mitotic spindle orientation	35	Cell Cycle	microtubule cytoskeleton organization involved in mitosis
GO:0090307	mitotic spindle assembly	38	Cell Cycle	microtubule cytoskeleton organization involved in mitosis
GO:1901673	regulation of mitotic spindle assembly	25	Cell Cycle	microtubule cytoskeleton organization involved in mitosis
GO:1901970	positive regulation of mitotic sister chromatid separation	4	Cell Cycle	microtubule cytoskeleton organization involved in mitosis
GO:2000816	negative regulation of mitotic sister chromatid separation	0	Cell Cycle	microtubule cytoskeleton organization involved in mitosis
GO:1902846	positive regulation of mitotic spindle elongation	1	Cell Cycle	microtubule cytoskeleton organization involved in mitosis
GO:1902845	negative regulation of mitotic spindle elongation	0	Cell Cycle	microtubule cytoskeleton organization involved in mitosis
GO:1902425	positive regulation of attachment of mitotic spindle microtubules to kinetochore	8	Cell Cycle	microtubule cytoskeleton organization involved in mitosis
GO:1902423	regulation of attachment of mitotic spindle microtubules to kinetochore	0	Cell Cycle	microtubule cytoskeleton organization involved in mitosis
GO:1904686	regulation of mitotic spindle disassembly	0	Cell Cycle	microtubule cytoskeleton organization involved in mitosis
GO:0007052	mitotic spindle organization	57	Cell Cycle	microtubule cytoskeleton organization involved in mitosis
GO:0007079	mitotic chromosome movement towards spindle pole	4	Cell Cycle	microtubule cytoskeleton organization involved in mitosis
GO:1903562	microtubule bundle formation involved in mitotic spindle midzone assembly	0	Cell Cycle	microtubule cytoskeleton organization involved in mitosis
GO:1904687	positive regulation of mitotic spindle disassembly	0	Cell Cycle	microtubule cytoskeleton organization involved in mitosis
GO:0033047	regulation of mitotic sister chromatid segregation	0	Cell Cycle	microtubule cytoskeleton organization involved in mitosis
GO:0072686	mitotic spindle	139	Cell Cycle	microtubule cytoskeleton organization involved in mitosis
GO:0010965	regulation of mitotic sister chromatid separation	1	Cell Cycle	microtubule cytoskeleton organization involved in mitosis
GO:0033048	negative regulation of mitotic sister chromatid segregation	0	Cell Cycle	microtubule cytoskeleton organization involved in mitosis
GO:0097431	mitotic spindle pole	38	Cell Cycle	microtubule cytoskeleton organization involved in mitosis
GO:1903504	regulation of mitotic spindle checkpoint	0	Cell Cycle	microtubule cytoskeleton organization involved in mitosis
GO:1990023	mitotic spindle midzone	14	Cell Cycle	microtubule cytoskeleton organization involved in mitosis
GO:0060236	regulation of mitotic spindle organization	20	Cell Cycle	microtubule cytoskeleton organization involved in mitosis
GO:0000070	mitotic sister chromatid segregation	32	Cell Cycle	microtubule cytoskeleton organization involved in mitosis
GO:0062033	positive regulation of mitotic sister chromatid segregation	3	Cell Cycle	microtubule cytoskeleton organization involved in mitosis
GO:0090231	regulation of spindle checkpoint	0	Cell Cycle	microtubule cytoskeleton organization involved in mitosis
GO:0000922	spindle pole	128	Cell Cycle	microtubule cytoskeleton organization involved in mitosis
GO:0007094	mitotic spindle assembly checkpoint signaling	30	Cell Cycle	microtubule cytoskeleton organization involved in mitosis
GO:0071174	mitotic spindle checkpoint signaling	0	Cell Cycle	microtubule cytoskeleton organization involved in mitosis
GO:0031577	spindle checkpoint signaling	0	Cell Cycle	microtubule cytoskeleton organization involved in mitosis
GO:0071173	spindle assembly checkpoint signaling	0	Cell Cycle	microtubule cytoskeleton organization involved in mitosis
GO:0003909	DNA ligase activity	3	DNA Repair	other
GO:0003910	DNA ligase (ATP) activity	3	DNA Repair	other
GO:0003911	DNA ligase (NAD+) activity	0	DNA Repair	other
GO:0006301	postreplication repair	9	DNA Repair	other
GO:0006307	DNA dealkylation involved in DNA repair	9	DNA Repair	other
GO:0006308	DNA catabolic process	12	DNA Repair	other
GO:0006281	DNA repair	283	DNA Repair	other
GO:0006284	base-excision repair	32	DNA Repair	other
GO:0006285	base-excision repair, AP site formation	5	DNA Repair	other
GO:0006287	base-excision repair, gap-filling	14	DNA Repair	other
GO:0006290	pyrimidine dimer repair	4	DNA Repair	other
GO:0006297	nucleotide-excision repair, DNA gap filling	5	DNA Repair	other
GO:0006298	mismatch repair	30	DNA Repair	other
GO:0006266	DNA ligation	7	DNA Repair	other
GO:0006274	DNA replication termination	0	DNA Repair	other
GO:0003684	damaged DNA binding	67	DNA Repair	other
GO:0003678	DNA helicase activity	37	DNA Repair	other
GO:0030983	mismatched DNA binding	12	DNA Repair	other
GO:0140861	DNA repair-dependent chromatin remodeling	20	DNA Repair	other
GO:0000012	single strand break repair	13	DNA Repair	other
GO:1905053	positive regulation of base-excision repair	2	DNA Repair	other
GO:1905051	regulation of base-excision repair	1	DNA Repair	other
GO:0045739	positive regulation of DNA repair	47	DNA Repair	other
GO:0045738	negative regulation of DNA repair	1	DNA Repair	other
GO:0043150	DNA synthesis involved in double-strand break repair via homologous recombination	0	DNA Repair	other
GO:1903518	positive regulation of single strand break repair	2	DNA Repair	other
GO:1903516	regulation of single strand break repair	0	DNA Repair	other
GO:0045004	DNA replication proofreading	2	DNA Repair	other
GO:2000780	negative regulation of double-strand break repair	4	DNA Repair	other
GO:2000779	regulation of double-strand break repair	26	DNA Repair	other
GO:2000781	positive regulation of double-strand break repair	42	DNA Repair	other
GO:0097698	telomere maintenance via base-excision repair	1	DNA Repair	other
GO:0097552	mitochondrial double-strand break repair via homologous recombination	1	DNA Repair	other
GO:0036297	interstrand cross-link repair	36	DNA Repair	other
GO:0000716	transcription-coupled nucleotide-excision repair, DNA damage recognition	0	DNA Repair	other
GO:0000715	nucleotide-excision repair, DNA damage recognition	1	DNA Repair	other
GO:0000711	meiotic DNA repair synthesis	3	DNA Repair	other
GO:0000725	recombinational repair	4	DNA Repair	other
GO:0000724	double-strand break repair via homologous recombination	98	DNA Repair	other
GO:0032425	positive regulation of mismatch repair	3	DNA Repair	other
GO:0032423	regulation of mismatch repair	1	DNA Repair	other
GO:0140274	repair of kinetochore microtubule attachment defect	0	DNA Repair	other
GO:0140273	repair of mitotic kinetochore microtubule attachment defect	0	DNA Repair	other
GO:0044547	DNA topoisomerase binding	4	DNA Repair	other
GO:0071897	DNA biosynthetic process	35	DNA Repair	other
GO:0006977	DNA damage response, signal transduction by p53 class mediator resulting in cell cycle arrest	20	DNA Repair	other
GO:0006978	DNA damage response, signal transduction by p53 class mediator resulting in transcription of p21 class mediator	13	DNA Repair	other
GO:0042772	DNA damage response, signal transduction resulting in transcription	1	DNA Repair	other
GO:0043518	negative regulation of DNA damage response, signal transduction by p53 class mediator	15	DNA Repair	other
GO:0043517	positive regulation of DNA damage response, signal transduction by p53 class mediator	14	DNA Repair	other
GO:0090734	site of DNA damage	39	DNA Repair	other
GO:0006303	double-strand break repair via nonhomologous end joining	36	DNA Repair	other
GO:0006302	double-strand break repair	72	DNA Repair	other
GO:1905168	positive regulation of double-strand break repair via homologous recombination	37	DNA Repair	other
GO:0070914	UV-damage excision repair	11	DNA Repair	other
GO:1903776	regulation of double-strand break repair via single-strand annealing, removal of nonhomologous ends	0	DNA Repair	other
GO:2000042	negative regulation of double-strand break repair via homologous recombination	23	DNA Repair	other
GO:0045003	double-strand break repair via synthesis-dependent strand annealing	4	DNA Repair	other
GO:0106400	double-strand break repair via transcription-associated homologous recombination	0	DNA Repair	other
GO:0045002	double-strand break repair via single-strand annealing	1	DNA Repair	other
GO:2001032	regulation of double-strand break repair via nonhomologous end joining	6	DNA Repair	other
GO:1990918	double-strand break repair involved in meiotic recombination	11	DNA Repair	other
GO:0097551	mitochondrial double-strand break repair	0	DNA Repair	other
GO:0000729	DNA double-strand break processing	10	DNA Repair	other
GO:0000727	double-strand break repair via break-induced replication	12	DNA Repair	other
GO:0010709	heteroduplex formation involved in double-strand break repair via synthesis-dependent strand annealing	0	DNA Repair	other
GO:0010791	DNA double-strand break processing involved in repair via synthesis-dependent strand annealing	0	DNA Repair	other
GO:0009432	SOS response	0	DNA Repair	other
GO:0010569	regulation of double-strand break repair via homologous recombination	18	DNA Repair	other
GO:0032206	positive regulation of telomere maintenance	17	DNA Repair	other
GO:0003906	DNA-(apurinic or apyrimidinic site) endonuclease activity	11	DNA Repair	other
GO:0032356	oxidized DNA binding	1	DNA Repair	other
GO:0003697	single-stranded DNA binding	106	DNA Repair	other
GO:0000014	single-stranded DNA endodeoxyribonuclease activity	9	DNA Repair	other
GO:0017116	single-stranded DNA helicase activity	20	DNA Repair	other
GO:0043047	single-stranded telomeric DNA binding	5	DNA Repair	other
GO:0000400	four-way junction DNA binding	18	DNA Repair	other
GO:0051880	G-quadruplex DNA binding	10	DNA Repair	other
GO:0098505	G-rich strand telomeric DNA binding	10	DNA Repair	other
GO:0042162	telomeric DNA binding	28	DNA Repair	other
GO:0000736	double-strand break repair via single-strand annealing, removal of nonhomologous ends	0	DNA Repair	other
GO:0032508	DNA duplex unwinding	64	DNA Repair	other
GO:0070911	global genome nucleotide-excision repair	2	DNA Repair	global genome nucleotide-excision repair
GO:0006289	nucleotide-excision repair	43	DNA Repair	global genome nucleotide-excision repair
GO:0000109	nucleotide-excision repair complex	6	DNA Repair	global genome nucleotide-excision repair
GO:0000111	nucleotide-excision repair factor 2 complex	1	DNA Repair	global genome nucleotide-excision repair
GO:0000110	nucleotide-excision repair factor 1 complex	3	DNA Repair	global genome nucleotide-excision repair
GO:0000113	nucleotide-excision repair factor 4 complex	0	DNA Repair	global genome nucleotide-excision repair
GO:0000112	nucleotide-excision repair factor 3 complex	1	DNA Repair	global genome nucleotide-excision repair
GO:2000819	regulation of nucleotide-excision repair	27	DNA Repair	global genome nucleotide-excision repair
GO:1990391	DNA repair complex	13	DNA Repair	global genome nucleotide-excision repair
GO:0000720	pyrimidine dimer repair by nucleotide-excision repair	4	DNA Repair	global genome nucleotide-excision repair
GO:0000717	nucleotide-excision repair, DNA duplex unwinding	1	DNA Repair	global genome nucleotide-excision repair
GO:0006974	DNA damage response	283	DNA Repair	DNA damage response
GO:0030330	DNA damage response, signal transduction by p53 class mediator	16	DNA Repair	DNA damage response
GO:0043516	regulation of DNA damage response, signal transduction by p53 class mediator	6	DNA Repair	DNA damage response
GO:0042770	signal transduction in response to DNA damage	17	DNA Repair	DNA damage response
GO:0043247	telomere maintenance in response to DNA damage	6	DNA Repair	DNA damage response
GO:0008630	intrinsic apoptotic signaling pathway in response to DNA damage	46	DNA Repair	DNA damage response
GO:1902230	negative regulation of intrinsic apoptotic signaling pathway in response to DNA damage	15	DNA Repair	DNA damage response
GO:1902231	positive regulation of intrinsic apoptotic signaling pathway in response to DNA damage	6	DNA Repair	DNA damage response
GO:1902229	regulation of intrinsic apoptotic signaling pathway in response to DNA damage	0	DNA Repair	DNA damage response
GO:1902167	positive regulation of intrinsic apoptotic signaling pathway in response to DNA damage by p53 class mediator	1	DNA Repair	DNA damage response
GO:1902166	negative regulation of intrinsic apoptotic signaling pathway in response to DNA damage by p53 class mediator	16	DNA Repair	DNA damage response
GO:0042771	intrinsic apoptotic signaling pathway in response to DNA damage by p53 class mediator	32	DNA Repair	DNA damage response
GO:1902165	regulation of intrinsic apoptotic signaling pathway in response to DNA damage by p53 class mediator	1	DNA Repair	DNA damage response
GO:1990391	DNA repair complex	13	DNA Repair	DNA repair complex
GO:0006282	regulation of DNA repair	58	DNA Repair	DNA repair complex
GO:0042575	DNA polymerase complex	0	DNA Repair	DNA repair complex
GO:0043504	mitochondrial DNA repair	6	DNA Repair	DNA repair complex
GO:0090735	DNA repair complex assembly	0	DNA Repair	DNA repair complex
GO:0051103	DNA ligation involved in DNA repair	4	DNA Repair	DNA repair complex
GO:0000109	nucleotide-excision repair complex	6	DNA Repair	DNA repair complex
GO:0000111	nucleotide-excision repair factor 2 complex	1	DNA Repair	DNA repair complex
GO:0000110	nucleotide-excision repair factor 1 complex	3	DNA Repair	DNA repair complex
GO:0000113	nucleotide-excision repair factor 4 complex	0	DNA Repair	DNA repair complex
GO:0000112	nucleotide-excision repair factor 3 complex	1	DNA Repair	DNA repair complex
GO:1990391	DNA repair complex	13	DNA Repair	DNA repair complex
GO:0000731	DNA synthesis involved in DNA repair	15	DNA Repair	DNA repair complex
GO:0032404	mismatch repair complex binding	0	DNA Repair	DNA repair complex
GO:0032300	mismatch repair complex	8	DNA Repair	DNA repair complex
GO:0035267	NuA4 histone acetyltransferase complex	31	DNA Repair	DNA repair complex
GO:0009380	excinuclease repair complex	0	DNA Repair	DNA repair complex
GO:1990612	Sad1-Kms1 LINC complex	0	DNA Repair	DNA repair complex
GO:0075512	clathrin-dependent endocytosis of virus by host cell	1	Endolysosome	other
GO:0075509	endocytosis involved in viral entry into host cell	3	Endolysosome	other
GO:0005768	endosome	302	Endolysosome	other
GO:0006897	endocytosis	189	Endolysosome	other
GO:0010008	endosome membrane	264	Endolysosome	other
GO:0005044	scavenger receptor activity	29	Endolysosome	other
GO:0000814	ESCRT II complex	3	Endolysosome	other
GO:0000813	ESCRT I complex	11	Endolysosome	other
GO:0075513	caveolin-mediated endocytosis of virus by host cell	0	Endolysosome	other
GO:0035658	Mon1-Ccz1 complex	5	Endolysosome	other
GO:0032585	multivesicular body membrane	31	Endolysosome	other
GO:0071986	Ragulator complex	5	Endolysosome	other
GO:1990745	EARP complex	4	Endolysosome	other
GO:0005771	multivesicular body	46	Endolysosome	other
GO:0033263	CORVET complex	7	Endolysosome	other
GO:0034058	endosomal vesicle fusion	11	Endolysosome	other
GO:0000815	ESCRT III complex	11	Endolysosome	other
GO:0097020	COPII receptor activity	3	Endolysosome	other
GO:1990071	TRAPPII protein complex	12	Endolysosome	other
GO:0034727	piecemeal microautophagy of the nucleus	10	Endolysosome	other
GO:0030229	very-low-density lipoprotein particle receptor activity	4	Endolysosome	other
GO:0004998	transferrin receptor activity	2	Endolysosome	other
GO:0006907	pinocytosis	4	Endolysosome	other
GO:0043652	engulfment of apoptotic cell	11	Endolysosome	other
GO:0005041	low-density lipoprotein particle receptor activity	15	Endolysosome	other
GO:0070676	intralumenal vesicle formation	2	Endolysosome	other
GO:0044754	autolysosome	11	Endolysosome	other
GO:0061714	folic acid receptor activity	2	Endolysosome	other
GO:0070287	ferritin receptor activity	1	Endolysosome	other
GO:0070086	ubiquitin-dependent endocytosis	6	Endolysosome	other
GO:0031313	extrinsic component of endosome membrane	4	Endolysosome	other
GO:0044354	macropinosome	7	Endolysosome	other
GO:0044351	macropinocytosis	6	Endolysosome	other
GO:0036020	endolysosome membrane	20	Endolysosome	other
GO:0034424	Vps55/Vps68 complex	0	Endolysosome	other
GO:0044194	cytolytic granule	11	Endolysosome	other
GO:0043654	recognition of apoptotic cell	7	Endolysosome	other
GO:0097422	tubular endosome	5	Endolysosome	other
GO:0033565	ESCRT-0 complex	3	Endolysosome	other
GO:0097443	sorting endosome	6	Endolysosome	other
GO:0036019	endolysosome	5	Endolysosome	other
GO:0072584	caveolin-mediated endocytosis	5	Endolysosome	other
GO:0035577	azurophil granule membrane	58	Endolysosome	other
GO:0030228	lipoprotein particle receptor activity	0	Endolysosome	other
GO:0016191	synaptic vesicle uncoating	6	Endolysosome	other
GO:1990621	ESCRT IV complex	0	Endolysosome	other
GO:0016182	synaptic vesicle budding from endosome	2	Endolysosome	other
GO:0097487	multivesicular body, internal vesicle	5	Endolysosome	other
GO:0042629	mast cell granule	3	Endolysosome	other
GO:0034188	apolipoprotein A-I receptor activity	2	Endolysosome	other
GO:0070506	high-density lipoprotein particle receptor activity	2	Endolysosome	other
GO:0101004	cytolytic granule membrane	3	Endolysosome	other
GO:0016189	synaptic vesicle to endosome fusion	4	Endolysosome	other
GO:0098830	presynaptic endosome	3	Endolysosome	other
GO:0099639	neurotransmitter receptor transport, endosome to plasma membrane	1	Endolysosome	other
GO:0140298	endocytic iron import into cell	1	Endolysosome	other
GO:0098845	postsynaptic endosome	4	Endolysosome	other
GO:0150025	oxidised low-density lipoprotein particle receptor activity	1	Endolysosome	other
GO:0071562	nucleus-vacuole junction assembly	0	Endolysosome	other
GO:0098999	extrinsic component of postsynaptic endosome membrane	0	Endolysosome	other
GO:0097489	multivesicular body, internal vesicle lumen	1	Endolysosome	other
GO:0010009	cytoplasmic side of endosome membrane	1	Endolysosome	other
GO:0031904	endosome lumen	21	Endolysosome	other
GO:0061883	clathrin-dependent endocytosis involved in vitellogenesis	0	Endolysosome	other
GO:0016964	alpha-2 macroglobulin receptor activity	1	Endolysosome	other
GO:0099532	synaptic vesicle endosomal processing	0	Endolysosome	other
GO:0020020	food vacuole	0	Endolysosome	other
GO:0035037	sperm entry	1	Endolysosome	other
GO:0061763	multivesicular body-lysosome fusion	11	Endolysosome	other
GO:0043160	acrosomal lumen	1	Endolysosome	other
GO:0032195	post-lysosomal vacuole	0	Endolysosome	other
GO:0097486	multivesicular body lumen	7	Endolysosome	other
GO:0044656	regulation of post-lysosomal vacuole size	0	Endolysosome	other
GO:0036021	endolysosome lumen	5	Endolysosome	other
GO:0016183	synaptic vesicle coating	5	Endolysosome	other
GO:0020028	endocytic hemoglobin import into cell	0	Endolysosome	other
GO:0061742	chaperone-mediated autophagy translocation complex	1	Endolysosome	other
GO:0120207	endocytosis, site selection	0	Endolysosome	other
GO:1990771	clathrin-dependent extracellular exosome endocytosis	1	Endolysosome	other
GO:0015327	cystine:glutamate antiporter activity	1	Endolysosome	other
GO:0060198	clathrin-sculpted vesicle	0	Endolysosome	other
GO:0030137	COPI-coated vesicle	7	Endolysosome	other
GO:0030663	COPI-coated vesicle membrane	7	Endolysosome	other
GO:0006900	vesicle budding from membrane	15	Endolysosome	other
GO:0006901	vesicle coating	11	Endolysosome	other
GO:0048278	vesicle docking	20	Endolysosome	other
GO:0016471	vacuolar proton-transporting V-type ATPase complex	15	Endolysosome	other
GO:0033177	proton-transporting two-sector ATPase complex, proton-transporting domain	0	Endolysosome	other
GO:0070071	proton-transporting two-sector ATPase complex assembly	0	Endolysosome	other
GO:0033179	proton-transporting V-type ATPase, V0 domain	10	Endolysosome	other
GO:0033176	proton-transporting V-type ATPase complex	13	Endolysosome	other
GO:0045806	negative regulation of endocytosis	15	Endolysosome	other
GO:0140239	postsynaptic endocytosis	0	Endolysosome	other
GO:1904896	ESCRT complex disassembly	1	Endolysosome	other
GO:1904903	ESCRT III complex disassembly	10	Endolysosome	other
GO:0036452	ESCRT complex	0	Endolysosome	other
GO:0036010	protein localization to endosome	11	Endolysosome	other
GO:0007032	endosome organization	39	Endolysosome	other
GO:1905668	positive regulation of protein localization to endosome	4	Endolysosome	other
GO:1905666	regulation of protein localization to endosome	0	Endolysosome	other
GO:0030904	retromer complex	12	Endolysosome	other
GO:0039702	viral budding via host ESCRT complex	24	Endolysosome	other
GO:0030136	clathrin-coated vesicle	64	Endolysosome	clathrin-coated vesicle
GO:0072583	clathrin-dependent endocytosis	27	Endolysosome	clathrin-coated vesicle
GO:0030128	clathrin coat of endocytic vesicle	0	Endolysosome	clathrin-coated vesicle
GO:0030125	clathrin vesicle coat	10	Endolysosome	clathrin-coated vesicle
GO:0045334	clathrin-coated endocytic vesicle	25	Endolysosome	clathrin-coated vesicle
GO:0030669	clathrin-coated endocytic vesicle membrane	70	Endolysosome	clathrin-coated vesicle
GO:0030665	clathrin-coated vesicle membrane	32	Endolysosome	clathrin-coated vesicle
GO:0030135	coated vesicle	3	Endolysosome	clathrin-coated vesicle
GO:0030662	coated vesicle membrane	1	Endolysosome	clathrin-coated vesicle
GO:0030120	vesicle coat	2	Endolysosome	clathrin-coated vesicle
GO:2000369	regulation of clathrin-dependent endocytosis	10	Endolysosome	clathrin-coated vesicle
GO:0005905	clathrin-coated pit	62	Endolysosome	clathrin-coated vesicle
GO:0030276	clathrin binding	45	Endolysosome	clathrin-coated vesicle
GO:0030118	clathrin coat	5	Endolysosome	clathrin-coated vesicle
GO:0030131	clathrin adaptor complex	10	Endolysosome	clathrin-coated vesicle
GO:0030132	clathrin coat of coated pit	8	Endolysosome	clathrin-coated vesicle
GO:0035615	clathrin adaptor activity	18	Endolysosome	clathrin-coated vesicle
GO:0048268	clathrin coat assembly	17	Endolysosome	clathrin-coated vesicle
GO:0006898	receptor-mediated endocytosis	69	Endolysosome	receptor-mediated endocytosis
GO:0019065	receptor-mediated endocytosis of virus by host cell	10	Endolysosome	receptor-mediated endocytosis
GO:0090118	receptor-mediated endocytosis involved in cholesterol transport	3	Endolysosome	receptor-mediated endocytosis
GO:0030100	regulation of endocytosis	32	Endolysosome	receptor-mediated endocytosis
GO:0045807	positive regulation of endocytosis	20	Endolysosome	receptor-mediated endocytosis
GO:0048259	regulation of receptor-mediated endocytosis	1	Endolysosome	receptor-mediated endocytosis
GO:0048260	positive regulation of receptor-mediated endocytosis	23	Endolysosome	receptor-mediated endocytosis
GO:0048261	negative regulation of receptor-mediated endocytosis	7	Endolysosome	receptor-mediated endocytosis
GO:0030139	endocytic vesicle	63	Endolysosome	endocytic vesicle
GO:0048488	synaptic vesicle endocytosis	41	Endolysosome	endocytic vesicle
GO:0016185	synaptic vesicle budding from presynaptic endocytic zone membrane	3	Endolysosome	endocytic vesicle
GO:0150008	bulk synaptic vesicle endocytosis	0	Endolysosome	endocytic vesicle
GO:0071682	endocytic vesicle lumen	17	Endolysosome	endocytic vesicle
GO:0030666	endocytic vesicle membrane	74	Endolysosome	endocytic vesicle
GO:0140238	presynaptic endocytosis	1	Endolysosome	endocytic vesicle
GO:0005769	early endosome	300	Endolysosome	early endosome
GO:0031901	early endosome membrane	194	Endolysosome	early endosome
GO:0034498	early endosome to Golgi transport	9	Endolysosome	early endosome
GO:0098559	cytoplasmic side of early endosome membrane	4	Endolysosome	early endosome
GO:0098842	postsynaptic early endosome	2	Endolysosome	early endosome
GO:0098998	extrinsic component of postsynaptic early endosome membrane	1	Endolysosome	early endosome
GO:0031905	early endosome lumen	3	Endolysosome	early endosome
GO:0045022	early endosome to late endosome transport	26	Endolysosome	early endosome
GO:2000641	regulation of early endosome to late endosome transport	8	Endolysosome	early endosome
GO:1902946	protein localization to early endosome	1	Endolysosome	early endosome
GO:0005770	late endosome	151	Endolysosome	late endosome
GO:0031902	late endosome membrane	149	Endolysosome	late endosome
GO:0032511	late endosome to vacuole transport via multivesicular body sorting pathway	12	Endolysosome	late endosome
GO:0034499	late endosome to Golgi transport	5	Endolysosome	late endosome
GO:1902774	late endosome to lysosome transport	20	Endolysosome	late endosome
GO:0098560	cytoplasmic side of late endosome membrane	2	Endolysosome	late endosome
GO:0031906	late endosome lumen	2	Endolysosome	late endosome
GO:0061764	late endosome to lysosome transport via multivesicular body sorting pathway	2	Endolysosome	late endosome
GO:0045022	early endosome to late endosome transport	26	Endolysosome	late endosome
GO:2000641	regulation of early endosome to late endosome transport	8	Endolysosome	late endosome
GO:0045324	late endosome to vacuole transport	9	Endolysosome	late endosome
GO:0005764	lysosome	293	Endolysosome	lysosome
GO:0005764	lysosome	293	Endolysosome	lysosome
GO:0005765	lysosomal membrane	389	Endolysosome	lysosome
GO:0008333	endosome to lysosome transport	47	Endolysosome	lysosome
GO:0007041	lysosomal transport	21	Endolysosome	lysosome
GO:0006622	protein targeting to lysosome	28	Endolysosome	lysosome
GO:0043202	lysosomal lumen	98	Endolysosome	lysosome
GO:0090160	Golgi to lysosome transport	12	Endolysosome	lysosome
GO:0007042	lysosomal lumen acidification	22	Endolysosome	lysosome
GO:0042582	azurophil granule	10	Endolysosome	lysosome
GO:1905146	lysosomal protein catabolic process	9	Endolysosome	lysosome
GO:1902774	late endosome to lysosome transport	20	Endolysosome	lysosome
GO:0032510	endosome to lysosome transport via multivesicular body sorting pathway	5	Endolysosome	lysosome
GO:0033299	secretion of lysosomal enzymes	5	Endolysosome	lysosome
GO:0035751	regulation of lysosomal lumen pH	6	Endolysosome	lysosome
GO:0098943	neurotransmitter receptor transport, postsynaptic endosome to lysosome	7	Endolysosome	lysosome
GO:0098574	cytoplasmic side of lysosomal membrane	13	Endolysosome	lysosome
GO:0061740	protein targeting to lysosome involved in chaperone-mediated autophagy	3	Endolysosome	lysosome
GO:1905165	regulation of lysosomal protein catabolic process	3	Endolysosome	lysosome
GO:0099074	mitochondrion to lysosome transport	3	Endolysosome	lysosome
GO:0016256	N-glycan processing to lysosome	2	Endolysosome	lysosome
GO:0035578	azurophil granule lumen	90	Endolysosome	lysosome
GO:1902501	lysosomal HOPS complex	2	Endolysosome	lysosome
GO:1905167	positive regulation of lysosomal protein catabolic process	4	Endolysosome	lysosome
GO:0097214	positive regulation of lysosomal membrane permeability	1	Endolysosome	lysosome
GO:1905166	negative regulation of lysosomal protein catabolic process	5	Endolysosome	lysosome
GO:0090341	negative regulation of secretion of lysosomal enzymes	1	Endolysosome	lysosome
GO:0097212	lysosomal membrane organization	1	Endolysosome	lysosome
GO:0035752	lysosomal lumen pH elevation	4	Endolysosome	lysosome
GO:0090340	positive regulation of secretion of lysosomal enzymes	1	Endolysosome	lysosome
GO:0097213	regulation of lysosomal membrane permeability	1	Endolysosome	lysosome
GO:0090117	endosome to lysosome transport of low-density lipoprotein particle	2	Endolysosome	lysosome
GO:0005767	secondary lysosome	1	Endolysosome	lysosome
GO:0046611	lysosomal proton-transporting V-type ATPase complex	0	Endolysosome	lysosome
GO:1990836	lysosomal matrix	0	Endolysosome	lysosome
GO:0061764	late endosome to lysosome transport via multivesicular body sorting pathway	2	Endolysosome	lysosome
GO:0098575	lumenal side of lysosomal membrane	2	Endolysosome	lysosome
GO:0090182	regulation of secretion of lysosomal enzymes	0	Endolysosome	lysosome
GO:0033178	proton-transporting two-sector ATPase complex, catalytic domain	2	Endolysosome	lysosome
GO:0016469	proton-transporting two-sector ATPase complex	6	Endolysosome	lysosome
GO:0007040	lysosome organization	50	Endolysosome	lysosome
GO:0032418	lysosome localization	32	Endolysosome	lysosome
GO:0005766	primary lysosome	0	Endolysosome	lysosome
GO:0061462	protein localization to lysosome	15	Endolysosome	lysosome
GO:0055037	recycling endosome	130	Endolysosome	recycling endosome
GO:0032456	endocytic recycling	66	Endolysosome	recycling endosome
GO:0055038	recycling endosome membrane	109	Endolysosome	recycling endosome
GO:0098837	postsynaptic recycling endosome	6	Endolysosome	recycling endosome
GO:0071955	recycling endosome to Golgi transport	2	Endolysosome	recycling endosome
GO:0036466	synaptic vesicle recycling via endosome	0	Endolysosome	recycling endosome
GO:0032458	slow endocytic recycling	2	Endolysosome	recycling endosome
GO:0034777	recycling endosome lumen	1	Endolysosome	recycling endosome
GO:0044795	trans-Golgi network to recycling endosome transport	1	Endolysosome	recycling endosome
GO:0098944	postsynaptic recycling endosome membrane	2	Endolysosome	recycling endosome
GO:2001135	regulation of endocytic recycling	8	Endolysosome	recycling endosome
GO:0001921	positive regulation of receptor recycling	14	Endolysosome	recycling endosome
GO:0016197	endosomal transport	66	Endolysosome	endosomal transport
GO:0042147	retrograde transport, endosome to Golgi	87	Endolysosome	endosomal transport
GO:0032509	endosome transport via multivesicular body sorting pathway	10	Endolysosome	endosomal transport
GO:0043328	protein transport to vacuole involved in ubiquitin-dependent protein catabolic process via the multivesicular body sorting pathway	16	Endolysosome	endosomal transport
GO:0032511	late endosome to vacuole transport via multivesicular body sorting pathway	12	Endolysosome	endosomal transport
GO:0008333	endosome to lysosome transport	47	Endolysosome	endosomal transport
GO:0007041	lysosomal transport	21	Endolysosome	endosomal transport
GO:0034498	early endosome to Golgi transport	9	Endolysosome	endosomal transport
GO:0090160	Golgi to lysosome transport	12	Endolysosome	endosomal transport
GO:0099638	endosome to plasma membrane protein transport	4	Endolysosome	endosomal transport
GO:0034499	late endosome to Golgi transport	5	Endolysosome	endosomal transport
GO:1902774	late endosome to lysosome transport	20	Endolysosome	endosomal transport
GO:0032510	endosome to lysosome transport via multivesicular body sorting pathway	5	Endolysosome	endosomal transport
GO:0099074	mitochondrion to lysosome transport	3	Endolysosome	endosomal transport
GO:0071955	recycling endosome to Golgi transport	2	Endolysosome	endosomal transport
GO:0090117	endosome to lysosome transport of low-density lipoprotein particle	2	Endolysosome	endosomal transport
GO:0044795	trans-Golgi network to recycling endosome transport	1	Endolysosome	endosomal transport
GO:0061764	late endosome to lysosome transport via multivesicular body sorting pathway	2	Endolysosome	endosomal transport
GO:0010797	regulation of multivesicular body size involved in endosome transport	0	Endolysosome	endosomal transport
GO:0098927	vesicle-mediated transport between endosomal compartments	0	Endolysosome	endosomal transport
GO:0045022	early endosome to late endosome transport	26	Endolysosome	endosomal transport
GO:0035646	endosome to melanosome transport	10	Endolysosome	endosomal transport
GO:0043485	endosome to pigment granule transport	0	Endolysosome	endosomal transport
GO:0006895	Golgi to endosome transport	15	Endolysosome	endosomal transport
GO:2000641	regulation of early endosome to late endosome transport	8	Endolysosome	endosomal transport
GO:0045324	late endosome to vacuole transport	9	Endolysosome	endosomal transport
GO:0031623	receptor internalization	50	Endolysosome	receptor internalization
GO:0038024	cargo receptor activity	22	Endolysosome	receptor internalization
GO:0002031	G protein-coupled receptor internalization	11	Endolysosome	receptor internalization
GO:0098884	postsynaptic neurotransmitter receptor internalization	8	Endolysosome	receptor internalization
GO:0099590	neurotransmitter receptor internalization	7	Endolysosome	receptor internalization
GO:2000286	receptor internalization involved in canonical Wnt signaling pathway	3	Endolysosome	receptor internalization
GO:0038016	insulin receptor internalization	3	Endolysosome	receptor internalization
GO:0038009	regulation of signal transduction by receptor internalization	1	Endolysosome	receptor internalization
GO:0038010	positive regulation of signal transduction by receptor internalization	0	Endolysosome	receptor internalization
GO:0070382	exocytic vesicle	26	Endolysosome	exocytic vesicle
GO:0099501	exocytic vesicle membrane	0	Endolysosome	exocytic vesicle
GO:0006904	vesicle docking involved in exocytosis	32	Endolysosome	exocytic vesicle
GO:0045920	negative regulation of exocytosis	7	Endolysosome	exocytic vesicle
GO:0017157	regulation of exocytosis	31	Endolysosome	exocytic vesicle
GO:0045921	positive regulation of exocytosis	22	Endolysosome	exocytic vesicle
GO:0140029	exocytic process	0	Endolysosome	exocytic vesicle
GO:0000145	exocyst	14	Endolysosome	exocytic vesicle
GO:0006334	nucleosome assembly	88	Epigenetic	other
GO:0071339	MLL1 complex	31	Epigenetic	other
GO:0070888	E-box binding	59	Epigenetic	other
GO:0009048	dosage compensation by inactivation of X chromosome	12	Epigenetic	other
GO:0048188	Set1C/COMPASS complex	15	Epigenetic	other
GO:0000124	SAGA complex	25	Epigenetic	other
GO:0006306	DNA methylation	28	Epigenetic	other
GO:0080111	DNA demethylation	21	Epigenetic	other
GO:0032212	positive regulation of telomere maintenance via telomerase	34	Epigenetic	other
GO:0035098	ESC/E(Z) complex	10	Epigenetic	other
GO:0016581	NuRD complex	16	Epigenetic	other
GO:0045814	negative regulation of gene expression, epigenetic	33	Epigenetic	other
GO:0044666	MLL3/4 complex	12	Epigenetic	other
GO:0016580	Sin3 complex	22	Epigenetic	other
GO:0072487	MSL complex	6	Epigenetic	other
GO:0003886	DNA (cytosine-5-)-methyltransferase activity	3	Epigenetic	other
GO:0032211	negative regulation of telomere maintenance via telomerase	21	Epigenetic	other
GO:0000812	Swr1 complex	13	Epigenetic	other
GO:0090116	C-5 methylation of cytosine	5	Epigenetic	other
GO:0035552	oxidative single-stranded DNA demethylation	3	Epigenetic	other
GO:1904355	positive regulation of telomere capping	17	Epigenetic	other
GO:0035516	oxidative DNA demethylase activity	5	Epigenetic	other
GO:0044030	regulation of DNA methylation	14	Epigenetic	other
GO:0032204	regulation of telomere maintenance	22	Epigenetic	other
GO:0046695	SLIK (SAGA-like) complex	3	Epigenetic	other
GO:0032206	positive regulation of telomere maintenance	17	Epigenetic	other
GO:0009008	DNA-methyltransferase activity	3	Epigenetic	other
GO:0034983	peptidyl-lysine deacetylation	7	Epigenetic	other
GO:1904357	negative regulation of telomere maintenance via telomere lengthening	10	Epigenetic	other
GO:0032210	regulation of telomere maintenance via telomerase	6	Epigenetic	other
GO:0070461	SAGA-type complex	5	Epigenetic	other
GO:0009007	site-specific DNA-methyltransferase (adenine-specific) activity	2	Epigenetic	other
GO:1904358	positive regulation of telomere maintenance via telomere lengthening	5	Epigenetic	other
GO:0032775	DNA methylation on adenine	2	Epigenetic	other
GO:0070822	Sin3-type complex	5	Epigenetic	other
GO:0071820	N-box binding	1	Epigenetic	other
GO:1904354	negative regulation of telomere capping	5	Epigenetic	other
GO:0032205	negative regulation of telomere maintenance	4	Epigenetic	other
GO:0051747	cytosine C-5 DNA demethylase activity	1	Epigenetic	other
GO:0060623	regulation of chromosome condensation	1	Epigenetic	other
GO:1905643	positive regulation of DNA methylation	3	Epigenetic	other
GO:1905765	negative regulation of protection from non-homologous end joining at telomere	3	Epigenetic	other
GO:1905839	negative regulation of telomeric D-loop disassembly	2	Epigenetic	other
GO:0032776	DNA methylation on cytosine	3	Epigenetic	other
GO:0090624	endoribonuclease activity, cleaving miRNA-paired mRNA	2	Epigenetic	other
GO:1905642	negative regulation of DNA methylation	1	Epigenetic	other
GO:1905776	positive regulation of DNA helicase activity	2	Epigenetic	other
GO:2000632	negative regulation of pre-miRNA processing	4	Epigenetic	other
GO:0010424	DNA methylation on cytosine within a CG sequence	2	Epigenetic	other
GO:0090230	regulation of centromere complex assembly	2	Epigenetic	other
GO:1904356	regulation of telomere maintenance via telomere lengthening	1	Epigenetic	other
GO:1905821	positive regulation of chromosome condensation	8	Epigenetic	other
GO:0060817	inactivation of paternal X chromosome	1	Epigenetic	other
GO:0140536	nuclear receptor corepressor activity	1	Epigenetic	other
GO:1902340	negative regulation of chromosome condensation	1	Epigenetic	other
GO:1904353	regulation of telomere capping	1	Epigenetic	other
GO:1904535	positive regulation of telomeric loop disassembly	1	Epigenetic	other
GO:1905463	negative regulation of DNA duplex unwinding	2	Epigenetic	other
GO:1905774	regulation of DNA helicase activity	1	Epigenetic	other
GO:2001251	negative regulation of chromosome organization	1	Epigenetic	other
GO:0031490	chromatin DNA binding	84	Epigenetic	other
GO:0001046	core promoter sequence-specific DNA binding	17	Epigenetic	other
GO:0008301	DNA binding, bending	18	Epigenetic	other
GO:0035510	DNA dealkylation	0	Epigenetic	other
GO:0006305	DNA alkylation	0	Epigenetic	other
GO:0071103	DNA conformation change	2	Epigenetic	other
GO:0006304	DNA modification	4	Epigenetic	other
GO:0000217	DNA secondary structure binding	4	Epigenetic	other
GO:0031492	nucleosomal DNA binding	40	Epigenetic	other
GO:1990841	promoter-specific chromatin binding	67	Epigenetic	other
GO:0035561	regulation of chromatin binding	0	Epigenetic	other
GO:0000791	euchromatin	60	Epigenetic	other
GO:0071168	protein localization to chromatin	19	Epigenetic	other
GO:1905268	negative regulation of chromatin organization	0	Epigenetic	other
GO:0006338	chromatin remodeling	357	Epigenetic	other
GO:0035563	positive regulation of chromatin binding	9	Epigenetic	other
GO:0000792	heterochromatin	46	Epigenetic	other
GO:0070828	heterochromatin organization	11	Epigenetic	other
GO:0005721	pericentric heterochromatin	31	Epigenetic	other
GO:0031055	chromatin remodeling at centromere	0	Epigenetic	other
GO:1903231	mRNA base-pairing translational repressor activity	0	Epigenetic	other
GO:0031047	regulatory ncRNA-mediated gene silencing	33	Epigenetic	other
GO:0045815	transcription initiation-coupled chromatin remodeling	37	Epigenetic	other
GO:0034080	CENP-A containing chromatin assembly	10	Epigenetic	other
GO:0030422	siRNA processing	8	Epigenetic	other
GO:0006349	regulation of gene expression by genomic imprinting	12	Epigenetic	other
GO:0040029	epigenetic regulation of gene expression	23	Epigenetic	other
GO:0000183	rDNA heterochromatin formation	7	Epigenetic	other
GO:0090309	positive regulation of DNA methylation-dependent heterochromatin formation	10	Epigenetic	other
GO:0035194	regulatory ncRNA-mediated post-transcriptional gene silencing	11	Epigenetic	other
GO:0008469	histone arginine N-methyltransferase activity	3	Epigenetic	other
GO:0006346	DNA methylation-dependent heterochromatin formation	12	Epigenetic	other
GO:0031507	heterochromatin formation	30	Epigenetic	other
GO:0031508	pericentric heterochromatin formation	4	Epigenetic	other
GO:0043045	post-fertilization epigenetic regulation of gene expression	5	Epigenetic	other
GO:0044727	epigenetic programing of male pronucleus	3	Epigenetic	other
GO:0090625	siRNA-mediated gene silencing by mRNA destabilization	1	Epigenetic	other
GO:0031048	regulatory ncRNA-mediated heterochromatin formation	4	Epigenetic	other
GO:1990259	histone H2AQ104 methyltransferase activity	2	Epigenetic	other
GO:0044027	negative regulation of gene expression via CpG island methylation	7	Epigenetic	other
GO:0044029	positive regulation of gene expression via CpG island demethylation	3	Epigenetic	other
GO:0090310	negative regulation of DNA methylation-dependent heterochromatin formation	4	Epigenetic	other
GO:0044726	epigenetic programing of female pronucleus	2	Epigenetic	other
GO:0060820	inactivation of X chromosome by heterochromatin formation	1	Epigenetic	other
GO:0061188	negative regulation of rDNA heterochromatin formation	2	Epigenetic	other
GO:0090308	regulation of DNA methylation-dependent heterochromatin formation	4	Epigenetic	other
GO:0031453	positive regulation of heterochromatin formation	2	Epigenetic	other
GO:0031509	subtelomeric heterochromatin formation	8	Epigenetic	other
GO:0061187	regulation of rDNA heterochromatin formation	0	Epigenetic	other
GO:0070922	RISC complex assembly	10	Epigenetic	other
GO:1900369	negative regulation of post-transcriptional gene silencing by regulatory ncRNA	1	Epigenetic	other
GO:1900370	positive regulation of post-transcriptional gene silencing by RNA	0	Epigenetic	other
GO:0031445	regulation of heterochromatin formation	1	Epigenetic	other
GO:0016570	histone modification	2	Epigenetic	histone modification
GO:0004407	histone deacetylase activity	19	Epigenetic	histone modification
GO:0004402	histone acetyltransferase activity	30	Epigenetic	histone modification
GO:0042826	histone deacetylase binding	124	Epigenetic	histone modification
GO:0016575	histone deacetylation	17	Epigenetic	histone modification
GO:0016573	histone acetylation	13	Epigenetic	histone modification
GO:0034968	histone lysine methylation	4	Epigenetic	histone modification
GO:0035267	NuA4 histone acetyltransferase complex	31	Epigenetic	histone modification
GO:0051568	histone H3-K4 methylation	7	Epigenetic	histone modification
GO:0000118	histone deacetylase complex	41	Epigenetic	histone modification
GO:0070932	histone H3 deacetylation	1	Epigenetic	histone modification
GO:0043966	histone H3 acetylation	5	Epigenetic	histone modification
GO:0000123	histone acetyltransferase complex	26	Epigenetic	histone modification
GO:0035097	histone methyltransferase complex	24	Epigenetic	histone modification
GO:0010390	histone monoubiquitination	1	Epigenetic	histone modification
GO:0043967	histone H4 acetylation	6	Epigenetic	histone modification
GO:0016571	histone methylation	1	Epigenetic	histone modification
GO:0070776	MOZ/MORF histone acetyltransferase complex	7	Epigenetic	histone modification
GO:0043984	histone H4-K16 acetylation	7	Epigenetic	histone modification
GO:0070577	lysine-acetylated histone binding	25	Epigenetic	histone modification
GO:0043968	histone H2A acetylation	5	Epigenetic	histone modification
GO:0033169	histone H3-K9 demethylation	0	Epigenetic	histone modification
GO:0035035	histone acetyltransferase binding	23	Epigenetic	histone modification
GO:0043981	histone H4-K5 acetylation	3	Epigenetic	histone modification
GO:0043982	histone H4-K8 acetylation	3	Epigenetic	histone modification
GO:0032452	histone demethylase activity	20	Epigenetic	histone modification
GO:0035066	positive regulation of histone acetylation	12	Epigenetic	histone modification
GO:0042054	histone methyltransferase activity	30	Epigenetic	histone modification
GO:0034720	histone H3-K4 demethylation	0	Epigenetic	histone modification
GO:0034721	histone H3-K4 demethylation, trimethyl-H3-K4-specific	0	Epigenetic	histone modification
GO:0051571	positive regulation of histone H3-K4 methylation	13	Epigenetic	histone modification
GO:0070734	histone H3-K27 methylation	0	Epigenetic	histone modification
GO:0035518	histone H2A monoubiquitination	0	Epigenetic	histone modification
GO:0070544	histone H3-K36 demethylation	0	Epigenetic	histone modification
GO:0016578	histone deubiquitination	2	Epigenetic	histone modification
GO:0031065	positive regulation of histone deacetylation	7	Epigenetic	histone modification
GO:0070933	histone H4 deacetylation	1	Epigenetic	histone modification
GO:0080182	histone H3-K4 trimethylation	0	Epigenetic	histone modification
GO:0017136	NAD-dependent histone deacetylase activity	4	Epigenetic	histone modification
GO:0036353	histone H2A-K119 monoubiquitination	3	Epigenetic	histone modification
GO:0044154	histone H3-K14 acetylation	1	Epigenetic	histone modification
GO:0051567	histone H3-K9 methylation	2	Epigenetic	histone modification
GO:0035065	regulation of histone acetylation	7	Epigenetic	histone modification
GO:0032777	Piccolo NuA4 histone acetyltransferase complex	4	Epigenetic	histone modification
GO:0043985	histone H4-R3 methylation	0	Epigenetic	histone modification
GO:0097198	histone H3-K36 trimethylation	1	Epigenetic	histone modification
GO:0010452	histone H3-K36 methylation	0	Epigenetic	histone modification
GO:0031060	regulation of histone methylation	1	Epigenetic	histone modification
GO:0043983	histone H4-K12 acetylation	0	Epigenetic	histone modification
GO:0071557	histone H3-K27 demethylation	3	Epigenetic	histone modification
GO:0016574	histone ubiquitination	2	Epigenetic	histone modification
GO:0035522	monoubiquitinated histone H2A deubiquitination	0	Epigenetic	histone modification
GO:0051569	regulation of histone H3-K4 methylation	0	Epigenetic	histone modification
GO:0033523	histone H2B ubiquitination	0	Epigenetic	histone modification
GO:0035067	negative regulation of histone acetylation	2	Epigenetic	histone modification
GO:0070537	histone H2A K63-linked deubiquitination	0	Epigenetic	histone modification
GO:0097692	histone H3-K4 monomethylation	0	Epigenetic	histone modification
GO:2000617	positive regulation of histone H3-K9 acetylation	0	Epigenetic	histone modification
GO:0034969	histone arginine methylation	1	Epigenetic	histone modification
GO:0031062	positive regulation of histone methylation	3	Epigenetic	histone modification
GO:0033522	histone H2A ubiquitination	0	Epigenetic	histone modification
GO:0051574	positive regulation of histone H3-K9 methylation	0	Epigenetic	histone modification
GO:0034773	histone H4-K20 trimethylation	0	Epigenetic	histone modification
GO:0031063	regulation of histone deacetylation	0	Epigenetic	histone modification
GO:0044648	histone H3-K4 dimethylation	0	Epigenetic	histone modification
GO:0061086	negative regulation of histone H3-K27 methylation	0	Epigenetic	histone modification
GO:0034729	histone H3-K79 methylation	1	Epigenetic	histone modification
GO:0051573	negative regulation of histone H3-K9 methylation	0	Epigenetic	histone modification
GO:0070535	histone H2A K63-linked ubiquitination	0	Epigenetic	histone modification
GO:1900113	negative regulation of histone H3-K9 trimethylation	0	Epigenetic	histone modification
GO:1901315	negative regulation of histone H2A K63-linked ubiquitination	0	Epigenetic	histone modification
GO:1901727	positive regulation of histone deacetylase activity	0	Epigenetic	histone modification
GO:2001168	positive regulation of histone H2B ubiquitination	0	Epigenetic	histone modification
GO:0016577	histone demethylation	0	Epigenetic	histone modification
GO:0031056	regulation of histone modification	0	Epigenetic	histone modification
GO:0031064	negative regulation of histone deacetylation	0	Epigenetic	histone modification
GO:0033044	regulation of chromosome organization	18	Epigenetic	histone modification
GO:0034772	histone H4-K20 dimethylation	0	Epigenetic	histone modification
GO:0035173	histone kinase activity	6	Epigenetic	histone modification
GO:0051572	negative regulation of histone H3-K4 methylation	0	Epigenetic	histone modification
GO:0061087	positive regulation of histone H3-K27 methylation	0	Epigenetic	histone modification
GO:0098532	histone H3-K27 trimethylation	0	Epigenetic	histone modification
GO:1900114	positive regulation of histone H3-K9 trimethylation	0	Epigenetic	histone modification
GO:1990258	histone glutamine methylation	0	Epigenetic	histone modification
GO:2000615	regulation of histone H3-K9 acetylation	0	Epigenetic	histone modification
GO:0035616	histone H2B conserved C-terminal lysine deubiquitination	0	Epigenetic	histone modification
GO:0036124	histone H3-K9 trimethylation	0	Epigenetic	histone modification
GO:0036409	histone H3-K14 acetyltransferase complex	2	Epigenetic	histone modification
GO:0043972	histone H3-K23 acetylation	0	Epigenetic	histone modification
GO:0051570	regulation of histone H3-K9 methylation	3	Epigenetic	histone modification
GO:0061647	histone H3-K9 modification	0	Epigenetic	histone modification
GO:0090240	positive regulation of histone H4 acetylation	0	Epigenetic	histone modification
GO:1900111	positive regulation of histone H3-K9 dimethylation	1	Epigenetic	histone modification
GO:1990619	histone H3-K9 deacetylation	0	Epigenetic	histone modification
GO:0034970	histone H3-R2 methylation	0	Epigenetic	histone modification
GO:0070079	histone H4-R3 demethylation	0	Epigenetic	histone modification
GO:0097676	histone H3-K36 dimethylation	3	Epigenetic	histone modification
GO:0031061	negative regulation of histone methylation	0	Epigenetic	histone modification
GO:0035033	histone deacetylase regulator activity	4	Epigenetic	histone modification
GO:0035034	histone acetyltransferase regulator activity	2	Epigenetic	histone modification
GO:0036123	histone H3-K9 dimethylation	0	Epigenetic	histone modification
GO:0043969	histone H2B acetylation	0	Epigenetic	histone modification
GO:0061628	H3K27me3 modified histone binding	4	Epigenetic	histone modification
GO:0090241	negative regulation of histone H4 acetylation	0	Epigenetic	histone modification
GO:1901726	negative regulation of histone deacetylase activity	0	Epigenetic	histone modification
GO:2000620	positive regulation of histone H4-K16 acetylation	1	Epigenetic	histone modification
GO:0033182	regulation of histone ubiquitination	1	Epigenetic	histone modification
GO:0034770	histone H4-K20 methylation	0	Epigenetic	histone modification
GO:0034971	histone H3-R17 methylation	0	Epigenetic	histone modification
GO:0034972	histone H3-R26 methylation	1	Epigenetic	histone modification
GO:0035521	monoubiquitinated histone deubiquitination	0	Epigenetic	histone modification
GO:0036352	histone H2A-K15 ubiquitination	0	Epigenetic	histone modification
GO:0043970	histone H3-K9 acetylation	0	Epigenetic	histone modification
GO:0043973	histone H3-K4 acetylation	0	Epigenetic	histone modification
GO:0046811	histone deacetylase inhibitor activity	2	Epigenetic	histone modification
GO:0070078	histone H3-R2 demethylation	0	Epigenetic	histone modification
GO:0070512	positive regulation of histone H4-K20 methylation	0	Epigenetic	histone modification
GO:0090239	regulation of histone H4 acetylation	0	Epigenetic	histone modification
GO:1900110	negative regulation of histone H3-K9 dimethylation	0	Epigenetic	histone modification
GO:1900112	regulation of histone H3-K9 trimethylation	0	Epigenetic	histone modification
GO:1902466	positive regulation of histone H3-K27 trimethylation	0	Epigenetic	histone modification
GO:0033184	positive regulation of histone ubiquitination	0	Epigenetic	histone modification
GO:0036351	histone H2A-K13 ubiquitination	0	Epigenetic	histone modification
GO:0043189	H4/H2A histone acetyltransferase complex	0	Epigenetic	histone modification
GO:0043977	histone H2A-K5 acetylation	0	Epigenetic	histone modification
GO:0043979	histone H2B-K5 acetylation	0	Epigenetic	histone modification
GO:0043980	histone H2B-K12 acetylation	0	Epigenetic	histone modification
GO:0061085	regulation of histone H3-K27 methylation	0	Epigenetic	histone modification
GO:0062072	H3K9me3 modified histone binding	4	Epigenetic	histone modification
GO:0070076	histone lysine demethylation	0	Epigenetic	histone modification
GO:0071894	histone H2B conserved C-terminal lysine ubiquitination	2	Epigenetic	histone modification
GO:0106229	histone glutaryltransferase activity	1	Epigenetic	histone modification
GO:0120295	histone serotonyltransferase activity	1	Epigenetic	histone modification
GO:0120301	histone lactyltransferase activity	1	Epigenetic	histone modification
GO:1901725	regulation of histone deacetylase activity	0	Epigenetic	histone modification
GO:1902562	H4 histone acetyltransferase complex	1	Epigenetic	histone modification
GO:1903586	positive regulation of histone deubiquitination	0	Epigenetic	histone modification
GO:1990467	NuA3a histone acetyltransferase complex	0	Epigenetic	histone modification
GO:1990468	NuA3b histone acetyltransferase complex	0	Epigenetic	histone modification
GO:1990678	histone H4-K16 deacetylation	0	Epigenetic	histone modification
GO:2000616	negative regulation of histone H3-K9 acetylation	0	Epigenetic	histone modification
GO:2001173	regulation of histone H2B conserved C-terminal lysine ubiquitination	0	Epigenetic	histone modification
GO:1902275	regulation of chromatin organization	12	Epigenetic	histone modification
GO:1905269	positive regulation of chromatin organization	1	Epigenetic	histone modification
GO:0042393	histone binding	170	Epigenetic	histone modification
GO:0008334	histone mRNA metabolic process	4	Epigenetic	histone modification
GO:0035064	methylated histone binding	72	Epigenetic	histone modification
GO:0071044	histone mRNA catabolic process	10	Epigenetic	histone modification
GO:0042800	histone H3K4 methyltransferase activity	15	Epigenetic	histone modification
GO:0032041	NAD-dependent histone H3K14 deacetylase activity	1	Epigenetic	histone modification
GO:0032454	histone H3K9 demethylase activity	14	Epigenetic	histone modification
GO:0051864	histone H3K36 demethylase activity	10	Epigenetic	histone modification
GO:0046975	histone H3K36 methyltransferase activity	12	Epigenetic	histone modification
GO:0034647	histone H3K4me/H3K4me2/H3K4me3 demethylase activity	5	Epigenetic	histone modification
GO:0046974	histone H3K9 methyltransferase activity	11	Epigenetic	histone modification
GO:0071558	histone H3K27me2/H3K27me3 demethylase activity	5	Epigenetic	histone modification
GO:0042799	histone H4K20 methyltransferase activity	7	Epigenetic	histone modification
GO:0010485	histone H4 acetyltransferase activity	11	Epigenetic	histone modification
GO:0032453	histone H3K4 demethylase activity	6	Epigenetic	histone modification
GO:0010484	histone H3 acetyltransferase activity	5	Epigenetic	histone modification
GO:0046976	histone H3K27 methyltransferase activity	5	Epigenetic	histone modification
GO:0044020	histone H4R3 methyltransferase activity	4	Epigenetic	histone modification
GO:0031151	histone H3K79 methyltransferase activity	1	Epigenetic	histone modification
GO:0043998	histone H2A acetyltransferase activity	3	Epigenetic	histone modification
GO:0097372	NAD-dependent histone H3K18 deacetylase activity	2	Epigenetic	histone modification
GO:0043994	histone H3K23 acetyltransferase activity	1	Epigenetic	histone modification
GO:0046969	NAD-dependent histone H3K9 deacetylase activity	2	Epigenetic	histone modification
GO:0046972	histone H4K16 acetyltransferase activity	5	Epigenetic	histone modification
GO:0035402	histone H3T11 kinase activity	3	Epigenetic	histone modification
GO:0035403	histone H3T6 kinase activity	2	Epigenetic	histone modification
GO:0035575	histone H4K20 demethylase activity	4	Epigenetic	histone modification
GO:0072354	histone H3T3 kinase activity	2	Epigenetic	histone modification
GO:0033749	histone H4R3 demethylase activity	1	Epigenetic	histone modification
GO:0035401	histone H3Y41 kinase activity	1	Epigenetic	histone modification
GO:0036408	histone H3K14 acetyltransferase activity	9	Epigenetic	histone modification
GO:0043995	histone H4K5 acetyltransferase activity	11	Epigenetic	histone modification
GO:0043996	histone H4K8 acetyltransferase activity	11	Epigenetic	histone modification
GO:0070611	histone H3R2 methyltransferase activity	2	Epigenetic	histone modification
GO:1990244	histone H2AT120 kinase activity	1	Epigenetic	histone modification
GO:0033746	histone H3R2 demethylase activity	1	Epigenetic	histone modification
GO:0034739	histone H4K16 deacetylase activity	1	Epigenetic	histone modification
GO:0035175	histone H3S10 kinase activity	4	Epigenetic	histone modification
GO:0035642	histone H3R17 methyltransferase activity	2	Epigenetic	histone modification
GO:0043997	histone H4K12 acetyltransferase activity	12	Epigenetic	histone modification
GO:0044013	histone H2B acetyltransferase activity	2	Epigenetic	histone modification
GO:0046970	NAD-dependent histone H4K16 deacetylase activity	2	Epigenetic	histone modification
GO:0070612	histone H2AR3 methyltransferase activity	1	Epigenetic	histone modification
GO:0031078	histone H3K14 deacetylase activity	1	Epigenetic	histone modification
GO:0035195	miRNA-mediated post-transcriptional gene silencing	15	Epigenetic	miRNA-mediated post-transcriptional gene silencing
GO:0031053	primary miRNA processing	14	Epigenetic	miRNA-mediated post-transcriptional gene silencing
GO:2000635	negative regulation of primary miRNA processing	4	Epigenetic	miRNA-mediated post-transcriptional gene silencing
GO:0035278	miRNA-mediated gene silencing by inhibition of translation	18	Epigenetic	miRNA-mediated post-transcriptional gene silencing
GO:0060964	regulation of miRNA-mediated gene silencing	5	Epigenetic	miRNA-mediated post-transcriptional gene silencing
GO:0035196	miRNA processing	15	Epigenetic	miRNA-mediated post-transcriptional gene silencing
GO:0060965	negative regulation of miRNA-mediated gene silencing	2	Epigenetic	miRNA-mediated post-transcriptional gene silencing
GO:2000637	positive regulation of miRNA-mediated gene silencing	10	Epigenetic	miRNA-mediated post-transcriptional gene silencing
GO:1903799	negative regulation of miRNA processing	4	Epigenetic	miRNA-mediated post-transcriptional gene silencing
GO:1903800	positive regulation of miRNA processing	1	Epigenetic	miRNA-mediated post-transcriptional gene silencing
GO:1903798	regulation of miRNA processing	1	Epigenetic	miRNA-mediated post-transcriptional gene silencing
GO:0016441	post-transcriptional gene silencing	4	Epigenetic	miRNA-mediated post-transcriptional gene silencing
GO:0035279	miRNA-mediated gene silencing by mRNA destabilization	2	Epigenetic	miRNA-mediated post-transcriptional gene silencing
GO:0140297	DNA-binding transcription factor binding	167	Epigenetic	DNA-binding transcription factor binding
GO:0045944	positive regulation of transcription by RNA polymerase II	1208	Epigenetic	DNA-binding transcription factor binding
GO:0000122	negative regulation of transcription by RNA polymerase II	975	Epigenetic	DNA-binding transcription factor binding
GO:0001228	DNA-binding transcription activator activity, RNA polymerase II-specific	479	Epigenetic	DNA-binding transcription factor binding
GO:0001227	DNA-binding transcription repressor activity, RNA polymerase II-specific	331	Epigenetic	DNA-binding transcription factor binding
GO:0007221	positive regulation of transcription of Notch receptor target	7	Epigenetic	DNA-binding transcription factor binding
GO:0033276	transcription factor TFTC complex	18	Epigenetic	DNA-binding transcription factor binding
GO:0045899	positive regulation of RNA polymerase II transcription preinitiation complex assembly	4	Epigenetic	DNA-binding transcription factor binding
GO:0000432	positive regulation of transcription from RNA polymerase II promoter by glucose	6	Epigenetic	DNA-binding transcription factor binding
GO:1905382	positive regulation of snRNA transcription by RNA polymerase II	4	Epigenetic	DNA-binding transcription factor binding
GO:2000820	negative regulation of transcription from RNA polymerase II promoter involved in smooth muscle cell differentiation	3	Epigenetic	DNA-binding transcription factor binding
GO:0000435	positive regulation of transcription from RNA polymerase II promoter by galactose	1	Epigenetic	DNA-binding transcription factor binding
GO:0017055	negative regulation of RNA polymerase II transcription preinitiation complex assembly	2	Epigenetic	DNA-binding transcription factor binding
GO:1905381	negative regulation of snRNA transcription by RNA polymerase II	1	Epigenetic	DNA-binding transcription factor binding
GO:0051090	regulation of DNA-binding transcription factor activity	15	Epigenetic	DNA-binding transcription factor binding
GO:0051091	positive regulation of DNA-binding transcription factor activity	100	Epigenetic	DNA-binding transcription factor binding
GO:0001216	DNA-binding transcription activator activity	18	Epigenetic	DNA-binding transcription factor binding
GO:0001217	DNA-binding transcription repressor activity	13	Epigenetic	DNA-binding transcription factor binding
GO:2000678	negative regulation of transcription regulatory region DNA binding	9	Epigenetic	DNA-binding transcription factor binding
GO:2000679	positive regulation of transcription regulatory region DNA binding	14	Epigenetic	DNA-binding transcription factor binding
GO:0032968	positive regulation of transcription elongation by RNA polymerase II	50	Epigenetic	DNA-binding transcription factor binding
GO:0060261	positive regulation of transcription initiation by RNA polymerase II	58	Epigenetic	DNA-binding transcription factor binding
GO:1902894	negative regulation of miRNA transcription	27	Epigenetic	DNA-binding transcription factor binding
GO:0060633	negative regulation of transcription initiation by RNA polymerase II	4	Epigenetic	DNA-binding transcription factor binding
GO:0006955	immune response	451	Immune Response	other
GO:0002376	immune system process	53	Immune Response	other
GO:0045087	innate immune response	511	Immune Response	other
GO:0006954	inflammatory response	401	Immune Response	other
GO:0019221	cytokine-mediated signaling pathway	155	Immune Response	other
GO:0042742	defense response to bacterium	147	Immune Response	other
GO:0070098	chemokine-mediated signaling pathway	71	Immune Response	other
GO:0008009	chemokine activity	51	Immune Response	other
GO:0004896	cytokine receptor activity	47	Immune Response	other
GO:0005164	tumor necrosis factor receptor binding	32	Immune Response	other
GO:0050830	defense response to Gram-positive bacterium	119	Immune Response	other
GO:0030097	hemopoiesis	60	Immune Response	other
GO:0002244	hematopoietic progenitor cell differentiation	73	Immune Response	other
GO:0005126	cytokine receptor binding	14	Immune Response	other
GO:0006953	acute-phase response	39	Immune Response	other
GO:0004950	chemokine receptor activity	18	Immune Response	other
GO:0005149	interleukin-1 receptor binding	15	Immune Response	other
GO:0030218	erythrocyte differentiation	54	Immune Response	other
GO:0016493	C-C chemokine receptor activity	23	Immune Response	other
GO:0048538	thymus development	48	Immune Response	other
GO:0061844	antimicrobial humoral immune response mediated by antimicrobial peptide	101	Immune Response	other
GO:0030316	osteoclast differentiation	45	Immune Response	other
GO:0006959	humoral immune response	59	Immune Response	other
GO:0048536	spleen development	37	Immune Response	other
GO:0030368	interleukin-17 receptor activity	10	Immune Response	other
GO:0005160	transforming growth factor beta receptor binding	14	Immune Response	other
GO:0004908	interleukin-1 receptor activity	7	Immune Response	other
GO:0019731	antibacterial humoral response	57	Immune Response	other
GO:0048821	erythrocyte development	22	Immune Response	other
GO:0001867	complement activation, lectin pathway	9	Immune Response	other
GO:0048535	lymph node development	19	Immune Response	other
GO:0033210	leptin-mediated signaling pathway	7	Immune Response	other
GO:0043249	erythrocyte maturation	17	Immune Response	other
GO:0001660	fever generation	3	Immune Response	other
GO:0016494	C-X-C chemokine receptor activity	7	Immune Response	other
GO:0071425	hematopoietic stem cell proliferation	24	Immune Response	other
GO:0035855	megakaryocyte development	23	Immune Response	other
GO:0030220	platelet formation	20	Immune Response	other
GO:0002227	innate immune response in mucosa	23	Immune Response	other
GO:0005131	growth hormone receptor binding	11	Immune Response	other
GO:0035162	embryonic hemopoiesis	17	Immune Response	other
GO:0060218	hematopoietic stem cell differentiation	21	Immune Response	other
GO:0005138	interleukin-6 receptor binding	7	Immune Response	other
GO:0045190	isotype switching	19	Immune Response	other
GO:0005114	type II transforming growth factor beta receptor binding	11	Immune Response	other
GO:0060216	definitive hemopoiesis	17	Immune Response	other
GO:0072540	T-helper 17 cell lineage commitment	10	Immune Response	other
GO:0030219	megakaryocyte differentiation	11	Immune Response	other
GO:0048245	eosinophil chemotaxis	25	Immune Response	other
GO:0033153	T cell receptor V(D)J recombination	4	Immune Response	other
GO:0005134	interleukin-2 receptor binding	5	Immune Response	other
GO:0097028	dendritic cell differentiation	14	Immune Response	other
GO:0140374	antiviral innate immune response	49	Immune Response	other
GO:0045060	negative thymic T cell selection	12	Immune Response	other
GO:0034713	type I transforming growth factor beta receptor binding	11	Immune Response	other
GO:0045059	positive thymic T cell selection	11	Immune Response	other
GO:0002322	B cell proliferation involved in immune response	6	Immune Response	other
GO:0033211	adiponectin-activated signaling pathway	7	Immune Response	other
GO:0097400	interleukin-17-mediated signaling pathway	9	Immune Response	other
GO:0038021	leptin receptor activity	1	Immune Response	other
GO:0005152	interleukin-1 receptor antagonist activity	3	Immune Response	other
GO:0005132	type I interferon receptor binding	16	Immune Response	other
GO:0005173	stem cell factor receptor binding	4	Immune Response	other
GO:0005127	ciliary neurotrophic factor receptor binding	6	Immune Response	other
GO:0034101	erythrocyte homeostasis	10	Immune Response	other
GO:0034714	type III transforming growth factor beta receptor binding	4	Immune Response	other
GO:0032813	tumor necrosis factor receptor superfamily binding	6	Immune Response	other
GO:0042010	interleukin-15 receptor activity	3	Immune Response	other
GO:0070120	ciliary neurotrophic factor-mediated signaling pathway	5	Immune Response	other
GO:0004925	prolactin receptor activity	1	Immune Response	other
GO:0038109	Kit signaling pathway	3	Immune Response	other
GO:0035655	interleukin-18-mediated signaling pathway	5	Immune Response	other
GO:0038110	interleukin-2-mediated signaling pathway	8	Immune Response	other
GO:0048539	bone marrow development	9	Immune Response	other
GO:0004878	complement component C5a receptor activity	3	Immune Response	other
GO:0048020	CCR chemokine receptor binding	28	Immune Response	other
GO:0005136	interleukin-4 receptor binding	3	Immune Response	other
GO:0038165	oncostatin-M-mediated signaling pathway	4	Immune Response	other
GO:0002467	germinal center formation	10	Immune Response	other
GO:0004909	interleukin-1, type I, activating receptor activity	2	Immune Response	other
GO:0004875	complement receptor activity	6	Immune Response	other
GO:0038161	prolactin signaling pathway	1	Immune Response	other
GO:0004911	interleukin-2 receptor activity	3	Immune Response	other
GO:0046649	lymphocyte activation	2	Immune Response	other
GO:0043184	vascular endothelial growth factor receptor 2 binding	9	Immune Response	other
GO:0005123	death receptor binding	16	Immune Response	other
GO:0002232	leukocyte chemotaxis involved in inflammatory response	8	Immune Response	other
GO:0005143	interleukin-12 receptor binding	5	Immune Response	other
GO:0002476	antigen processing and presentation of endogenous peptide antigen via MHC class Ib	16	Immune Response	other
GO:0005128	erythropoietin receptor binding	3	Immune Response	other
GO:0019732	antifungal humoral response	11	Immune Response	other
GO:0002315	marginal zone B cell differentiation	9	Immune Response	other
GO:0005139	interleukin-7 receptor binding	2	Immune Response	other
GO:0005157	macrophage colony-stimulating factor receptor binding	3	Immune Response	other
GO:0001768	establishment of T cell polarity	9	Immune Response	other
GO:0038163	thrombopoietin-mediated signaling pathway	5	Immune Response	other
GO:0042379	chemokine receptor binding	8	Immune Response	other
GO:0071847	TNFSF11-mediated signaling pathway	5	Immune Response	other
GO:0002314	germinal center B cell differentiation	9	Immune Response	other
GO:0072675	osteoclast fusion	6	Immune Response	other
GO:0038178	complement component C5a signaling pathway	3	Immune Response	other
GO:0002309	T cell proliferation involved in immune response	5	Immune Response	other
GO:0002429	immune response-activating cell surface receptor signaling pathway	3	Immune Response	other
GO:0005168	neurotrophin TRKA receptor binding	6	Immune Response	other
GO:0005174	CD40 receptor binding	2	Immune Response	other
GO:0005146	leukemia inhibitory factor receptor binding	2	Immune Response	other
GO:0048534	hematopoietic or lymphoid organ development	1	Immune Response	other
GO:0001866	NK T cell proliferation	2	Immune Response	other
GO:0004897	ciliary neurotrophic factor receptor activity	4	Immune Response	other
GO:0001787	natural killer cell proliferation	5	Immune Response	other
GO:0045063	T-helper 1 cell differentiation	11	Immune Response	other
GO:0002223	stimulatory C-type lectin receptor signaling pathway	21	Immune Response	other
GO:0051838	cytolysis by host of symbiont cells	11	Immune Response	other
GO:0030223	neutrophil differentiation	8	Immune Response	other
GO:0039529	RIG-I signaling pathway	7	Immune Response	other
GO:0004910	interleukin-1, type II, blocking receptor activity	2	Immune Response	other
GO:0005153	interleukin-8 receptor binding	2	Immune Response	other
GO:0031731	CCR6 chemokine receptor binding	10	Immune Response	other
GO:0036035	osteoclast development	8	Immune Response	other
GO:0030221	basophil differentiation	2	Immune Response	other
GO:0030222	eosinophil differentiation	4	Immune Response	other
GO:0045236	CXCR chemokine receptor binding	15	Immune Response	other
GO:0048541	Peyer's patch development	6	Immune Response	other
GO:0002323	natural killer cell activation involved in immune response	18	Immune Response	other
GO:0038162	erythropoietin-mediated signaling pathway	4	Immune Response	other
GO:0043367	CD4-positive, alpha-beta T cell differentiation	7	Immune Response	other
GO:0001776	leukocyte homeostasis	3	Immune Response	other
GO:0097350	neutrophil clearance	6	Immune Response	other
GO:0002513	tolerance induction to self antigen	4	Immune Response	other
GO:0004924	oncostatin-M receptor activity	3	Immune Response	other
GO:0002385	mucosal immune response	6	Immune Response	other
GO:0031728	CCR3 chemokine receptor binding	5	Immune Response	other
GO:0019730	antimicrobial humoral response	12	Immune Response	other
GO:0043353	enucleate erythrocyte differentiation	7	Immune Response	other
GO:0035754	B cell chemotaxis	6	Immune Response	other
GO:0002248	connective tissue replacement involved in inflammatory response wound healing	5	Immune Response	other
GO:0002318	myeloid progenitor cell differentiation	7	Immune Response	other
GO:0043320	natural killer cell degranulation	7	Immune Response	other
GO:0045061	thymic T cell selection	3	Immune Response	other
GO:0035166	post-embryonic hemopoiesis	5	Immune Response	other
GO:0098792	xenophagy	9	Immune Response	other
GO:0002520	immune system development	4	Immune Response	other
GO:0002327	immature B cell differentiation	6	Immune Response	other
GO:0045523	interleukin-27 receptor binding	2	Immune Response	other
GO:0097029	mature conventional dendritic cell differentiation	4	Immune Response	other
GO:0043185	vascular endothelial growth factor receptor 3 binding	2	Immune Response	other
GO:0048248	CXCR3 chemokine receptor binding	5	Immune Response	other
GO:0002326	B cell lineage commitment	5	Immune Response	other
GO:0042117	monocyte activation	8	Immune Response	other
GO:0005137	interleukin-5 receptor binding	2	Immune Response	other
GO:0006924	activation-induced cell death of T cells	7	Immune Response	other
GO:0061470	T follicular helper cell differentiation	7	Immune Response	other
GO:0005165	neurotrophin receptor binding	0	Immune Response	other
GO:0016495	C-X3-C chemokine receptor activity	1	Immune Response	other
GO:0004876	complement component C3a receptor activity	1	Immune Response	other
GO:0004923	leukemia inhibitory factor receptor activity	2	Immune Response	other
GO:0038108	negative regulation of appetite by leptin-mediated signaling pathway	4	Immune Response	other
GO:0001922	B-1 B cell homeostasis	4	Immune Response	other
GO:0033152	immunoglobulin V(D)J recombination	6	Immune Response	other
GO:0019767	IgE receptor activity	1	Immune Response	other
GO:0051873	killing by host of symbiont cells	9	Immune Response	other
GO:0005147	oncostatin-M receptor binding	1	Immune Response	other
GO:0097021	lymphocyte migration into lymphoid organs	5	Immune Response	other
GO:0050902	leukocyte adhesive activation	2	Immune Response	other
GO:0002331	pre-B cell allelic exclusion	3	Immune Response	other
GO:0005135	interleukin-3 receptor binding	2	Immune Response	other
GO:0002521	leukocyte differentiation	3	Immune Response	other
GO:0048007	antigen processing and presentation, exogenous lipid antigen via MHC class Ib	7	Immune Response	other
GO:0072674	multinuclear osteoclast differentiation	3	Immune Response	other
GO:0072539	T-helper 17 cell differentiation	5	Immune Response	other
GO:0042008	interleukin-18 receptor activity	2	Immune Response	other
GO:0045064	T-helper 2 cell differentiation	10	Immune Response	other
GO:0035771	interleukin-4-mediated signaling pathway	7	Immune Response	other
GO:0038145	macrophage colony-stimulating factor signaling pathway	4	Immune Response	other
GO:0005129	granulocyte macrophage colony-stimulating factor receptor binding	1	Immune Response	other
GO:0005172	vascular endothelial growth factor receptor binding	3	Immune Response	other
GO:0048002	antigen processing and presentation of peptide antigen	3	Immune Response	other
GO:0002544	chronic inflammatory response	9	Immune Response	other
GO:0005148	prolactin receptor binding	2	Immune Response	other
GO:0070945	neutrophil-mediated killing of gram-negative bacterium	4	Immune Response	other
GO:0031727	CCR2 chemokine receptor binding	4	Immune Response	other
GO:0031732	CCR7 chemokine receptor binding	2	Immune Response	other
GO:0002277	myeloid dendritic cell activation involved in immune response	3	Immune Response	other
GO:0002366	leukocyte activation involved in immune response	3	Immune Response	other
GO:0004915	interleukin-6 receptor activity	2	Immune Response	other
GO:0038116	chemokine (C-C motif) ligand 21 signaling pathway	4	Immune Response	other
GO:0038146	chemokine (C-X-C motif) ligand 12 signaling pathway	3	Immune Response	other
GO:0002316	follicular B cell differentiation	4	Immune Response	other
GO:0050904	diapedesis	5	Immune Response	other
GO:0002408	myeloid dendritic cell chemotaxis	3	Immune Response	other
GO:0043152	induction of bacterial agglutination	5	Immune Response	other
GO:0016167	glial cell-derived neurotrophic factor receptor activity	4	Immune Response	other
GO:0045519	interleukin-23 receptor binding	2	Immune Response	other
GO:0070944	neutrophil-mediated killing of bacterium	3	Immune Response	other
GO:0002305	CD8-positive, gamma-delta intraepithelial T cell differentiation	3	Immune Response	other
GO:0002317	plasma cell differentiation	5	Immune Response	other
GO:0042093	T-helper cell differentiation	4	Immune Response	other
GO:0043366	beta selection	3	Immune Response	other
GO:0004905	type I interferon receptor activity	2	Immune Response	other
GO:0002296	T-helper 1 cell lineage commitment	4	Immune Response	other
GO:0002344	B cell affinity maturation	3	Immune Response	other
GO:0061146	Peyer's patch morphogenesis	3	Immune Response	other
GO:0002265	astrocyte activation involved in immune response	4	Immune Response	other
GO:0002415	immunoglobulin transcytosis in epithelial cells mediated by polymeric immunoglobulin receptor	2	Immune Response	other
GO:0031296	B cell costimulation	4	Immune Response	other
GO:0031726	CCR1 chemokine receptor binding	6	Immune Response	other
GO:0002276	basophil activation involved in immune response	2	Immune Response	other
GO:0038158	granulocyte colony-stimulating factor signaling pathway	2	Immune Response	other
GO:0002395	immune response in nasopharyngeal-associated lymphoid tissue	2	Immune Response	other
GO:0035696	monocyte extravasation	4	Immune Response	other
GO:0005175	CD27 receptor binding	1	Immune Response	other
GO:0002503	peptide antigen assembly with MHC class II protein complex	16	Immune Response	other
GO:0002528	regulation of vascular permeability involved in acute inflammatory response	4	Immune Response	other
GO:0035854	eosinophil fate commitment	2	Immune Response	other
GO:0061760	antifungal innate immune response	17	Immune Response	other
GO:0061889	negative regulation of astrocyte activation	3	Immune Response	other
GO:0002554	serotonin secretion by platelet	2	Immune Response	other
GO:0002502	peptide antigen assembly with MHC class I protein complex	4	Immune Response	other
GO:0002507	tolerance induction	2	Immune Response	other
GO:0002418	immune response to tumor cell	3	Immune Response	other
GO:0038173	interleukin-17A-mediated signaling pathway	6	Immune Response	other
GO:0048006	antigen processing and presentation, endogenous lipid antigen via MHC class Ib	5	Immune Response	other
GO:0072573	tolerance induction to lipopolysaccharide	2	Immune Response	other
GO:0097536	thymus epithelium morphogenesis	2	Immune Response	other
GO:0060215	primitive hemopoiesis	4	Immune Response	other
GO:0043308	eosinophil degranulation	5	Immune Response	other
GO:0005163	nerve growth factor receptor binding	5	Immune Response	other
GO:0031730	CCR5 chemokine receptor binding	7	Immune Response	other
GO:0035685	helper T cell diapedesis	2	Immune Response	other
GO:0072538	T-helper 17 type immune response	5	Immune Response	other
GO:0071848	positive regulation of ERK1 and ERK2 cascade via TNFSF11-mediated signaling	2	Immune Response	other
GO:0002361	CD4-positive, CD25-positive, alpha-beta regulatory T cell differentiation	4	Immune Response	other
GO:0035683	memory T cell extravasation	2	Immune Response	other
GO:0004904	interferon receptor activity	1	Immune Response	other
GO:0038155	interleukin-23-mediated signaling pathway	3	Immune Response	other
GO:0043183	vascular endothelial growth factor receptor 1 binding	3	Immune Response	other
GO:0002353	plasma kallikrein-kinin cascade	2	Immune Response	other
GO:0002358	B cell homeostatic proliferation	2	Immune Response	other
GO:0044565	dendritic cell proliferation	3	Immune Response	other
GO:0060374	mast cell differentiation	3	Immune Response	other
GO:0002752	cell surface pattern recognition receptor signaling pathway	9	Immune Response	other
GO:0043375	CD8-positive, alpha-beta T cell lineage commitment	2	Immune Response	other
GO:0038172	interleukin-33-mediated signaling pathway	8	Immune Response	other
GO:0061520	Langerhans cell differentiation	4	Immune Response	other
GO:0002540	leukotriene production involved in inflammatory response	2	Immune Response	other
GO:0039530	MDA-5 signaling pathway	4	Immune Response	other
GO:0035711	T-helper 1 cell activation	3	Immune Response	other
GO:0002572	pro-T cell differentiation	2	Immune Response	other
GO:0001923	B-1 B cell differentiation	2	Immune Response	other
GO:0002337	B-1a B cell differentiation	2	Immune Response	other
GO:0002352	B cell negative selection	2	Immune Response	other
GO:0002457	T cell antigen processing and presentation	5	Immune Response	other
GO:0042020	interleukin-23 receptor activity	2	Immune Response	other
GO:0048822	enucleate erythrocyte development	2	Immune Response	other
GO:0002251	organ or tissue specific immune response	1	Immune Response	other
GO:0002481	antigen processing and presentation of exogenous protein antigen via MHC class Ib, TAP-dependent	2	Immune Response	other
GO:0042092	type 2 immune response	8	Immune Response	other
GO:0005011	macrophage colony-stimulating factor receptor activity	2	Immune Response	other
GO:0060318	definitive erythrocyte differentiation	3	Immune Response	other
GO:0002280	monocyte activation involved in immune response	1	Immune Response	other
GO:0002215	defense response to nematode	3	Immune Response	other
GO:0032394	MHC class Ib receptor activity	4	Immune Response	other
GO:0045728	respiratory burst after phagocytosis	4	Immune Response	other
GO:0002302	CD8-positive, alpha-beta T cell differentiation involved in immune response	1	Immune Response	other
GO:0071707	immunoglobulin heavy chain V-D-J recombination	2	Immune Response	other
GO:0002264	endothelial cell activation involved in immune response	1	Immune Response	other
GO:0038160	CXCL12-activated CXCR4 signaling pathway	4	Immune Response	other
GO:0038147	C-X-C motif chemokine 12 receptor activity	1	Immune Response	other
GO:0004921	interleukin-11 receptor activity	3	Immune Response	other
GO:0038154	interleukin-11-mediated signaling pathway	6	Immune Response	other
GO:0002541	activation of plasma proteins involved in acute inflammatory response	1	Immune Response	other
GO:0002439	chronic inflammatory response to antigenic stimulus	2	Immune Response	other
GO:0002519	natural killer cell tolerance induction	3	Immune Response	other
GO:0035709	memory T cell activation	2	Immune Response	other
GO:0038156	interleukin-3-mediated signaling pathway	7	Immune Response	other
GO:0042018	interleukin-22 receptor activity	3	Immune Response	other
GO:0062082	HLA-E specific inhibitory MHC class Ib receptor activity	2	Immune Response	other
GO:0002329	pre-B cell differentiation	2	Immune Response	other
GO:0005130	granulocyte colony-stimulating factor receptor binding	1	Immune Response	other
GO:0038115	chemokine (C-C motif) ligand 19 signaling pathway	1	Immune Response	other
GO:0038117	C-C motif chemokine 19 receptor activity	1	Immune Response	other
GO:0045515	interleukin-18 receptor binding	1	Immune Response	other
GO:0072683	T cell extravasation	3	Immune Response	other
GO:0002434	immune complex clearance	1	Immune Response	other
GO:0004900	erythropoietin receptor activity	1	Immune Response	other
GO:0005150	interleukin-1, type I receptor binding	2	Immune Response	other
GO:0002246	wound healing involved in inflammatory response	2	Immune Response	other
GO:0036145	dendritic cell homeostasis	2	Immune Response	other
GO:0002114	interleukin-33 receptor activity	2	Immune Response	other
GO:0002469	myeloid dendritic cell antigen processing and presentation	3	Immune Response	other
GO:0002489	antigen processing and presentation of endogenous peptide antigen via MHC class Ib via ER pathway, TAP-dependent	1	Immune Response	other
GO:1990959	eosinophil homeostasis	3	Immune Response	other
GO:0002270	plasmacytoid dendritic cell activation	1	Immune Response	other
GO:0002509	central tolerance induction to self antigen	1	Immune Response	other
GO:0030108	HLA-A specific activating MHC class I receptor activity	1	Immune Response	other
GO:0031735	CCR10 chemokine receptor binding	3	Immune Response	other
GO:0001781	neutrophil apoptotic process	2	Immune Response	other
GO:0002263	cell activation involved in immune response	1	Immune Response	other
GO:0034342	response to type III interferon	2	Immune Response	other
GO:0002458	peripheral T cell tolerance induction	1	Immune Response	other
GO:0002491	antigen processing and presentation of endogenous peptide antigen via MHC class II	2	Immune Response	other
GO:0002553	histamine secretion by mast cell	5	Immune Response	other
GO:0005151	interleukin-1, type II receptor binding	2	Immune Response	other
GO:0035702	monocyte homeostasis	3	Immune Response	other
GO:0001806	type IV hypersensitivity	1	Immune Response	other
GO:0002485	antigen processing and presentation of endogenous peptide antigen via MHC class I via ER pathway, TAP-dependent	2	Immune Response	other
GO:0002508	central tolerance induction	1	Immune Response	other
GO:0045062	extrathymic T cell selection	1	Immune Response	other
GO:0045352	interleukin-1 type I receptor antagonist activity	1	Immune Response	other
GO:0045353	interleukin-1 type II receptor antagonist activity	1	Immune Response	other
GO:0045517	interleukin-20 receptor binding	1	Immune Response	other
GO:0002432	granuloma formation	2	Immune Response	other
GO:0002543	activation of blood coagulation via clotting cascade	2	Immune Response	other
GO:0038121	C-C motif chemokine 21 receptor activity	1	Immune Response	other
GO:0043379	memory T cell differentiation	1	Immune Response	other
GO:0045518	interleukin-22 receptor binding	2	Immune Response	other
GO:0002679	respiratory burst involved in defense response	3	Immune Response	other
GO:0016170	interleukin-15 receptor binding	1	Immune Response	other
GO:0032393	MHC class I receptor activity	6	Immune Response	other
GO:0038164	thrombopoietin receptor activity	1	Immune Response	other
GO:0002300	CD8-positive, alpha-beta intraepithelial T cell differentiation	1	Immune Response	other
GO:0002542	Factor XII activation	2	Immune Response	other
GO:0043316	cytotoxic T cell degranulation	1	Immune Response	other
GO:0045509	interleukin-27 receptor activity	2	Immune Response	other
GO:0090721	primary adaptive immune response involving T cells and B cells	1	Immune Response	other
GO:2000526	positive regulation of glycoprotein biosynthetic process involved in immunological synapse formation	1	Immune Response	other
GO:0001792	polymeric immunoglobulin receptor activity	1	Immune Response	other
GO:0001909	leukocyte mediated cytotoxicity	1	Immune Response	other
GO:0002334	transitional two stage B cell differentiation	1	Immune Response	other
GO:0002447	eosinophil mediated immunity	1	Immune Response	other
GO:0042012	interleukin-16 receptor activity	1	Immune Response	other
GO:0061519	macrophage homeostasis	3	Immune Response	other
GO:0002273	plasmacytoid dendritic cell differentiation	2	Immune Response	other
GO:0035691	macrophage migration inhibitory factor signaling pathway	1	Immune Response	other
GO:0002566	somatic diversification of immune receptors via somatic mutation	1	Immune Response	other
GO:0002747	antigen processing and presentation following phagocytosis	1	Immune Response	other
GO:0060217	hemangioblast cell differentiation	1	Immune Response	other
GO:0061485	memory T cell proliferation	1	Immune Response	other
GO:0002362	CD4-positive, CD25-positive, alpha-beta regulatory T cell lineage commitment	2	Immune Response	other
GO:0002443	leukocyte mediated immunity	1	Immune Response	other
GO:0009682	induced systemic resistance	1	Immune Response	other
GO:0019770	IgG receptor activity	0	Immune Response	other
GO:0048537	mucosa-associated lymphoid tissue development	0	Immune Response	other
GO:0002222	stimulatory killer cell immunoglobulin-like receptor signaling pathway	2	Immune Response	other
GO:0002319	memory B cell differentiation	1	Immune Response	other
GO:0002333	transitional one stage B cell differentiation	1	Immune Response	other
GO:0002522	leukocyte migration involved in immune response	3	Immune Response	other
GO:0002524	hypersensitivity	1	Immune Response	other
GO:0061514	interleukin-34-mediated signaling pathway	1	Immune Response	other
GO:0002537	nitric oxide production involved in inflammatory response	1	Immune Response	other
GO:0002812	biosynthetic process of antibacterial peptides active against Gram-negative bacteria	1	Immune Response	other
GO:0035783	CD4-positive, alpha-beta T cell costimulation	1	Immune Response	other
GO:0043383	negative T cell selection	1	Immune Response	other
GO:0098542	defense response to other organism	3	Immune Response	other
GO:0002364	NK T cell lineage commitment	1	Immune Response	other
GO:0001777	T cell homeostatic proliferation	1	Immune Response	other
GO:0002470	plasmacytoid dendritic cell antigen processing and presentation	1	Immune Response	other
GO:0005142	interleukin-11 receptor binding	1	Immune Response	other
GO:0033023	mast cell homeostasis	1	Immune Response	other
GO:0097022	lymphocyte migration into lymph node	4	Immune Response	other
GO:0005020	stem cell factor receptor activity	1	Immune Response	other
GO:0070947	neutrophil-mediated killing of fungus	1	Immune Response	other
GO:0002384	hepatic immune response	2	Immune Response	other
GO:0002505	antigen processing and presentation of polysaccharide antigen via MHC class II	1	Immune Response	other
GO:0016517	interleukin-12 receptor activity	1	Immune Response	other
GO:0072677	eosinophil migration	1	Immune Response	other
GO:0004918	interleukin-8 receptor activity	2	Immune Response	other
GO:0031737	CX3C chemokine receptor binding	3	Immune Response	other
GO:1990117	B cell receptor apoptotic signaling pathway	2	Immune Response	other
GO:0002274	myeloid leukocyte activation	1	Immune Response	other
GO:0038112	interleukin-8-mediated signaling pathway	2	Immune Response	other
GO:0033080	immature T cell proliferation in thymus	5	Immune Response	other
GO:0035705	T-helper 17 cell chemotaxis	1	Immune Response	other
GO:0120117	T cell meandering migration	1	Immune Response	other
GO:0002477	antigen processing and presentation of exogenous peptide antigen via MHC class Ib	2	Immune Response	other
GO:0002536	respiratory burst involved in inflammatory response	2	Immune Response	other
GO:0032397	activating MHC class I receptor activity	1	Immune Response	other
GO:0045321	leukocyte activation	5	Immune Response	other
GO:0045237	CXCR1 chemokine receptor binding	1	Immune Response	other
GO:0045575	basophil activation	1	Immune Response	other
GO:0048291	isotype switching to IgG isotypes	1	Immune Response	other
GO:0070946	neutrophil-mediated killing of gram-positive bacterium	2	Immune Response	other
GO:0002383	immune response in brain or nervous system	1	Immune Response	other
GO:0060319	primitive erythrocyte differentiation	4	Immune Response	other
GO:0097281	immune complex formation	1	Immune Response	other
GO:0035782	mature natural killer cell chemotaxis	1	Immune Response	other
GO:0002112	interleukin-33 receptor binding	1	Immune Response	other
GO:0150103	reactive gliosis	6	Immune Response	other
GO:0072679	thymocyte migration	3	Immune Response	other
GO:0005169	neurotrophin TRKB receptor binding	1	Immune Response	other
GO:0032003	interleukin-28 receptor binding	1	Immune Response	other
GO:0032395	MHC class II receptor activity	10	Immune Response	other
GO:0002517	T cell tolerance induction	1	Immune Response	other
GO:0004903	growth hormone receptor activity	1	Immune Response	other
GO:0004920	interleukin-10 receptor activity	2	Immune Response	other
GO:0046968	peptide antigen transport	3	Immune Response	other
GO:0001788	antibody-dependent cellular cytotoxicity	4	Immune Response	other
GO:0038111	interleukin-7-mediated signaling pathway	2	Immune Response	other
GO:0031724	CXCR5 chemokine receptor binding	1	Immune Response	other
GO:0045065	cytotoxic T cell differentiation	1	Immune Response	other
GO:0035603	fibroblast growth factor receptor signaling pathway involved in hemopoiesis	1	Immune Response	other
GO:0005140	interleukin-9 receptor binding	1	Immune Response	other
GO:0005166	neurotrophin p75 receptor binding	1	Immune Response	other
GO:0031723	CXCR4 chemokine receptor binding	1	Immune Response	other
GO:0038113	interleukin-9-mediated signaling pathway	7	Immune Response	other
GO:0002518	lymphocyte chemotaxis across high endothelial venule	1	Immune Response	other
GO:0005141	interleukin-10 receptor binding	1	Immune Response	other
GO:0002451	peripheral B cell tolerance induction	1	Immune Response	other
GO:0002480	antigen processing and presentation of exogenous peptide antigen via MHC class I, TAP-independent	1	Immune Response	other
GO:0035769	B cell chemotaxis across high endothelial venule	0	Immune Response	other
GO:1904155	DN2 thymocyte differentiation	4	Immune Response	other
GO:0002419	T cell mediated cytotoxicity directed against tumor cell target	3	Immune Response	other
GO:0002486	antigen processing and presentation of endogenous peptide antigen via MHC class I via ER pathway, TAP-independent	16	Immune Response	other
GO:0031729	CCR4 chemokine receptor binding	1	Immune Response	other
GO:0036179	osteoclast maturation	1	Immune Response	other
GO:0038114	interleukin-21-mediated signaling pathway	1	Immune Response	other
GO:0048290	isotype switching to IgA isotypes	1	Immune Response	other
GO:0060345	spleen trabecula formation	1	Immune Response	other
GO:1904156	DN3 thymocyte differentiation	1	Immune Response	other
GO:1990960	basophil homeostasis	1	Immune Response	other
GO:0002365	gamma-delta T cell lineage commitment	0	Immune Response	other
GO:0038097	positive regulation of mast cell activation by Fc-epsilon receptor signaling pathway	1	Immune Response	other
GO:0030109	HLA-B specific inhibitory MHC class I receptor activity	2	Immune Response	other
GO:0035684	helper T cell extravasation	1	Immune Response	other
GO:0035712	T-helper 2 cell activation	1	Immune Response	other
GO:0035772	interleukin-13-mediated signaling pathway	1	Immune Response	other
GO:0062081	activating MHC class Ib receptor activity	1	Immune Response	other
GO:0140105	interleukin-10-mediated signaling pathway	2	Immune Response	other
GO:0001905	activation of membrane attack complex	0	Immune Response	other
GO:0002412	antigen transcytosis by M cells in mucosal-associated lymphoid tissue	1	Immune Response	other
GO:0002468	dendritic cell antigen processing and presentation	0	Immune Response	other
GO:0004912	interleukin-3 receptor activity	2	Immune Response	other
GO:0004919	interleukin-9 receptor activity	1	Immune Response	other
GO:0030107	HLA-A specific inhibitory MHC class I receptor activity	1	Immune Response	other
GO:0002287	alpha-beta T cell activation involved in immune response	0	Immune Response	other
GO:0002561	basophil degranulation	0	Immune Response	other
GO:0004902	granulocyte colony-stimulating factor receptor activity	0	Immune Response	other
GO:0030110	HLA-C specific inhibitory MHC class I receptor activity	1	Immune Response	other
GO:0032396	inhibitory MHC class I receptor activity	8	Immune Response	other
GO:0034348	type III interferon receptor activity	0	Immune Response	other
GO:0050823	peptide antigen stabilization	1	Immune Response	other
GO:0001861	complement component C4b receptor activity	1	Immune Response	other
GO:0002336	B-1 B cell lineage commitment	1	Immune Response	other
GO:0002575	basophil chemotaxis	1	Immune Response	other
GO:0004877	complement component C3b receptor activity	1	Immune Response	other
GO:0004914	interleukin-5 receptor activity	2	Immune Response	other
GO:0005144	interleukin-13 receptor binding	1	Immune Response	other
GO:0019772	low-affinity IgG receptor activity	2	Immune Response	other
GO:0030380	interleukin-17E receptor binding	1	Immune Response	other
GO:0038043	interleukin-5-mediated signaling pathway	6	Immune Response	other
GO:0061890	positive regulation of astrocyte activation	1	Immune Response	other
GO:0002255	tissue kallikrein-kinin cascade	0	Immune Response	other
GO:0002462	tolerance induction to nonself antigen	0	Immune Response	other
GO:0002525	acute inflammatory response to non-antigenic stimulus	0	Immune Response	other
GO:0002539	prostaglandin production involved in inflammatory response	0	Immune Response	other
GO:0002552	serotonin secretion by mast cell	1	Immune Response	other
GO:0002779	antibacterial peptide secretion	0	Immune Response	other
GO:0002780	antibacterial peptide biosynthetic process	1	Immune Response	other
GO:0004913	interleukin-4 receptor activity	2	Immune Response	other
GO:0004917	interleukin-7 receptor activity	2	Immune Response	other
GO:0016515	interleukin-13 receptor activity	0	Immune Response	other
GO:0019763	immunoglobulin receptor activity	2	Immune Response	other
GO:0019766	IgA receptor activity	1	Immune Response	other
GO:0034050	programmed cell death induced by symbiont	1	Immune Response	other
GO:0035688	T-helper 1 cell diapedesis	0	Immune Response	other
GO:0035741	activated CD4-positive, alpha-beta T cell proliferation	0	Immune Response	other
GO:0035747	natural killer cell chemotaxis	2	Immune Response	other
GO:0051132	NK T cell activation	0	Immune Response	other
GO:0001532	interleukin-21 receptor activity	1	Immune Response	other
GO:0001770	establishment of natural killer cell polarity	1	Immune Response	other
GO:0002295	T-helper cell lineage commitment	1	Immune Response	other
GO:0002435	immune complex clearance by erythrocytes	1	Immune Response	other
GO:0002436	immune complex clearance by monocytes and macrophages	1	Immune Response	other
GO:0005170	neurotrophin TRKC receptor binding	1	Immune Response	other
GO:0019768	high-affinity IgE receptor activity	1	Immune Response	other
GO:0035739	CD4-positive, alpha-beta T cell proliferation	9	Immune Response	other
GO:0035740	CD8-positive, alpha-beta T cell proliferation	0	Immune Response	other
GO:0044355	clearance of foreign intracellular DNA	6	Immune Response	other
GO:0050831	male-specific defense response to bacterium	0	Immune Response	other
GO:0002768	immune response-regulating cell surface receptor signaling pathway	6	Immune Response	other
GO:0002764	immune response-regulating signaling pathway	2	Immune Response	other
GO:0002683	negative regulation of immune system process	1	Immune Response	other
GO:0002697	regulation of immune effector process	0	Immune Response	other
GO:0002703	regulation of leukocyte mediated immunity	0	Immune Response	other
GO:0002698	negative regulation of immune effector process	0	Immune Response	other
GO:0050777	negative regulation of immune response	13	Immune Response	other
GO:0002704	negative regulation of leukocyte mediated immunity	0	Immune Response	other
GO:0002440	production of molecular mediator of immune response	0	Immune Response	other
GO:0002699	positive regulation of immune effector process	0	Immune Response	other
GO:0002700	regulation of production of molecular mediator of immune response	0	Immune Response	other
GO:0001772	immunological synapse	46	Immune Response	other
GO:0002705	positive regulation of leukocyte mediated immunity	0	Immune Response	other
GO:0019865	immunoglobulin binding	4	Immune Response	other
GO:0002200	somatic diversification of immune receptors	0	Immune Response	other
GO:0002701	negative regulation of production of molecular mediator of immune response	0	Immune Response	other
GO:0002702	positive regulation of production of molecular mediator of immune response	0	Immune Response	other
GO:0140375	immune receptor activity	1	Immune Response	other
GO:0002889	regulation of immunoglobulin mediated immune response	0	Immune Response	other
GO:0002828	regulation of type 2 immune response	1	Immune Response	other
GO:0090713	immunological memory process	0	Immune Response	other
GO:0002830	positive regulation of type 2 immune response	6	Immune Response	other
GO:0002294	CD4-positive, alpha-beta T cell differentiation involved in immune response	0	Immune Response	other
GO:0002293	alpha-beta T cell differentiation involved in immune response	0	Immune Response	other
GO:0002639	positive regulation of immunoglobulin production	27	Immune Response	other
GO:0002714	positive regulation of B cell mediated immunity	0	Immune Response	other
GO:0002891	positive regulation of immunoglobulin mediated immune response	3	Immune Response	other
GO:0002829	negative regulation of type 2 immune response	6	Immune Response	other
GO:0002825	regulation of T-helper 1 type immune response	0	Immune Response	other
GO:0002827	positive regulation of T-helper 1 type immune response	11	Immune Response	other
GO:0002922	positive regulation of humoral immune response	4	Immune Response	other
GO:2000316	regulation of T-helper 17 type immune response	1	Immune Response	other
GO:0002837	regulation of immune response to tumor cell	0	Immune Response	other
GO:0002839	positive regulation of immune response to tumor cell	2	Immune Response	other
GO:0034987	immunoglobulin receptor binding	15	Immune Response	other
GO:0042571	immunoglobulin complex, circulating	9	Immune Response	other
GO:0019814	immunoglobulin complex	146	Immune Response	other
GO:0097449	astrocyte projection	12	Immune Response	other
GO:0019955	cytokine binding	42	Immune Response	other
GO:0035743	CD4-positive, alpha-beta T cell cytokine production	0	Immune Response	other
GO:0035745	T-helper 2 cell cytokine production	0	Immune Response	other
GO:0005125	cytokine activity	191	Immune Response	other
GO:0050864	regulation of B cell activation	3	Immune Response	other
GO:0046007	negative regulation of activated T cell proliferation	14	Immune Response	other
GO:0043372	positive regulation of CD4-positive, alpha-beta T cell differentiation	6	Immune Response	other
GO:0045591	positive regulation of regulatory T cell differentiation	18	Immune Response	other
GO:0032740	positive regulation of interleukin-17 production	26	Immune Response	other
GO:0032673	regulation of interleukin-4 production	1	Immune Response	other
GO:0032753	positive regulation of interleukin-4 production	27	Immune Response	other
GO:0032633	interleukin-4 production	0	Immune Response	other
GO:0032634	interleukin-5 production	0	Immune Response	other
GO:0032674	regulation of interleukin-5 production	1	Immune Response	other
GO:0032695	negative regulation of interleukin-12 production	18	Immune Response	other
GO:0032656	regulation of interleukin-13 production	0	Immune Response	other
GO:0070673	response to interleukin-18	2	Immune Response	other
GO:0032616	interleukin-13 production	0	Immune Response	other
GO:0010804	negative regulation of tumor necrosis factor-mediated signaling pathway	24	Immune Response	other
GO:0002694	regulation of leukocyte activation	0	Immune Response	other
GO:0007159	leukocyte cell-cell adhesion	32	Immune Response	other
GO:0070661	leukocyte proliferation	2	Immune Response	other
GO:1903037	regulation of leukocyte cell-cell adhesion	3	Immune Response	other
GO:1902105	regulation of leukocyte differentiation	0	Immune Response	other
GO:0002695	negative regulation of leukocyte activation	3	Immune Response	other
GO:0002696	positive regulation of leukocyte activation	0	Immune Response	other
GO:0070663	regulation of leukocyte proliferation	2	Immune Response	other
GO:0001910	regulation of leukocyte mediated cytotoxicity	1	Immune Response	other
GO:1903039	positive regulation of leukocyte cell-cell adhesion	3	Immune Response	other
GO:1903038	negative regulation of leukocyte cell-cell adhesion	6	Immune Response	other
GO:0001912	positive regulation of leukocyte mediated cytotoxicity	1	Immune Response	other
GO:0070665	positive regulation of leukocyte proliferation	6	Immune Response	other
GO:0001911	negative regulation of leukocyte mediated cytotoxicity	0	Immune Response	other
GO:1902107	positive regulation of leukocyte differentiation	0	Immune Response	other
GO:0070664	negative regulation of leukocyte proliferation	2	Immune Response	other
GO:0071887	leukocyte apoptotic process	2	Immune Response	other
GO:2000106	regulation of leukocyte apoptotic process	0	Immune Response	other
GO:2000107	negative regulation of leukocyte apoptotic process	2	Immune Response	other
GO:1902106	negative regulation of leukocyte differentiation	0	Immune Response	other
GO:2000108	positive regulation of leukocyte apoptotic process	0	Immune Response	other
GO:0002689	negative regulation of leukocyte chemotaxis	2	Immune Response	other
GO:0001618	virus receptor activity	79	Immune Response	other
GO:0006968	cellular defense response	51	Immune Response	other
GO:1900424	regulation of defense response to bacterium	2	Immune Response	other
GO:1990823	response to leukemia inhibitory factor	2	Immune Response	other
GO:1990830	cellular response to leukemia inhibitory factor	97	Immune Response	other
GO:0006691	leukotriene metabolic process	13	Immune Response	other
GO:0019370	leukotriene biosynthetic process	11	Immune Response	other
GO:0035588	G protein-coupled purinergic receptor signaling pathway	0	Immune Response	other
GO:0009151	purine deoxyribonucleotide metabolic process	0	Immune Response	other
GO:0035590	purinergic nucleotide receptor signaling pathway	9	Immune Response	other
GO:0035589	G protein-coupled purinergic nucleotide receptor signaling pathway	14	Immune Response	other
GO:0045028	G protein-coupled purinergic nucleotide receptor activity	12	Immune Response	other
GO:0001614	purinergic nucleotide receptor activity	7	Immune Response	other
GO:0002275	myeloid cell activation involved in immune response	0	Immune Response	other
GO:0045346	regulation of MHC class II biosynthetic process	0	Immune Response	other
GO:0042613	MHC class II protein complex	19	Immune Response	other
GO:0042611	MHC protein complex	0	Immune Response	other
GO:0023023	MHC protein complex binding	0	Immune Response	other
GO:0023026	MHC class II protein complex binding	27	Immune Response	other
GO:0042287	MHC protein binding	12	Immune Response	other
GO:0042288	MHC class I protein binding	19	Immune Response	other
GO:0035325	Toll-like receptor binding	6	Immune Response	other
GO:0035631	CD40 receptor complex	11	Immune Response	other
GO:0042101	T cell receptor complex	137	Immune Response	other
GO:0034154	toll-like receptor 7 signaling pathway	5	Immune Response	other
GO:0071346	cellular response to type II interferon	98	Immune Response	other
GO:0034341	response to type II interferon	26	Immune Response	other
GO:0005031	tumor necrosis factor receptor activity	10	Immune Response	other
GO:0060337	type I interferon-mediated signaling pathway	45	Immune Response	other
GO:0060333	type II interferon-mediated signaling pathway	13	Immune Response	other
GO:0005133	type II interferon receptor binding	2	Immune Response	other
GO:0002757	immune response-activating signaling pathway	1	Immune Response	other
GO:0052373	suppression of symbiont entry into host	1	Immune Response	other
GO:0038196	type III interferon-mediated signaling pathway	11	Immune Response	other
GO:0002758	innate immune response-activating signaling pathway	1	Immune Response	other
GO:0004906	type II interferon receptor activity	2	Immune Response	other
GO:0002381	immunoglobulin production involved in immunoglobulin-mediated immune response	1	Immune Response	other
GO:0002218	activation of innate immune response	32	Immune Response	activation of innate immune response
GO:0043011	myeloid dendritic cell differentiation	18	Immune Response	activation of innate immune response
GO:0030099	myeloid cell differentiation	25	Immune Response	activation of innate immune response
[truncated: 5,396 more rows]

## Sheet: Table_S2
Suplemental Table 2. Target Risk Score based GSEA results
Biodomain	Subdomain	ID	Description	setSize	enrichmentScore	NES	pvalue	p.adjust	qvalue	rank	leading_edge	core_enrichment
Synapse	other	GO:0050808	synapse organization	464	0.413039	1.95924	4.48396e-24	2.20241e-20	1.14593e-20	6334	tags=58%, list=32%, signal=41%	APP/APOE/GRIN2B/MAPT/TREM2/CAST/LAMA5/AGRN/CD2AP/DISC1/GABRA2/ANK3/SLC8A3/INSR/PTPRS/SEMA4D/IGF1R/CRK/LRP4/ASAP1/NEGR1/PPFIA2/ERC2/SYNGAP1/GABRB3/NF1/MAP1B/DTNBP1/GABRB2/EZR/RAB29/STAU2/TANC2/PPFIBP2/EEF2K/NEDD4/SNCA/LGMN/ADAM10/GABRA1/CACNG2/BAIAP2/PDLIM5/DLG4/ADGRB3/ARF4/PLXNB2/NRXN1/CDC42/ASIC2/PLXNA4/PPFIA1/UNC13A/PTK2B/SLC1A1/CLSTN2/SNCG/PLXNC1/SLC25A46/ABI2/SIPA1L1/PTPRT/PFN1/ACHE/DLG1/GABR…
Mitochondrial Metabolism	electron transport chain	GO:0006091	generation of precursor metabolites and energy	454	0.412737	1.95563	7.3981e-24	2.20241e-20	1.14593e-20	4890	tags=51%, list=25%, signal=39%	APP/PLEC/NDUFS2/TRAP1/NDUFA10/CYB561/SDHC/P2RX7/PYGL/AGL/SLC25A12/NDUFA9/ENO3/NDUFS4/MSH2/NDUFA6/DLD/NDUFAF1/COX6B1/NDUFA11/COX11/NDUFS1/INSR/FECH/CAT/PGM2/IDH3B/HK1/EP300/NDUFA12/UQCRFS1/COX6A1/ETFA/COA6/SLC25A4/SUCLA2/DLAT/AFG1L/NDUFS7/CYBA/SUCLG2/NDUFB9/ALDH1L2/SNCA/TMEM135/PYGB/SDHA/RPTOR/CYB5A/NDUFS5/ME3/DNAJC30/PNPT1/NNT/NDUFV1/SDHB/MTOR/NDUFA2/SLC25A22/LIPA/NDUFS3/UQCR10/COX4I1/H6PD/MDH2/P…
Cell Cycle	other	GO:0072521	purine-containing compound metabolic process	440	0.410556	1.94329	1.19262e-22	2.36695e-19	1.23153e-19	7925	tags=68%, list=40%, signal=42%	NDUFS2/NOS1/ITPA/NDUFA10/SDHC/TREM2/HSD17B12/OPA1/NDUFA9/PDHX/NAXD/NDUFS4/GCDH/SHMT1/NDUFA6/DLD/ATIC/NDUFA11/COX11/ADA2/NDUFS1/MTAP/PGM2/PDE1A/QPRT/NDUFA12/SUCLA2/HSD17B4/DLAT/MTHFD1/NDUFS7/SUCLG2/NDUFB9/APRT/EFL1/ALDH1L2/SNCA/PDE4D/SDHA/RPTOR/GPAM/HSPA1B/NDUFS5/AADAT/SLC25A16/TSPO/DNAJC30/NNT/NDUFV1/SDHB/DPYD/PNP/MTOR/ACSM5/NDUFA2/ATP1A2/ATP6V1B2/LIPA/NDUFS3/TP53I3/H6PD/MDH2/IDH2/ADK/ACSL1/PDHB/…
NA	NA	GO:0060627	regulation of vesicle-mediated transport	490	0.399394	1.89922	3.51724e-22	5.23541e-19	2.72401e-19	6074	tags=55%, list=31%, signal=39%	APOE/CDH13/TSC2/TREM2/PLCG2/PRKN/RAB27A/ITGAV/SGIP1/CADPS2/SIRPA/DNAJC6/LILRB1/C4B/NECAB2/INSR/RAC1/DGKQ/C4A/PICALM/VAC14/PPFIA2/ERC2/BIN1/RAB3GAP1/SMPD3/SYNE1/DTNBP1/EZR/RAB29/ACTN2/CYBA/PRRT2/EEF2K/SNCA/KCNB1/CPLX1/PACSIN1/MAPK3/DLG4/RAC2/SV2B/SLC4A8/CBL/SYK/CDC42/PRKAR1B/SCARB1/CLU/RUFY1/RINT1/NUMB/PACSIN3/FER/TBC1D20/WDR41/RAB3B/SCRIB/MERTK/SDC4/ITGA2/CADPS/RAPGEF4/PIK3CB/MAGI2/BCR/DOC2A/PPT1…
Cell Cycle	DNA replication	GO:0006163	purine nucleotide metabolic process	416	0.414022	1.95461	7.90086e-22	9.40835e-19	4.89521e-19	7318	tags=65%, list=37%, signal=42%	NDUFS2/NOS1/ITPA/NDUFA10/SDHC/TREM2/HSD17B12/OPA1/NDUFA9/PDHX/NAXD/NDUFS4/GCDH/NDUFA6/DLD/ATIC/NDUFA11/COX11/NDUFS1/PDE1A/QPRT/NDUFA12/SUCLA2/HSD17B4/DLAT/MTHFD1/NDUFS7/SUCLG2/NDUFB9/APRT/EFL1/ALDH1L2/SNCA/PDE4D/SDHA/RPTOR/GPAM/HSPA1B/NDUFS5/AADAT/SLC25A16/TSPO/DNAJC30/NNT/NDUFV1/SDHB/PNP/MTOR/ACSM5/NDUFA2/ATP1A2/ATP6V1B2/LIPA/NDUFS3/TP53I3/H6PD/MDH2/IDH2/ADK/ACSL1/PDHB/NDUFV3/ATP5PO/NDUFB7/DLG1/…
Mitochondrial Metabolism	electron transport chain	GO:0045333	cellular respiration	217	0.48059	2.18041	8.72986e-21	7.42537e-18	3.86346e-18	4858	tags=59%, list=25%, signal=45%	PLEC/NDUFS2/TRAP1/NDUFA10/SDHC/SLC25A12/NDUFA9/NDUFS4/MSH2/NDUFA6/DLD/NDUFAF1/COX6B1/NDUFA11/NDUFS1/CAT/IDH3B/NDUFA12/UQCRFS1/COX6A1/ETFA/COA6/SUCLA2/DLAT/AFG1L/NDUFS7/SUCLG2/NDUFB9/SNCA/TMEM135/SDHA/NDUFS5/ME3/DNAJC30/PNPT1/NNT/NDUFV1/SDHB/NDUFA2/SLC25A22/NDUFS3/UQCR10/COX4I1/MDH2/ETFDH/IDH2/COQ9/PDHB/NDUFV3/ATP5PO/NDUFB7/NDUFB5/SDHAF4/NDUFA3/NDUFA4/NDUFB10/IDH3A/CHCHD2/ATP5PD/COX10/ATP5F1A/PARK…
NA	NA	GO:0006753	nucleoside phosphate metabolic process	483	0.396292	1.88232	7.66879e-21	7.42537e-18	3.86346e-18	7467	tags=64%, list=38%, signal=40%	NDUFS2/NOS1/ITPA/NDUFA10/SDHC/TREM2/HSD17B12/OPA1/NDUFA9/PDHX/NAXD/NDUFS4/GCDH/SHMT1/NDUFA6/DLD/ATIC/NDUFA11/COX11/NDUFS1/NT5C3B/PDE1A/QPRT/NDUFA12/SUCLA2/HSD17B4/DLAT/MTHFD1/NDUFS7/SUCLG2/NDUFB9/APRT/EFL1/ALDH1L2/SNCA/PDE4D/SDHA/RPTOR/GPAM/HSPA1B/RRM1/NDUFS5/AADAT/SLC25A16/TSPO/DNAJC30/NNT/NDUFV1/SDHB/DPYD/PNP/MTOR/ACSM5/NDUFA2/ENTPD1/ATP1A2/ATP6V1B2/LIPA/NDUFS3/NT5C3A/TP53I3/H6PD/MDH2/IDH2/ADK/…
NA	NA	GO:0009117	nucleotide metabolic process	474	0.395165	1.876	2.08476e-20	1.55158e-17	8.07295e-18	7467	tags=64%, list=38%, signal=40%	NDUFS2/NOS1/ITPA/NDUFA10/SDHC/TREM2/HSD17B12/OPA1/NDUFA9/PDHX/NAXD/NDUFS4/GCDH/SHMT1/NDUFA6/DLD/ATIC/NDUFA11/COX11/NDUFS1/NT5C3B/PDE1A/QPRT/NDUFA12/SUCLA2/HSD17B4/DLAT/MTHFD1/NDUFS7/SUCLG2/NDUFB9/APRT/EFL1/ALDH1L2/SNCA/PDE4D/SDHA/RPTOR/GPAM/HSPA1B/RRM1/NDUFS5/AADAT/SLC25A16/TSPO/DNAJC30/NNT/NDUFV1/SDHB/DPYD/PNP/MTOR/ACSM5/NDUFA2/ATP1A2/ATP6V1B2/LIPA/NDUFS3/NT5C3A/TP53I3/H6PD/MDH2/IDH2/ADK/ACSL1/P…
Mitochondrial Metabolism	electron transport chain	GO:0009060	aerobic respiration	174	0.510906	2.29159	2.98099e-20	1.97209e-17	1.02609e-17	4858	tags=63%, list=25%, signal=48%	NDUFS2/NDUFA10/SDHC/NDUFA9/NDUFS4/MSH2/NDUFA6/DLD/NDUFAF1/COX6B1/NDUFA11/NDUFS1/CAT/IDH3B/NDUFA12/UQCRFS1/COX6A1/COA6/SUCLA2/DLAT/AFG1L/NDUFS7/SUCLG2/NDUFB9/SNCA/TMEM135/SDHA/NDUFS5/ME3/DNAJC30/NNT/NDUFV1/SDHB/NDUFA2/NDUFS3/UQCR10/COX4I1/MDH2/IDH2/COQ9/PDHB/NDUFV3/ATP5PO/NDUFB7/NDUFB5/NDUFA3/NDUFA4/NDUFB10/IDH3A/CHCHD2/ATP5PD/COX10/ATP5F1A/PARK7/COX7A2L/ISCU/SLC25A23/ATP5F1C/ATP5PF/NDUFB8/PANK2/A…
Synapse	synaptic vesicle cycle	GO:0099504	synaptic vesicle cycle	191	0.49011	2.21409	5.59982e-20	3.03103e-17	1.57706e-17	6523	tags=69%, list=33%, signal=46%	P2RX7/PRKN/SYNJ1/DNM1/AP3B2/CADPS2/STX2/DNAJC6/AP3D1/DGKQ/PICALM/PPFIA2/ERC2/BIN1/RAB3GAP1/DTNBP1/CANX/PRRT2/SNCA/CPLX1/PACSIN1/ITSN2/ATP6V1H/ATP6V1G2/SV2B/ATP6V1E1/SLC4A8/PRKAR1B/UNC13A/ATP6V1B2/PIP5K1C/SNCG/RAB3B/SCRIB/CADPS/RAPGEF4/AP2B1/DOC2A/ATP6V1C1/RAB27B/PLAA/PLD1/LRRK2/BRAF/CTBP1/NAPB/BRSK2/AP2S1/CDH2/DNAJC5/BSN/RAB3A/SNAP91/AP3M2/RIMS2/AP1G1/PREPL/SYNJ2/STXBP1/SNPH/STON1/SNAP29/STON2/SY…
Cell Cycle	DNA replication	GO:0009150	purine ribonucleotide metabolic process	325	0.428952	1.99445	5.36487e-20	3.03103e-17	1.57706e-17	7467	tags=68%, list=38%, signal=43%	NDUFS2/ITPA/NDUFA10/SDHC/TREM2/HSD17B12/OPA1/NDUFA9/PDHX/NDUFS4/GCDH/NDUFA6/DLD/ATIC/NDUFA11/COX11/NDUFS1/PDE1A/NDUFA12/SUCLA2/HSD17B4/DLAT/MTHFD1/NDUFS7/SUCLG2/NDUFB9/APRT/EFL1/SNCA/PDE4D/SDHA/GPAM/HSPA1B/NDUFS5/AADAT/SLC25A16/TSPO/DNAJC30/NDUFV1/SDHB/PNP/ACSM5/NDUFA2/ATP1A2/ATP6V1B2/LIPA/NDUFS3/ADK/ACSL1/PDHB/NDUFV3/ATP5PO/NDUFB7/DLG1/NME7/PPT1/AK1/AK5/DMAC2L/NDUFB5/ELOVL5/NDUFA3/NUDT5/NDUFB10/…
NA	NA	GO:0009259	ribonucleotide metabolic process	344	0.41964	1.96061	1.1255e-19	5.58433e-17	2.90555e-17	7467	tags=67%, list=38%, signal=42%	NDUFS2/ITPA/NDUFA10/SDHC/TREM2/HSD17B12/OPA1/NDUFA9/PDHX/NDUFS4/GCDH/NDUFA6/DLD/ATIC/NDUFA11/COX11/NDUFS1/PDE1A/NDUFA12/SUCLA2/HSD17B4/DLAT/MTHFD1/NDUFS7/SUCLG2/NDUFB9/APRT/EFL1/SNCA/PDE4D/SDHA/GPAM/HSPA1B/NDUFS5/AADAT/SLC25A16/TSPO/DNAJC30/NDUFV1/SDHB/DPYD/PNP/ACSM5/NDUFA2/ATP1A2/ATP6V1B2/LIPA/NDUFS3/ADK/ACSL1/PDHB/NDUFV3/ATP5PO/NDUFB7/DLG1/NME7/PPT1/AK1/AK5/DMAC2L/NDUFB5/ELOVL5/NDUFA3/NUDT5/NDU…
Synapse	synaptic vesicle cycle	GO:0099003	vesicle-mediated transport in synapse	213	0.478031	2.16752	1.75591e-19	7.46763e-17	3.88545e-17	6731	tags=69%, list=34%, signal=46%	P2RX7/PRKN/SYNJ1/DNM1/AP3B2/CADPS2/STX2/DNAJC6/AP3D1/DGKQ/PICALM/AP2A2/VAC14/PPFIA2/ERC2/BIN1/RAB3GAP1/SYNE1/DTNBP1/CANX/PRRT2/SNCA/CPLX1/PACSIN1/ITSN2/ATP6V1H/ATP6V1G2/SV2B/ATP6V1E1/SLC4A8/PRKAR1B/UNC13A/NUMB/ATP6V1B2/PIP5K1C/SNCG/RAB3B/SCRIB/CADPS/RAPGEF4/AP2B1/DOC2A/ATP6V1C1/RAB27B/PLAA/AAK1/PLD1/ATAD1/LRRK2/BRAF/CTBP1/NAPB/BRSK2/HPCA/AP2S1/CDH2/DNAJC5/BSN/RAB3A/SNAP91/AP3M2/RIMS2/AP1G1/PREPL/…
Synapse	trans-synaptic signaling	GO:0050804	modulation of chemical synaptic transmission	450	0.392222	1.8584	1.661e-19	7.46763e-17	3.88545e-17	7858	tags=65%, list=40%, signal=40%	APP/APOE/DCC/SQSTM1/GRIN2B/MAPT/PRKN/GRIN2A/GABBR1/DNM1/HRAS/DISC1/UBE3A/SLC8A3/DLGAP2/PTPRS/KRAS/EIF4E/PPFIA2/ERC2/SYNGAP1/RAB3GAP1/NF1/SYNE1/MAP1B/DTNBP1/USP8/STAU2/PRRT2/SNCA/LGMN/LAMA2/KCNB1/CPLX1/CACNG2/BAIAP2/SNX14/MAPK3/DLG4/SV2B/SLC4A8/KCNJ10/NRXN1/PRKAR1B/AKAP12/UNC13A/ATP1A2/PTK2B/RASGRF1/SLC1A1/TRIO/CLSTN2/SNCG/RTN4/SIPA1L1/PFN1/GFAP/ACHE/BCR/GRIN2D/GRID2/SLC7A11/PRKCE/NALCN/MYOF/ARHGA…
Synapse	trans-synaptic signaling	GO:0099177	regulation of trans-synaptic signaling	451	0.392783	1.8611	3.27481e-19	1.29988e-16	6.76335e-17	7858	tags=65%, list=40%, signal=40%	APP/APOE/DCC/SQSTM1/GRIN2B/MAPT/PRKN/GRIN2A/GABBR1/DNM1/HRAS/DISC1/UBE3A/SLC8A3/DLGAP2/PTPRS/KRAS/EIF4E/PPFIA2/ERC2/SYNGAP1/RAB3GAP1/NF1/SYNE1/MAP1B/DTNBP1/USP8/STAU2/PRRT2/SNCA/LGMN/LAMA2/KCNB1/CPLX1/CACNG2/BAIAP2/SNX14/MAPK3/DLG4/SV2B/SLC4A8/KCNJ10/NRXN1/PRKAR1B/AKAP12/UNC13A/ATP1A2/PTK2B/RASGRF1/SLC1A1/TRIO/CLSTN2/SNCG/RTN4/SIPA1L1/PFN1/GFAP/ACHE/BCR/GRIN2D/GRID2/SLC7A11/PRKCE/NALCN/MYOF/ARHGA…
NA	NA	GO:0019693	ribose phosphate metabolic process	351	0.416495	1.94926	3.59275e-19	1.33695e-16	6.95622e-17	7467	tags=67%, list=38%, signal=42%	NDUFS2/ITPA/NDUFA10/SDHC/PYGL/TREM2/HSD17B12/OPA1/NDUFA9/PDHX/NDUFS4/GCDH/NDUFA6/DLD/ATIC/NDUFA11/COX11/NDUFS1/PDE1A/NDUFA12/SUCLA2/HSD17B4/DLAT/MTHFD1/NDUFS7/SUCLG2/NDUFB9/APRT/EFL1/SNCA/PDE4D/SDHA/GPAM/HSPA1B/NDUFS5/AADAT/SLC25A16/TSPO/DNAJC30/NDUFV1/SDHB/DPYD/PNP/ACSM5/NDUFA2/ATP1A2/ATP6V1B2/LIPA/NDUFS3/ADK/ACSL1/PDHB/NDUFV3/ATP5PO/NDUFB7/DLG1/NME7/PPT1/AK1/NUDT14/AK5/DMAC2L/NDUFB5/ELOVL5/NDUF…
Synapse	other	GO:0061564	axon development	471	0.392275	1.86196	5.11884e-19	1.7928e-16	9.32801e-17	6489	tags=55%, list=33%, signal=38%	APP/APOE/PRKG1/DCC/MAPT/CRPPA/LLGL1/DISC1/ARHGEF40/ANK3/RAC1/PTPRS/SEMA4D/IGF1R/C9orf72/LRP4/PICALM/SYNGAP1/MAP1B/CYFIP2/CHL1/SLIT2/LAMA2/MAP2/ECE1/BAIAP2/NCAM1/NFASC/LRIG2/GOLGA4/ADAM17/PLXNB2/TRIM32/TSPO/GRN/NRXN1/DDR1/PLXNA4/FEZ2/SCARF1/SPAST/EPHA5/NUMB/PAK1/TRIO/PLXNC1/RTN4/SLC25A46/TRPV2/B4GAT1/SIPA1L1/PRICKLE1/KIF13B/RGMA/ROBO1/NRXN3/VCL/NTN1/PLXNA2/ROBO2/AMIGO1/FN1/NECTIN1/FEZ1/UNC5B/CTNNA…
NA	NA	GO:2000147	positive regulation of cell motility	492	0.382015	1.81692	1.18219e-18	3.91041e-16	2.0346e-16	6047	tags=52%, list=31%, signal=37%	APP/DOCK8/CDH13/TREM2/EGFR/PIK3CD/PLCG2/ITGAV/HRAS/CD40/INSR/RAC1/PRKD2/SEMA4D/IGF1R/CRK/PRKCA/TRIP6/GPNMB/LGMN/ADAM10/DOCK4/DOCK1/SWAP70/MAPK3/C1QBP/RAC2/ADAM17/DMTN/TRIM32/GRN/HDAC9/CDC42/SCARB1/CTSH/MTOR/AKAP12/NUMB/PAK1/PTK2B/FER/SPARC/DAAM2/RTN4/ITGA2/PFN1/SOX9/WNK1/JAM3/PIK3CB/ITGA6/ICAM1/CXCL16/CD151/STAT3/DDR2/AQP1/LAMB1/NTN1/FERMT3/AKT2/STK4/PLAA/FN1/PRKCE/CIB1/SUN2/ADAMTS1/CCDC25/ATM/RI…
Mitochondrial Metabolism	electron transport chain	GO:0015980	energy derivation by oxidation of organic compounds	295	0.42963	1.98731	7.00419e-18	2.19489e-15	1.14201e-15	4858	tags=53%, list=25%, signal=41%	PLEC/NDUFS2/TRAP1/NDUFA10/SDHC/PYGL/AGL/SLC25A12/NDUFA9/NDUFS4/MSH2/NDUFA6/DLD/NDUFAF1/COX6B1/NDUFA11/NDUFS1/INSR/CAT/PGM2/IDH3B/NDUFA12/UQCRFS1/COX6A1/ETFA/COA6/SUCLA2/DLAT/AFG1L/NDUFS7/SUCLG2/NDUFB9/SNCA/TMEM135/PYGB/SDHA/NDUFS5/ME3/DNAJC30/PNPT1/NNT/NDUFV1/SDHB/MTOR/NDUFA2/SLC25A22/NDUFS3/UQCR10/COX4I1/MDH2/ETFDH/IDH2/UGP2/COQ9/PDHB/NDUFV3/ATP5PO/NDUFB7/PPP1CB/NDUFB5/AKT2/SDHAF4/NDUFA3/NDUFA4/…
Mitochondrial Metabolism	energy derivation by oxidation of organic compounds	GO:0015980	energy derivation by oxidation of organic compounds	295	0.42963	1.98731	7.00419e-18	2.19489e-15	1.14201e-15	4858	tags=53%, list=25%, signal=41%	PLEC/NDUFS2/TRAP1/NDUFA10/SDHC/PYGL/AGL/SLC25A12/NDUFA9/NDUFS4/MSH2/NDUFA6/DLD/NDUFAF1/COX6B1/NDUFA11/NDUFS1/INSR/CAT/PGM2/IDH3B/NDUFA12/UQCRFS1/COX6A1/ETFA/COA6/SUCLA2/DLAT/AFG1L/NDUFS7/SUCLG2/NDUFB9/SNCA/TMEM135/PYGB/SDHA/NDUFS5/ME3/DNAJC30/PNPT1/NNT/NDUFV1/SDHB/MTOR/NDUFA2/SLC25A22/NDUFS3/UQCR10/COX4I1/MDH2/ETFDH/IDH2/UGP2/COQ9/PDHB/NDUFV3/ATP5PO/NDUFB7/PPP1CB/NDUFB5/AKT2/SDHAF4/NDUFA3/NDUFA4/…
NA	NA	GO:0007264	small GTPase mediated signal transduction	465	0.379423	1.79998	2.32642e-17	6.92574e-15	3.6035e-15	7370	tags=60%, list=37%, signal=39%	APOE/MADD/DOCK8/SQSTM1/CDH13/TSC2/NUP62/CD2AP/ITGAV/ARHGEF10/HRAS/ARHGEF40/SPATA13/FGD4/ABCA1/MFN2/PHACTR4/RAC1/ARL3/KRAS/CRK/FARP2/VAV2/ARAP1/EPS8L2/SYNGAP1/NF1/GNA12/USP8/ARFGEF2/SLIT2/DOCK4/DOCK1/DNMBP/SWAP70/RAC2/RGL2/CBL/CDC42/RAPGEF5/RUFY1/MYO9B/RASGRF1/TRIO/KANK1/SCAI/LIPA/HACE1/ABI2/SIPA1L1/RAPGEF4/PIK3CB/GDI2/BCR/ROBO1/VAV3/SIPA1L2/DENND4C/KANK2/KSR1/NTN1/ADGRG1/RAPGEF3/ARHGAP45/PLCE1/RA…
Mitochondrial Metabolism	electron transport chain	GO:0006119	oxidative phosphorylation	128	0.532625	2.33346	3.29049e-17	9.32934e-15	4.8541e-15	4858	tags=65%, list=25%, signal=49%	NDUFS2/NDUFA10/SDHC/NDUFA9/NDUFS4/MSH2/NDUFA6/DLD/NDUFAF1/COX6B1/NDUFA11/NDUFS1/NDUFA12/UQCRFS1/COX6A1/COA6/AFG1L/NDUFS7/NDUFB9/SNCA/TMEM135/SDHA/NDUFS5/DNAJC30/NDUFV1/SDHB/NDUFA2/NDUFS3/UQCR10/COX4I1/COQ9/NDUFV3/ATP5PO/NDUFB7/NDUFB5/NDUFA3/NDUFA4/NDUFB10/CHCHD2/ATP5PD/ATP5F1A/PARK7/COX7A2L/ISCU/SLC25A23/ATP5F1C/ATP5PF/NDUFB8/ATP5F1B/NIPSNAP2/COX5A/NDUFS6/UQCC2/UQCRB/NDUFB1/NDUFA5/NDUFS8/NDUFA13/…
Mitochondrial Metabolism	electron transport chain	GO:0042773	ATP synthesis coupled electron transport	85	0.597986	2.52202	4.42307e-17	1.0534e-14	5.48088e-15	4858	tags=73%, list=25%, signal=55%	NDUFS2/NDUFA10/SDHC/NDUFA9/NDUFS4/NDUFA6/DLD/NDUFAF1/COX6B1/NDUFS1/NDUFA12/UQCRFS1/COX6A1/COA6/AFG1L/NDUFS7/NDUFB9/SNCA/SDHA/NDUFS5/NDUFV1/SDHB/NDUFA2/NDUFS3/UQCR10/COX4I1/COQ9/NDUFV3/NDUFB7/NDUFB5/NDUFA3/NDUFA4/NDUFB10/CHCHD2/PARK7/COX7A2L/ISCU/NDUFB8/COX5A/NDUFS6/UQCRB/NDUFB1/NDUFA5/NDUFS8/COX5B/NDUFC2/NDUFAB1/NDUFA8/NDUFB6/CYCS/NDUFB3/UQCRH/GHITM/UQCRQ/COX7A2/SDHAF2/COX6C/SDHD/NDUFV2/NDUFB2/CY…
Mitochondrial Metabolism	electron transport chain	GO:0042775	mitochondrial ATP synthesis coupled electron transport	85	0.597986	2.52202	4.42307e-17	1.0534e-14	5.48088e-15	4858	tags=73%, list=25%, signal=55%	NDUFS2/NDUFA10/SDHC/NDUFA9/NDUFS4/NDUFA6/DLD/NDUFAF1/COX6B1/NDUFS1/NDUFA12/UQCRFS1/COX6A1/COA6/AFG1L/NDUFS7/NDUFB9/SNCA/SDHA/NDUFS5/NDUFV1/SDHB/NDUFA2/NDUFS3/UQCR10/COX4I1/COQ9/NDUFV3/NDUFB7/NDUFB5/NDUFA3/NDUFA4/NDUFB10/CHCHD2/PARK7/COX7A2L/ISCU/NDUFB8/COX5A/NDUFS6/UQCRB/NDUFB1/NDUFA5/NDUFS8/COX5B/NDUFC2/NDUFAB1/NDUFA8/NDUFB6/CYCS/NDUFB3/UQCRH/GHITM/UQCRQ/COX7A2/SDHAF2/COX6C/SDHD/NDUFV2/NDUFB2/CY…
Mitochondrial Metabolism	electron transport chain	GO:0022900	electron transport chain	153	0.502578	2.22748	3.91924e-17	1.0534e-14	5.48088e-15	4858	tags=60%, list=25%, signal=46%	PLEC/NDUFS2/NDUFA10/CYB561/SDHC/SLC25A12/NDUFA9/NDUFS4/NDUFA6/DLD/NDUFAF1/COX6B1/COX11/NDUFS1/IDH3B/NDUFA12/UQCRFS1/COX6A1/ETFA/COA6/AFG1L/NDUFS7/CYBA/NDUFB9/SNCA/SDHA/CYB5A/NDUFS5/NDUFV1/SDHB/NDUFA2/SLC25A22/NDUFS3/UQCR10/COX4I1/PHGDH/ETFDH/GLDC/COQ9/NDUFV3/NDUFB7/NDUFB5/NDUFA3/NDUFA4/NDUFB10/QDPR/CHCHD2/PARK7/COX7A2L/ISCU/NDUFB8/ASPH/COX5A/IMMP2L/ADH5/GFUS/NDUFS6/GSR/DEGS1/UQCRB/NDUFB1/NDUFA5/N…
NA	NA	GO:0030335	positive regulation of cell migration	472	0.382255	1.81449	4.12883e-17	1.0534e-14	5.48088e-15	6034	tags=53%, list=31%, signal=37%	APP/DOCK8/CDH13/TREM2/EGFR/PIK3CD/PLCG2/ITGAV/HRAS/CD40/INSR/RAC1/PRKD2/SEMA4D/IGF1R/CRK/PRKCA/TRIP6/GPNMB/LGMN/ADAM10/DOCK4/DOCK1/SWAP70/MAPK3/C1QBP/RAC2/ADAM17/DMTN/TRIM32/GRN/HDAC9/CDC42/SCARB1/CTSH/MTOR/AKAP12/NUMB/PAK1/PTK2B/FER/SPARC/DAAM2/RTN4/ITGA2/PFN1/SOX9/WNK1/JAM3/PIK3CB/ITGA6/ICAM1/CXCL16/CD151/STAT3/DDR2/AQP1/LAMB1/FERMT3/AKT2/STK4/PLAA/FN1/PRKCE/CIB1/SUN2/ADAMTS1/ATM/RIN2/TLR4/ATP5…
Mitochondrial Metabolism	electron transport chain	GO:0019646	aerobic electron transport chain	78	0.607503	2.54256	5.68677e-17	1.30227e-14	6.77578e-15	4858	tags=74%, list=25%, signal=56%	NDUFS2/NDUFA10/SDHC/NDUFA9/NDUFS4/NDUFA6/DLD/NDUFAF1/COX6B1/NDUFS1/UQCRFS1/COX6A1/AFG1L/NDUFS7/NDUFB9/SNCA/SDHA/NDUFS5/NDUFV1/SDHB/NDUFA2/NDUFS3/UQCR10/COX4I1/COQ9/NDUFV3/NDUFB7/NDUFB5/NDUFA3/NDUFA4/NDUFB10/PARK7/COX7A2L/ISCU/NDUFB8/COX5A/NDUFS6/UQCRB/NDUFB1/NDUFA5/NDUFS8/COX5B/NDUFC2/NDUFAB1/NDUFA8/NDUFB6/CYCS/NDUFB3/UQCRH/UQCRQ/COX7A2/SDHAF2/COX6C/SDHD/NDUFV2/NDUFB2/CYC1/UQCRC2
Synapse	other	GO:0010975	regulation of neuron projection development	429	0.384704	1.8187	5.93951e-17	1.30977e-14	6.81481e-15	6169	tags=55%, list=31%, signal=38%	APOE/DCC/MAPT/VLDLR/DISC1/PTPRS/SEMA4D/IGF1R/CRK/LRP4/NEGR1/EP300/PPFIA2/SYNGAP1/SYNE1/MAP1B/DTNBP1/RAB29/STAU2/TANC2/EEF2K/NEDD4/SLIT2/PACSIN1/MAP2/BAIAP2/PDLIM5/LRIG2/GOLGA4/SCARB2/SLC39A12/ADGRB3/PLXNB2/GRN/DDR1/PLXNA4/SCARF1/PAK1/PTK2B/KANK1/PLXNC1/RTN4/ABI2/TRPV2/SIPA1L1/GFAP/KIF13B/MAGI2/ITGA6/CRMP1/RGMA/ROBO1/GRID2/DDR2/SFRP1/NTN1/PLXNA2/LRRC7/ROBO2/AMIGO1/FN1/CIB1/HECW1/NCKIPSD/ARHGAP44/F…
NA	NA	GO:1902903	regulation of supramolecular fiber organization	362	0.402093	1.88387	6.44499e-17	1.32322e-14	6.8848e-15	6134	tags=56%, list=31%, signal=39%	APP/APOE/MAPT/TREM2/PRKN/TNXB/CAPG/ARHGEF10/SERPINF2/SCIN/RHPN2/RAC1/C9orf72/ARAP1/BIN1/APC2/MAP1B/USP8/ACTN2/RNH1/CYFIP2/GPX1/EFEMP2/CYRIA/SNCA/SLIT2/MAP2/SWAP70/SVIL/BAIAP2/CHADL/HSPA1B/SLC39A12/DMTN/CLIP1/CAPZB/CDC42/CLU/MTSS1/TRIOBP/MTOR/SPAST/CDK5RAP2/PPFIA1/PAK1/PTK2B/FER/KANK1/DAAM2/ABI2/SDC4/COTL1/PFN1/PXN/DLG1/KANK2/PLEK/NF2/AEBP1/SFRP1/PRKCE/CIB1/RAPGEF3/MKKS/GSN/CTNNA2/HIP1R/PARK7/ADD2…
Synapse	other	GO:0007409	axonogenesis	417	0.389017	1.83674	6.36075e-17	1.32322e-14	6.8848e-15	6534	tags=55%, list=33%, signal=38%	APP/APOE/PRKG1/DCC/MAPT/CRPPA/LLGL1/DISC1/ARHGEF40/ANK3/RAC1/PTPRS/SEMA4D/IGF1R/C9orf72/LRP4/PICALM/SYNGAP1/MAP1B/CYFIP2/CHL1/SLIT2/LAMA2/MAP2/ECE1/BAIAP2/NCAM1/NFASC/GOLGA4/ADAM17/PLXNB2/NRXN1/PLXNA4/FEZ2/SPAST/EPHA5/NUMB/PAK1/TRIO/PLXNC1/RTN4/SLC25A46/TRPV2/B4GAT1/SIPA1L1/PRICKLE1/KIF13B/RGMA/ROBO1/NRXN3/VCL/NTN1/PLXNA2/ROBO2/AMIGO1/FN1/NECTIN1/FEZ1/UNC5B/CTNNA2/FYN/GLI2/MYCBP2/NEXN/BRAF/BRSK2/…
Mitochondrial Metabolism	other	GO:0006754	ATP biosynthetic process	88	0.586375	2.48091	7.11897e-17	1.3673e-14	7.11414e-15	4751	tags=72%, list=24%, signal=55%	NDUFS2/NDUFA10/SDHC/TREM2/NDUFA9/NDUFS4/NDUFA6/NDUFA11/COX11/NDUFS1/NDUFA12/NDUFS7/NDUFB9/SDHA/NDUFS5/DNAJC30/NDUFV1/SDHB/NDUFA2/LIPA/NDUFS3/NDUFV3/ATP5PO/NDUFB7/DMAC2L/NDUFB5/NDUFA3/NDUFB10/ATP5PD/NUDT2/ATP5F1A/ATP5MK/ATP5F1C/ATP5PF/NDUFB8/ATP5F1B/PARP1/NDUFS6/NDUFB1/NDUFA5/NDUFS8/NDUFA13/ATP5MC1/FLCN/ATP5PB/NDUFC2/NDUFAB1/NDUFA8/PPARA/NDUFB6/TGFB1/NDUFB3/VCP/ATP5MG/ATP6V1A/PRKAG2/SDHD/NDUFV2/AL…
Mitochondrial Metabolism	electron transport chain	GO:0022904	respiratory electron transport chain	106	0.54953	2.37165	7.03472e-17	1.3673e-14	7.11414e-15	4458	tags=65%, list=23%, signal=51%	PLEC/NDUFS2/NDUFA10/SDHC/SLC25A12/NDUFA9/NDUFS4/NDUFA6/DLD/NDUFAF1/COX6B1/NDUFS1/NDUFA12/UQCRFS1/COX6A1/ETFA/COA6/AFG1L/NDUFS7/NDUFB9/SNCA/SDHA/NDUFS5/NDUFV1/SDHB/NDUFA2/SLC25A22/NDUFS3/UQCR10/COX4I1/ETFDH/COQ9/NDUFV3/NDUFB7/NDUFB5/NDUFA3/NDUFA4/NDUFB10/CHCHD2/PARK7/COX7A2L/ISCU/NDUFB8/COX5A/IMMP2L/NDUFS6/UQCRB/NDUFB1/NDUFA5/NDUFS8/COX5B/NDUFC2/NDUFAB1/NDUFA8/NDUFB6/CYCS/NDUFB3/UQCRH/GHITM/ETFB/S…
NA	NA	GO:1990778	protein localization to cell periphery	326	0.408116	1.89815	1.44776e-16	2.69373e-14	1.40156e-14	8167	tags=69%, list=42%, signal=41%	MYO5A/SQSTM1/TREM2/EGFR/LAMA5/GRIN2A/HRAS/ANK3/ARL3/TESC/DPP6/PICALM/EZR/RAB29/BBS2/ACTN2/EPB41L3/PPIL2/SNCA/EPB41L2/ADAM10/KCNB1/CPLX1/PACSIN1/CACNG2/KIF13A/DLG4/GOLGA4/TSPAN14/AFDN/PRPH2/PPFIA1/NUMB/SLC1A1/RAB3B/ANK1/CNPY4/SCRIB/WNK1/DLG1/DENND4C/EPB41/DPP10/ABCA2/JUP/PACS2/LRRC7/AKT2/PRKCE/CIB1/PRAM1/ARHGAP44/LDLRAP1/IKBKB/NECTIN3/ATP1B1/PRKG2/CDH2/STX4/ITGB1/EPHA3/C2CD5/RAB3A/INPP5K/EIF4G1/EF…
Cell Cycle	DNA replication	GO:0009152	purine ribonucleotide biosynthetic process	191	0.463612	2.09438	1.75271e-16	3.16232e-14	1.64537e-14	4751	tags=58%, list=24%, signal=45%	NDUFS2/NDUFA10/SDHC/TREM2/HSD17B12/NDUFA9/PDHX/NDUFS4/GCDH/NDUFA6/DLD/ATIC/NDUFA11/COX11/NDUFS1/NDUFA12/DLAT/MTHFD1/NDUFS7/NDUFB9/APRT/SNCA/SDHA/NDUFS5/SLC25A16/DNAJC30/NDUFV1/SDHB/NDUFA2/LIPA/NDUFS3/ADK/ACSL1/PDHB/NDUFV3/ATP5PO/NDUFB7/NME7/PPT1/AK1/AK5/DMAC2L/NDUFB5/ELOVL5/NDUFA3/NDUFB10/ATP5PD/ACOT7/AMPD2/NUDT2/DIP2A/ATP5F1A/ADCY2/ATP5MK/ATP5F1C/ACSS2/ATP5PF/NDUFB8/PANK2/ACSL6/ELOVL4/IMPDH1/ATP…
NA	NA	GO:0032970	regulation of actin filament-based process	350	0.395578	1.85033	4.06994e-16	7.12718e-14	3.70831e-14	6030	tags=54%, list=31%, signal=38%	PRKN/CD2AP/CAPG/ARHGEF10/SERPINF2/HRAS/SCIN/RHPN2/RAC1/CRK/C9orf72/ARAP1/BIN1/ACTN2/RNH1/STAU2/CYFIP2/CYRIA/SLIT2/PDE4D/SWAP70/SVIL/BAIAP2/DMTN/CAPZB/CDC42/MTSS1/TRIOBP/MTOR/PPFIA1/EPHA5/ATP1A2/PAK1/PTK2B/FER/KANK1/DAAM2/ABI2/NEB/SDC4/DSC2/COTL1/PFN1/JAM3/PXN/DLG1/KANK2/PLEK/NF2/JUP/SFRP1/PRKCE/RAPGEF3/MKKS/ARHGAP44/GSN/CTNNA2/HIP1R/ADD2/BRAF/WASF3/WASHC4/SPTBN2/SRI/ARHGAP17/WASF1/CGNL1/ARHGAP35/…
Mitochondrial Metabolism	proton motive force-driven mitochondrial ATP synthesis	GO:0042776	proton motive force-driven mitochondrial ATP synthesis	58	0.645588	2.62243	5.57476e-16	9.48347e-14	4.93429e-14	4751	tags=81%, list=24%, signal=62%	NDUFS2/NDUFA10/SDHC/NDUFA9/NDUFS4/NDUFA6/NDUFA11/NDUFS1/NDUFA12/NDUFS7/NDUFB9/SDHA/NDUFS5/DNAJC30/NDUFV1/SDHB/NDUFA2/NDUFS3/NDUFV3/ATP5PO/NDUFB7/NDUFB5/NDUFA3/NDUFB10/ATP5PD/ATP5F1A/ATP5F1C/ATP5PF/NDUFB8/ATP5F1B/NDUFS6/NDUFB1/NDUFA5/NDUFS8/NDUFA13/ATP5PB/NDUFC2/NDUFAB1/NDUFA8/NDUFB6/NDUFB3/ATP5MG/SDHD/NDUFV2/NDUFB2/ATP5ME/STOML2
Mitochondrial Metabolism	proton motive force-driven mitochondrial ATP synthesis	GO:0042776	proton motive force-driven mitochondrial ATP synthesis	58	0.645588	2.62243	5.57476e-16	9.48347e-14	4.93429e-14	4751	tags=81%, list=24%, signal=62%	NDUFS2/NDUFA10/SDHC/NDUFA9/NDUFS4/NDUFA6/NDUFA11/NDUFS1/NDUFA12/NDUFS7/NDUFB9/SDHA/NDUFS5/DNAJC30/NDUFV1/SDHB/NDUFA2/NDUFS3/NDUFV3/ATP5PO/NDUFB7/NDUFB5/NDUFA3/NDUFB10/ATP5PD/ATP5F1A/ATP5F1C/ATP5PF/NDUFB8/ATP5F1B/NDUFS6/NDUFB1/NDUFA5/NDUFS8/NDUFA13/ATP5PB/NDUFC2/NDUFAB1/NDUFA8/NDUFB6/NDUFB3/ATP5MG/SDHD/NDUFV2/NDUFB2/ATP5ME/STOML2
Cell Cycle	DNA replication	GO:0009206	purine ribonucleoside triphosphate biosynthetic process	99	0.556013	2.38464	7.76765e-16	1.28468e-13	6.68426e-14	4751	tags=68%, list=24%, signal=52%	NDUFS2/NDUFA10/SDHC/TREM2/NDUFA9/NDUFS4/NDUFA6/NDUFA11/COX11/NDUFS1/NDUFA12/NDUFS7/NDUFB9/SDHA/NDUFS5/DNAJC30/NDUFV1/SDHB/NDUFA2/LIPA/NDUFS3/NDUFV3/ATP5PO/NDUFB7/NME7/DMAC2L/NDUFB5/NDUFA3/NDUFB10/ATP5PD/NUDT2/ATP5F1A/ATP5MK/ATP5F1C/ATP5PF/NDUFB8/IMPDH1/ATP5F1B/PARP1/NDUFS6/NDUFB1/NDUFA5/NDUFS8/NME1/NDUFA13/ATP5MC1/FLCN/ATP5PB/NDUFC2/NDUFAB1/NDUFA8/PPARA/NDUFB6/TGFB1/NDUFB3/VCP/ATP5MG/ATP6V1A/PRKA…
Cell Cycle	DNA replication	GO:0009145	purine nucleoside triphosphate biosynthetic process	100	0.558546	2.39594	8.72998e-16	1.40482e-13	7.30934e-14	4751	tags=68%, list=24%, signal=52%	NDUFS2/NDUFA10/SDHC/TREM2/NDUFA9/NDUFS4/NDUFA6/NDUFA11/COX11/NDUFS1/NDUFA12/NDUFS7/NDUFB9/SDHA/NDUFS5/DNAJC30/NDUFV1/SDHB/NDUFA2/LIPA/NDUFS3/ADK/NDUFV3/ATP5PO/NDUFB7/NME7/DMAC2L/NDUFB5/NDUFA3/NDUFB10/ATP5PD/NUDT2/ATP5F1A/ATP5MK/ATP5F1C/ATP5PF/NDUFB8/IMPDH1/ATP5F1B/PARP1/NDUFS6/NDUFB1/NDUFA5/NDUFS8/NME1/NDUFA13/ATP5MC1/FLCN/ATP5PB/NDUFC2/NDUFAB1/NDUFA8/PPARA/NDUFB6/TGFB1/NDUFB3/VCP/ATP5MG/ATP6V1A/…
Structural Stabilization	cell-substrate adhesion	GO:0031589	cell-substrate adhesion	332	0.406209	1.89299	1.03797e-15	1.62634e-13	8.46191e-14	6323	tags=58%, list=32%, signal=40%	CDH13/LAMA5/HSD17B12/ITGAV/TNXB/ITGB4/DISC1/RADIL/RAC1/CRK/TRIP6/PPFIA2/FBLN1/NF1/ACTN2/EFEMP2/ITGA7/DOCK1/C1QBP/RAC2/DMTN/CDC42/DDR1/PARVA/FREM1/TRIOBP/PPFIA1/PTK2B/FER/KANK1/MERTK/SDC4/ITGA2/PEAK1/PARVG/MICALL2/JAM3/PIK3CB/ITGA6/UTRN/PXN/BCR/ITGB2/NF2/LAMB1/VCL/JUP/SFRP1/FERMT3/STK4/FN1/PRKCE/CIB1/TIMM10B/NTN4/RIN2/SLK/TTYH1/ACTN1/BRAF/JAK2/BCL2/GSK3B/APOD/DOCK5/CRKL/ITGB1/POLDIP2/ITGB8/EPHA3/A…
Mitochondrial Metabolism	mitochondrial translation	GO:0140053	mitochondrial gene expression	163	0.478689	2.13821	1.24419e-15	1.89946e-13	9.88298e-14	8153	tags=80%, list=41%, signal=47%	GFM2/LRPPRC/MRPS27/MRPL10/TBRG4/TSFM/MRPL28/GFM1/EARS2/FASTKD2/MRPL37/MRPL19/MRPL54/AARS2/MRPS10/C1QBP/PNPT1/MRPS22/HARS1/RMND1/MRPS7/MRPL50/GARS1/FASTKD5/MRPL14/MRPL43/MRPL39/MRPL58/MTO1/WARS2/MRPS9/MRPS18B/TRMT10C/TUFM/TFAM/MRPL34/TFB1M/MRPL21/MRPL44/MRPL55/MRPL18/MRPL1/TARS2/MRPL40/MRPL3/MRPL48/MRPL20/SUPV3L1/UQCC2/MRPL24/MRPL2/POLRMT/TRIT1/PUS1/MRPL47/RARS2/MRPL32/MRPL57/MRPL41/PTCD3/MRPS35/Y…
NA	NA	GO:0009260	ribonucleotide biosynthetic process	205	0.450392	2.03913	1.36792e-15	2.03615e-13	1.05942e-13	7467	tags=72%, list=38%, signal=45%	NDUFS2/NDUFA10/SDHC/TREM2/HSD17B12/NDUFA9/PDHX/NDUFS4/GCDH/NDUFA6/DLD/ATIC/NDUFA11/COX11/NDUFS1/NDUFA12/DLAT/MTHFD1/NDUFS7/NDUFB9/APRT/SNCA/SDHA/NDUFS5/SLC25A16/DNAJC30/NDUFV1/SDHB/NDUFA2/LIPA/NDUFS3/ADK/ACSL1/PDHB/NDUFV3/ATP5PO/NDUFB7/NME7/PPT1/AK1/AK5/DMAC2L/NDUFB5/ELOVL5/NDUFA3/NDUFB10/ATP5PD/ACOT7/AMPD2/NUDT2/DIP2A/ATP5F1A/ADCY2/ATP5MK/ATP5F1C/ACSS2/ATP5PF/NDUFB8/PANK2/ACSL6/ELOVL4/IMPDH1/ATP…
Cell Cycle	DNA replication	GO:0072522	purine-containing compound biosynthetic process	240	0.428903	1.96479	1.97567e-15	2.86906e-13	1.49278e-13	7467	tags=68%, list=38%, signal=43%	NDUFS2/NOS1/NDUFA10/SDHC/TREM2/HSD17B12/NDUFA9/PDHX/NAXD/NDUFS4/GCDH/SHMT1/NDUFA6/DLD/ATIC/NDUFA11/COX11/ADA2/NDUFS1/MTAP/PGM2/QPRT/NDUFA12/DLAT/MTHFD1/NDUFS7/NDUFB9/APRT/SNCA/SDHA/NDUFS5/SLC25A16/DNAJC30/NDUFV1/SDHB/PNP/NDUFA2/LIPA/NDUFS3/ADK/ACSL1/PDHB/NDUFV3/ATP5PO/NDUFB7/NME7/PPT1/AK1/AK5/NMRK1/DMAC2L/NDUFB5/ELOVL5/NDUFA3/PARP10/NDUFB10/ATP5PD/ACOT7/AMPD2/NUDT2/DIP2A/ATP5F1A/ADCY2/ATP5MK/ATP5…
NA	NA	GO:0046390	ribose phosphate biosynthetic process	211	0.44335	2.00987	2.97121e-15	4.21205e-13	2.19155e-13	7467	tags=71%, list=38%, signal=44%	NDUFS2/NDUFA10/SDHC/PYGL/TREM2/HSD17B12/NDUFA9/PDHX/NDUFS4/GCDH/NDUFA6/DLD/ATIC/NDUFA11/COX11/NDUFS1/NDUFA12/DLAT/MTHFD1/NDUFS7/NDUFB9/APRT/SNCA/SDHA/NDUFS5/SLC25A16/DNAJC30/NDUFV1/SDHB/NDUFA2/LIPA/NDUFS3/ADK/ACSL1/PDHB/NDUFV3/ATP5PO/NDUFB7/NME7/PPT1/AK1/AK5/DMAC2L/NDUFB5/ELOVL5/NDUFA3/NDUFB10/ATP5PD/ACOT7/AMPD2/NUDT2/DIP2A/ATP5F1A/ADCY2/ATP5MK/ATP5F1C/ACSS2/ATP5PF/NDUFB8/PANK2/ACSL6/ELOVL4/IMPDH…
NA	NA	GO:0046034	ATP metabolic process	123	0.515083	2.25134	3.5821e-15	4.95996e-13	2.58069e-13	4751	tags=63%, list=24%, signal=48%	NDUFS2/NDUFA10/SDHC/TREM2/NDUFA9/NDUFS4/NDUFA6/NDUFA11/COX11/NDUFS1/NDUFA12/NDUFS7/NDUFB9/SDHA/HSPA1B/NDUFS5/TSPO/DNAJC30/NDUFV1/SDHB/NDUFA2/ATP1A2/ATP6V1B2/LIPA/NDUFS3/NDUFV3/ATP5PO/NDUFB7/AK1/AK5/DMAC2L/NDUFB5/NDUFA3/NUDT5/NDUFB10/ATP5PD/NUDT2/ATP5F1A/ATP1B1/ATP5MK/ATP5F1C/ATP5PF/NDUFB8/OLA1/ATP5F1B/PARP1/NDUFS6/CTNS/NDUFB1/NDUFA5/NDUFS8/NDUFA13/ATP5MC1/FLCN/ATP5PB/NDUFC2/NDUFAB1/NDUFA8/PPARA/N…
Mitochondrial Metabolism	mitochondrial translation	GO:0032543	mitochondrial translation	130	0.504218	2.21176	5.47031e-15	7.40233e-13	3.85147e-13	8383	tags=87%, list=43%, signal=50%	GFM2/LRPPRC/MRPS27/MRPL10/TSFM/MRPL28/GFM1/EARS2/FASTKD2/MRPL37/MRPL19/MRPL54/AARS2/MRPS10/C1QBP/MRPS22/HARS1/RMND1/MRPS7/MRPL50/GARS1/MRPL14/MRPL43/MRPL39/MRPL58/WARS2/MRPS9/MRPS18B/TRMT10C/TUFM/MRPL34/MRPL21/MRPL44/MRPL55/MRPL18/MRPL1/TARS2/MRPL40/MRPL3/MRPL48/MRPL20/UQCC2/MRPL24/MRPL2/MRPL47/RARS2/MRPL32/MRPL57/MRPL41/PTCD3/MRPS35/YARS2/MRPL49/IARS2/MRPS18A/MRPS2/MRPL35/MRPL30/MRPL9/GATB/MRPS2…
Proteostasis	translation	GO:0032543	mitochondrial translation	130	0.504218	2.21176	5.47031e-15	7.40233e-13	3.85147e-13	8383	tags=87%, list=43%, signal=50%	GFM2/LRPPRC/MRPS27/MRPL10/TSFM/MRPL28/GFM1/EARS2/FASTKD2/MRPL37/MRPL19/MRPL54/AARS2/MRPS10/C1QBP/MRPS22/HARS1/RMND1/MRPS7/MRPL50/GARS1/MRPL14/MRPL43/MRPL39/MRPL58/WARS2/MRPS9/MRPS18B/TRMT10C/TUFM/MRPL34/MRPL21/MRPL44/MRPL55/MRPL18/MRPL1/TARS2/MRPL40/MRPL3/MRPL48/MRPL20/UQCC2/MRPL24/MRPL2/MRPL47/RARS2/MRPL32/MRPL57/MRPL41/PTCD3/MRPS35/YARS2/MRPL49/IARS2/MRPS18A/MRPS2/MRPL35/MRPL30/MRPL9/GATB/MRPS2…
Structural Stabilization	actin filament organization	GO:0007015	actin filament organization	432	0.371844	1.75827	5.63692e-15	7.45827e-13	3.88057e-13	5926	tags=51%, list=30%, signal=37%	MYO5A/PLEC/PRKN/CD2AP/CAPG/ARHGEF10/SERPINF2/SCIN/RHPN2/RAC1/IQGAP1/C9orf72/ARAP1/MYO6/BIN1/FMN2/EZR/ACTN2/RNH1/CYFIP2/FAT1/CYRIA/SLIT2/PACSIN1/SWAP70/SVIL/BAIAP2/RAC2/DMTN/AIF1L/WIPF1/CAPZB/CDC42/MTSS1/TRIOBP/MTOR/PPFIA1/PAK1/PTK2B/PHACTR1/FER/KANK1/DAAM2/DIAPH1/ABI2/NEB/CORO6/GAS7/SDC4/COTL1/PFN1/FAM171A1/MICALL2/PXN/DLG1/KANK2/CAP2/PLEK/NF2/SFRP1/PRKCE/RAPGEF3/MKKS/CORO7/GSN/CTNNA2/LCP1/HIP1R/…
Cell Cycle	DNA replication	GO:0009205	purine ribonucleoside triphosphate metabolic process	147	0.487838	2.16	5.86015e-15	7.58508e-13	3.94655e-13	7365	tags=75%, list=37%, signal=47%	NDUFS2/ITPA/NDUFA10/SDHC/TREM2/OPA1/NDUFA9/NDUFS4/NDUFA6/NDUFA11/COX11/NDUFS1/NDUFA12/NDUFS7/NDUFB9/EFL1/SDHA/HSPA1B/NDUFS5/TSPO/DNAJC30/NDUFV1/SDHB/NDUFA2/ATP1A2/ATP6V1B2/LIPA/NDUFS3/NDUFV3/ATP5PO/NDUFB7/NME7/AK1/AK5/DMAC2L/NDUFB5/NDUFA3/NUDT5/NDUFB10/ATP5PD/NUDT2/ATP5F1A/LRRK2/ATP1B1/ATP5MK/ATP5F1C/ATP5PF/NDUFB8/OLA1/IMPDH1/ATP5F1B/PARP1/NDUFS6/CTNS/NDUFB1/NDUFA5/NDUFS8/NME1/NDUFA13/ATP5MC1/FLC…
NA	NA	GO:0009199	ribonucleoside triphosphate metabolic process	154	0.480608	2.13073	7.3112e-15	9.20739e-13	4.79065e-13	7447	tags=75%, list=38%, signal=47%	NDUFS2/ITPA/NDUFA10/SDHC/TREM2/OPA1/NDUFA9/NDUFS4/NDUFA6/NDUFA11/COX11/NDUFS1/NDUFA12/NDUFS7/NDUFB9/EFL1/SDHA/HSPA1B/NDUFS5/TSPO/DNAJC30/NDUFV1/SDHB/NDUFA2/ATP1A2/ATP6V1B2/LIPA/NDUFS3/NDUFV3/ATP5PO/NDUFB7/NME7/AK1/AK5/DMAC2L/NDUFB5/NDUFA3/NUDT5/NDUFB10/ATP5PD/NUDT2/ATP5F1A/LRRK2/ATP1B1/ATP5MK/ATP5F1C/ATP5PF/NDUFB8/OLA1/IMPDH1/ATP5F1B/PARP1/NDUFS6/CTNS/NDUFB1/NDUFA5/NDUFS8/NME1/NDUFA13/ATP5MC1/FLC…
NA	NA	GO:0009141	nucleoside triphosphate metabolic process	169	0.466804	2.0924	7.42282e-15	9.20739e-13	4.79065e-13	7447	tags=73%, list=38%, signal=46%	NDUFS2/ITPA/NDUFA10/SDHC/TREM2/OPA1/NDUFA9/NDUFS4/NDUFA6/NDUFA11/COX11/NDUFS1/NDUFA12/NDUFS7/NDUFB9/EFL1/SDHA/HSPA1B/NDUFS5/TSPO/DNAJC30/NDUFV1/SDHB/NDUFA2/ATP1A2/ATP6V1B2/LIPA/NDUFS3/ADK/NDUFV3/ATP5PO/NDUFB7/NME7/AK1/AK5/DMAC2L/NDUFB5/NDUFA3/NUDT5/NDUFB10/ATP5PD/NUDT2/ATP5F1A/SAMHD1/LRRK2/ATP1B1/ATP5MK/ATP5F1C/ATP5PF/NDUFB8/OLA1/IMPDH1/ATP5F1B/PARP1/DTYMK/NDUFS6/CTNS/NDUFB1/NDUFA5/NDUFS8/NME1/ND…
Synapse	postsynapse organization	GO:0050803	regulation of synapse structure or activity	236	0.427384	1.9537	8.53901e-15	1.03758e-12	5.39857e-13	6081	tags=60%, list=31%, signal=42%	APP/APOE/GRIN2B/TREM2/AGRN/DISC1/PTPRS/SEMA4D/LRP4/ASAP1/NEGR1/PPFIA2/SYNGAP1/NF1/DTNBP1/STAU2/TANC2/EEF2K/NEDD4/SNCA/ADAM10/BAIAP2/PDLIM5/ADGRB3/ARF4/NRXN1/CDC42/ASIC2/PTK2B/CLSTN2/PLXNC1/ABI2/SIPA1L1/PTPRT/TUBA1A/PPT1/GRID2/SLC7A11/NTN1/ROBO2/AMIGO1/EGLN1/NECTIN1/CDH8/ARHGAP44/SHANK2/CTNNA2/FYN/LINGO2/MYCBP2/DMPK/LRRK2/CDH2/ADNP/ITGB1/LZTS1/SEPTIN11/EIF4G1/CAPRIN2/EPHA4/ABHD17C/CHRNB2/EPHB1/PTP…
NA	NA	GO:0051656	establishment of organelle localization	439	0.366983	1.73625	9.76683e-15	1.16303e-12	6.05132e-13	6460	tags=53%, list=33%, signal=37%	MYO5A/MAPT/PIK3CD/LRPPRC/NUP62/PRKN/TRAPPC4/SYNJ1/OPA1/RAB27A/PCM1/CEP83/LLGL1/DNM1/NUP88/AP3B2/BBS7/LMNA/CROCC/AP3D1/PICALM/MYO6/PPFIA2/FMN2/SMPD3/ARFGAP3/MAP1B/DTNBP1/EZR/BBS2/TANC2/SNCA/BLOC1S3/MAP2/WDR11/KIF13A/KIF1C/EXOC4/RAC2/NAGLU/CBL/SYK/CDC42/TFG/NDE1/HTT/TRAPPC12/DYNC1I1/GJA1/SPAST/CDK5RAP2/FER/EXOC3/SCRIB/TRAPPC6B/SDC4/TRAPPC2L/DLG1/LIMK2/TUBA1A/TRAPPC9/NTN1/SUN2/MKKS/FEZ1/ATM/EXOC1/SY…
Cell Cycle	DNA replication	GO:0009144	purine nucleoside triphosphate metabolic process	153	0.480672	2.13039	1.06598e-14	1.24448e-12	6.47508e-13	7365	tags=74%, list=37%, signal=47%	NDUFS2/ITPA/NDUFA10/SDHC/TREM2/OPA1/NDUFA9/NDUFS4/NDUFA6/NDUFA11/COX11/NDUFS1/NDUFA12/NDUFS7/NDUFB9/EFL1/SDHA/HSPA1B/NDUFS5/TSPO/DNAJC30/NDUFV1/SDHB/NDUFA2/ATP1A2/ATP6V1B2/LIPA/NDUFS3/ADK/NDUFV3/ATP5PO/NDUFB7/NME7/AK1/AK5/DMAC2L/NDUFB5/NDUFA3/NUDT5/NDUFB10/ATP5PD/NUDT2/ATP5F1A/SAMHD1/LRRK2/ATP1B1/ATP5MK/ATP5F1C/ATP5PF/NDUFB8/OLA1/IMPDH1/ATP5F1B/PARP1/NDUFS6/CTNS/NDUFB1/NDUFA5/NDUFS8/NME1/NDUFA13/…
Structural Stabilization	other	GO:0034329	cell junction assembly	412	0.377829	1.7827	1.15538e-14	1.32292e-12	6.88319e-13	8149	tags=65%, list=41%, signal=39%	APP/PLEC/CDH13/AGRN/DST/CNTNAP2/ITGB4/GABRA2/RAC1/PTPRS/SEMA4D/CRK/LRP4/PRKCA/NEGR1/TRIP6/GABRB3/MAP1B/GABRB2/RAB29/ARVCF/ACTN2/STAU2/EPB41L3/EEF2K/SNCA/TLN2/GABRA1/CDH18/MPDZ/PDLIM5/ADGRB3/PLXNB2/DMTN/NRXN1/CDC42/ASIC2/CDHR3/AFDN/GJA1/PTK2B/FER/CLSTN2/PIP5K1C/SLC25A46/SDC4/ITGA2/PEAK1/MICALL2/JAM3/ITGA6/ACHE/BCR/DLG1/GABRG2/GRID2/VCL/JUP/SFRP1/NTN1/ROBO2/AMIGO1/FN1/NECTIN1/CDH8/SHANK2/IKBKB/SLK/…
Structural Stabilization	other	GO:0051493	regulation of cytoskeleton organization	482	0.365135	1.7341	1.35729e-14	1.52478e-12	7.93348e-13	6134	tags=52%, list=31%, signal=37%	MAPT/P2RX7/NUP62/PRKN/CD2AP/CAPG/ARHGEF10/SERPINF2/HRAS/SCIN/RHPN2/RAC1/CRK/C9orf72/ARAP1/BIN1/APC2/MAP1B/ACTN2/RNH1/STAU2/CYFIP2/CYRIA/SNCA/SLIT2/MAP2/MPDZ/SWAP70/SVIL/BAIAP2/MAPK3/HSPA1B/SLC39A12/DMTN/CLIP1/CAPZB/CDC42/MTSS1/TRIOBP/MTOR/SPAST/CDK5RAP2/PPFIA1/EPHA5/PAK1/PTK2B/FER/KANK1/DAAM2/DIAPH1/ABI2/NEB/SDC4/COTL1/PFN1/JAM3/PXN/DLG1/KANK2/PLEK/NF2/SFRP1/PRKCE/TRIM37/CIB1/RAPGEF3/MKKS/ARHGAP4…
Mitochondrial Metabolism	proton motive force-driven mitochondrial ATP synthesis	GO:0015986	proton motive force-driven ATP synthesis	66	0.606887	2.4961	1.4919e-14	1.64495e-12	8.55877e-13	4751	tags=76%, list=24%, signal=58%	NDUFS2/NDUFA10/SDHC/NDUFA9/NDUFS4/NDUFA6/NDUFA11/NDUFS1/NDUFA12/NDUFS7/NDUFB9/SDHA/NDUFS5/DNAJC30/NDUFV1/SDHB/NDUFA2/NDUFS3/NDUFV3/ATP5PO/NDUFB7/NDUFB5/NDUFA3/NDUFB10/ATP5PD/ATP5F1A/ATP5MK/ATP5F1C/ATP5PF/NDUFB8/ATP5F1B/NDUFS6/NDUFB1/NDUFA5/NDUFS8/NDUFA13/ATP5MC1/ATP5PB/NDUFC2/NDUFAB1/NDUFA8/NDUFB6/NDUFB3/ATP5MG/ATP6V1A/SDHD/NDUFV2/NDUFB2/ATP5ME/STOML2
Mitochondrial Metabolism	electron transport chain	GO:0010257	NADH dehydrogenase complex assembly	54	0.646907	2.608	1.89571e-14	1.98019e-12	1.0303e-12	3951	tags=78%, list=20%, signal=62%	NDUFS2/NDUFA10/NDUFA9/NDUFS4/NDUFA6/NDUFAF1/NDUFA11/NDUFS1/FOXRED1/NDUFAF6/NDUFA12/NDUFS7/NDUFAF5/NDUFB9/NDUFAF4/NDUFS5/TMEM126B/LYRM2/NDUFA2/NDUFS3/NDUFAF7/NDUFB7/COA1/NDUFB5/NDUFA3/NDUFB10/ACAD9/NDUFB8/TMEM126A/NDUFB1/NUBPL/NDUFA5/NDUFS8/NDUFA13/NDUFC2/NDUFAB1/NDUFA8/NDUFB6/NDUFB3/BCS1L/OXA1L/DMAC2
Mitochondrial Metabolism	electron transport chain	GO:0032981	mitochondrial respiratory chain complex I assembly	54	0.646907	2.608	1.89571e-14	1.98019e-12	1.0303e-12	3951	tags=78%, list=20%, signal=62%	NDUFS2/NDUFA10/NDUFA9/NDUFS4/NDUFA6/NDUFAF1/NDUFA11/NDUFS1/FOXRED1/NDUFAF6/NDUFA12/NDUFS7/NDUFAF5/NDUFB9/NDUFAF4/NDUFS5/TMEM126B/LYRM2/NDUFA2/NDUFS3/NDUFAF7/NDUFB7/COA1/NDUFB5/NDUFA3/NDUFB10/ACAD9/NDUFB8/TMEM126A/NDUFB1/NUBPL/NDUFA5/NDUFS8/NDUFA13/NDUFC2/NDUFAB1/NDUFA8/NDUFB6/NDUFB3/BCS1L/OXA1L/DMAC2
Synapse	postsynapse organization	GO:0050807	regulation of synapse organization	230	0.426757	1.94662	1.85084e-14	1.98019e-12	1.0303e-12	8204	tags=72%, list=42%, signal=43%	APP/APOE/GRIN2B/TREM2/AGRN/DISC1/PTPRS/SEMA4D/LRP4/ASAP1/NEGR1/PPFIA2/NF1/DTNBP1/STAU2/TANC2/EEF2K/NEDD4/SNCA/ADAM10/BAIAP2/PDLIM5/ADGRB3/ARF4/NRXN1/CDC42/ASIC2/PTK2B/CLSTN2/PLXNC1/ABI2/SIPA1L1/PTPRT/TUBA1A/GRID2/SLC7A11/NTN1/ROBO2/AMIGO1/EGLN1/NECTIN1/CDH8/ARHGAP44/SHANK2/CTNNA2/FYN/LINGO2/MYCBP2/DMPK/LRRK2/CDH2/ADNP/ITGB1/LZTS1/SEPTIN11/EIF4G1/CAPRIN2/EPHA4/ABHD17C/CHRNB2/EPHB1/PTPN13/THBS2/TPB…
NA	NA	GO:0051345	positive regulation of hydrolase activity	427	0.367414	1.7362	2.09762e-14	2.15331e-12	1.12038e-12	7744	tags=59%, list=39%, signal=37%	DOCK8/GRIN2B/MAPT/EGFR/AGRN/CTSD/GRIN2A/LARS1/GNB5/ARHGEF10/HRAS/CD40/SEMA4D/C9orf72/PICALM/ARAP1/IFI16/APC2/RAB3GAP1/NF1/GNA12/CYFIP2/TBC1D9B/SNCA/LGMN/GNAQ/CTSS/DAP/CRADD/ARF4/CR1/SYK/GRN/NLRP1/CTSH/RAPGEF5/DDX11/MTOR/BAK1/SGSM2/RASGRF1/TBC1D20/WDR41/SCRIB/SIPA1L1/RAPGEF4/MAGI2/ITGA6/BCR/ROBO1/SIPA1L2/STAT3/PLEK/SLC27A4/TBC1D1/SFRP1/PLAA/RAPGEF3/ARHGAP45/EVI5/GSN/SIPA1/CARD8/FYN/HIP1R/ABR/JAK2/…
NA	NA	GO:0009201	ribonucleoside triphosphate biosynthetic process	105	0.526772	2.27304	2.54763e-14	2.5281e-12	1.31538e-12	4751	tags=65%, list=24%, signal=49%	NDUFS2/NDUFA10/SDHC/TREM2/NDUFA9/NDUFS4/NDUFA6/NDUFA11/COX11/NDUFS1/NDUFA12/NDUFS7/NDUFB9/SDHA/NDUFS5/DNAJC30/NDUFV1/SDHB/NDUFA2/LIPA/NDUFS3/NDUFV3/ATP5PO/NDUFB7/NME7/DMAC2L/NDUFB5/NDUFA3/NDUFB10/ATP5PD/NUDT2/ATP5F1A/ATP5MK/ATP5F1C/ATP5PF/NDUFB8/IMPDH1/ATP5F1B/PARP1/NDUFS6/NDUFB1/NDUFA5/NDUFS8/NME1/NDUFA13/ATP5MC1/FLCN/ATP5PB/NDUFC2/NDUFAB1/NDUFA8/PPARA/NDUFB6/TGFB1/NDUFB3/VCP/ATP5MG/ATP6V1A/PRKA…
Cell Cycle	DNA replication	GO:0006164	purine nucleotide biosynthetic process	231	0.426357	1.94622	2.54763e-14	2.5281e-12	1.31538e-12	7467	tags=68%, list=38%, signal=43%	NDUFS2/NOS1/NDUFA10/SDHC/TREM2/HSD17B12/NDUFA9/PDHX/NAXD/NDUFS4/GCDH/NDUFA6/DLD/ATIC/NDUFA11/COX11/NDUFS1/QPRT/NDUFA12/DLAT/MTHFD1/NDUFS7/NDUFB9/APRT/SNCA/SDHA/NDUFS5/SLC25A16/DNAJC30/NDUFV1/SDHB/NDUFA2/LIPA/NDUFS3/ADK/ACSL1/PDHB/NDUFV3/ATP5PO/NDUFB7/NME7/PPT1/AK1/AK5/NMRK1/DMAC2L/NDUFB5/ELOVL5/NDUFA3/PARP10/NDUFB10/ATP5PD/ACOT7/AMPD2/NUDT2/DIP2A/ATP5F1A/ADCY2/ATP5MK/ATP5F1C/ACSS2/ATP5PF/NDUFB8/P…
NA	NA	GO:0009142	nucleoside triphosphate biosynthetic process	113	0.516317	2.23912	3.0887e-14	3.01478e-12	1.5686e-12	4751	tags=64%, list=24%, signal=49%	NDUFS2/NDUFA10/SDHC/TREM2/NDUFA9/NDUFS4/NDUFA6/NDUFA11/COX11/NDUFS1/NDUFA12/NDUFS7/NDUFB9/SDHA/NDUFS5/DNAJC30/NDUFV1/SDHB/NDUFA2/LIPA/NDUFS3/ADK/NDUFV3/ATP5PO/NDUFB7/NME7/AK1/DMAC2L/NDUFB5/NDUFA3/NDUFB10/ATP5PD/NUDT2/ATP5F1A/ATP5MK/ATP5F1C/ATP5PF/NDUFB8/IMPDH1/ATP5F1B/PARP1/DTYMK/NDUFS6/NDUFB1/NDUFA5/NDUFS8/NME1/NDUFA13/ATP5MC1/FLCN/ATP5PB/NDUFC2/NDUFAB1/NDUFA8/PPARA/NDUFB6/TGFB1/NDUFB3/VCP/ATP5M…
Structural Stabilization	actin filament organization	GO:0032956	regulation of actin cytoskeleton organization	310	0.396726	1.83995	3.17888e-14	3.05275e-12	1.58836e-12	6030	tags=55%, list=31%, signal=38%	PRKN/CD2AP/CAPG/ARHGEF10/SERPINF2/HRAS/SCIN/RHPN2/RAC1/CRK/C9orf72/ARAP1/BIN1/ACTN2/RNH1/STAU2/CYFIP2/CYRIA/SLIT2/SWAP70/SVIL/BAIAP2/DMTN/CAPZB/CDC42/MTSS1/TRIOBP/MTOR/PPFIA1/EPHA5/PAK1/PTK2B/FER/KANK1/DAAM2/ABI2/NEB/SDC4/COTL1/PFN1/JAM3/PXN/DLG1/KANK2/PLEK/NF2/SFRP1/PRKCE/RAPGEF3/MKKS/ARHGAP44/GSN/CTNNA2/HIP1R/ADD2/BRAF/WASF3/WASHC4/SPTBN2/ARHGAP17/WASF1/CGNL1/ARHGAP35/TPM1/EPHA3/WASF2/CSF1R/WAS…
NA	NA	GO:0009165	nucleotide biosynthetic process	266	0.410136	1.88725	3.67487e-14	3.47305e-12	1.80704e-12	7467	tags=66%, list=38%, signal=41%	NDUFS2/NOS1/NDUFA10/SDHC/TREM2/HSD17B12/NDUFA9/PDHX/NAXD/NDUFS4/GCDH/SHMT1/NDUFA6/DLD/ATIC/NDUFA11/COX11/NDUFS1/QPRT/NDUFA12/DLAT/MTHFD1/NDUFS7/NDUFB9/APRT/SNCA/SDHA/RRM1/NDUFS5/SLC25A16/DNAJC30/NDUFV1/SDHB/PNP/NDUFA2/LIPA/NDUFS3/ADK/ACSL1/PDHB/GARS1/NDUFV3/ATP5PO/NDUFB7/NME7/PPT1/AK1/AK5/NMRK1/DMAC2L/NDUFB5/ELOVL5/NDUFA3/PARP10/NDUFB10/ATP5PD/ACOT7/AMPD2/NUDT2/DIP2A/ATP5F1A/ADCY2/ATP5MK/ATP5F1C/…
NA	NA	GO:0006887	exocytosis	324	0.394729	1.83521	5.02979e-14	4.67928e-12	2.43465e-12	6016	tags=55%, list=31%, signal=39%	P2RX7/PIK3CD/PRKN/SYNJ1/RAB27A/LLGL1/CADPS2/SCIN/STX2/PPFIA2/ERC2/RAB3GAP1/SMPD3/SNX19/DTNBP1/ARFGEF2/PRRT2/SNCA/KCNB1/CPLX1/EXOC4/RAC2/SV2B/SLC4A8/CBL/SYK/TNFAIP2/UNC13A/PAK1/FER/WDR41/PIP5K1C/RAB3B/ANK1/EXOC3/SCRIB/SDC4/ABCC4/CADPS/RAPGEF4/BCR/DOC2A/ITGB2/HLA-F/PLEK/RAB27B/STEAP2/SEPTIN2/PRAM1/ARHGAP44/EXOC1/EXOC6/LRRK2/BRAF/RAB15/ARHGAP17/NAPB/BRSK2/SYNGR1/STXBP5L/PDCD6IP/STX4/DNAJC5/RAB3A/RIM…
Endolysosome	receptor-mediated endocytosis	GO:0030100	regulation of endocytosis	265	0.413461	1.90236	5.39229e-14	4.93934e-12	2.56996e-12	7388	tags=63%, list=38%, signal=40%	APOE/CDH13/TSC2/TREM2/PLCG2/PRKN/RAB27A/ITGAV/SGIP1/SIRPA/DNAJC6/LILRB1/C4B/NECAB2/INSR/RAC1/DGKQ/C4A/PICALM/VAC14/BIN1/SYNE1/DTNBP1/CYBA/EEF2K/SNCA/PACSIN1/DLG4/CBL/SYK/CDC42/SCARB1/CLU/RUFY1/NUMB/PACSIN3/SCRIB/MERTK/ITGA2/PIK3CB/MAGI2/BCR/PPT1/CD151/ABCA2/ANKFY1/SMAP1/NEU3/AAK1/RIN3/LDLRAP1/APPL2/HIP1R/C3/B2M/PLSCR1/ATAD1/LRRK2/HPCA/AP2S1/EPHA3/SNAP91/ARFGAP1/LRP1/PICK1/CNN2/RAB31/APOC1/STON1/P…
NA	NA	GO:1902532	negative regulation of intracellular signal transduction	496	0.351345	1.67129	8.47354e-14	7.64416e-12	3.97729e-12	8195	tags=61%, list=42%, signal=36%	APOE/TRAP1/LEMD2/TSC2/P2RX7/TREM2/NUP62/PRKN/OPA1/ITPR1/CD2AP/SIRPA/UBE3A/GSTP1/MFN2/IGF1R/FBLN1/SYNGAP1/NF1/EZR/GPX1/MARK3/SLIT2/PDE4D/PBLD/MAPK3/TRIM32/FKTN/CLU/MTOR/ARMC10/KANK1/SCAI/NDUFS3/PLAUR/PDCD4/PTPN6/PIK3CB/MAGI2/MKRN2/OTUD3/PEBP1/DLG1/UBR2/PLEK/NF2/YJU2/NPC1/CIB1/WFS1/ARHGAP44/ATM/PDE10A/CARD8/SHANK2/CNKSR3/TLR4/FYN/RASA3/SESN1/BCL2L2/LRRK2/PARK7/BCL2/USP47/GSK3B/CGNL1/ARHGAP35/AGT/RA…
NA	NA	GO:0043087	regulation of GTPase activity	258	0.411751	1.89215	8.74542e-14	7.77167e-12	4.04364e-12	6550	tags=60%, list=33%, signal=40%	DOCK8/PRKG1/AGRN/LARS1/GNB5/ARHGEF10/HRAS/CD40/FGD4/SEMA4D/CRK/C9orf72/PICALM/VAV2/ARAP1/APC2/RAB3GAP1/NF1/TBC1D9B/PLXNB2/PLXNA4/RAPGEF5/EPHA5/SGSM2/RASGRF1/TBC1D20/WDR41/PLXNC1/SCRIB/SIPA1L1/RAPGEF4/WNK1/ITGA6/BCR/VAV3/SIPA1L2/SLC27A4/TBC1D1/SFRP1/PLXNA2/RAPGEF3/ARHGAP45/EVI5/VAV1/ARHGAP44/SIPA1/ABR/LRRK2/GSK3B/ITGB1/EPHA3/RGS6/RASGRP3/LIMS1/PTK2/RSU1/MAP4K4/ARHGAP27/ARHGEF7/ARHGAP24/EPHA4/RGS7/…
Mitochondrial Metabolism	electron transport chain	GO:0006120	mitochondrial electron transport, NADH to ubiquinone	43	0.673824	2.63102	9.19854e-14	8.05414e-12	4.19061e-12	4458	tags=84%, list=23%, signal=65%	NDUFS2/NDUFA10/NDUFA9/NDUFS4/NDUFA6/DLD/NDUFAF1/NDUFS1/NDUFS7/NDUFB9/SNCA/NDUFS5/NDUFV1/NDUFA2/NDUFS3/COQ9/NDUFV3/NDUFB7/NDUFB5/NDUFA3/NDUFA4/NDUFB10/PARK7/ISCU/NDUFB8/NDUFS6/NDUFB1/NDUFA5/NDUFS8/NDUFC2/NDUFAB1/NDUFA8/NDUFB6/NDUFB3/NDUFV2/NDUFB2
NA	NA	GO:0050890	cognition	295	0.398237	1.84209	1.44807e-13	1.24954e-11	6.50142e-12	8244	tags=67%, list=42%, signal=40%	APP/APOE/GRIN2B/MAPT/HLA-DRA/TREM2/EGFR/VLDLR/PRKN/SYNJ1/GRIN2A/CSMD1/CNTNAP2/ABCC8/ATXN1/CAMK4/SLC8A3/INSR/KRAS/PICALM/EP300/SYNGAP1/NF1/EHMT2/CHL1/LGMN/CLN8/DLG4/GPR155/RIC8A/ADGRB3/ARF4/TUSC3/NRXN1/PRKAR1B/HTT/ATP1A2/RASGRF1/SLC1A1/CLSTN2/UBA6/JAKMIP1/TUBA1A/PPT1/NRXN3/SLC7A11/BRINP1/RAPGEF3/SHANK2/FYN/CBR3/B2M/ATAD1/BRAF/PLCB1/SORCS3/ADNP/ITGB1/S100B/GM2A/NRXN2/CTNS/CHRNB2/GRIN1/TPBG/BRSK1/VD…
Autophagy	phagocytosis	GO:0006909	phagocytosis	219	0.422337	1.91814	1.66665e-13	1.39764e-11	7.27197e-12	7075	tags=62%, list=36%, signal=40%	P2RX7/TREM2/PLCG2/RAB27A/ITGAV/SIRPA/ABCA1/C4B/RAC1/C4A/VAV2/CYBA/DOCK1/SYK/SPON2/CDC42/SCARB1/PAK1/MEGF10/PIP5K1C/MERTK/ITGA2/NCF4/BCR/VAV3/ITGB2/PRKCE/YES1/MFGE8/VAV1/GSN/TLR4/FYN/APPL2/C3/PLSCR1/TYROBP/BIN2/ITGB1/PTK2/LRP1/CNN2/ANXA11/RAB31/COLEC12/ARL8B/CORO1A/MYH9/NCKAP1L/ICAM5/PRKCD/PRKCG/ABCA7/ADGRB1/ITGAM/MET/CD47/BECN1/SPHK1/LETMD1/PTPRC/VIPAS39/ANXA1/SH3BP1/RACK1/LYAR/CLEC7A/C1orf43/PYC…
Immune Response	phagocytosis	GO:0006909	phagocytosis	219	0.422337	1.91814	1.66665e-13	1.39764e-11	7.27197e-12	7075	tags=62%, list=36%, signal=40%	P2RX7/TREM2/PLCG2/RAB27A/ITGAV/SIRPA/ABCA1/C4B/RAC1/C4A/VAV2/CYBA/DOCK1/SYK/SPON2/CDC42/SCARB1/PAK1/MEGF10/PIP5K1C/MERTK/ITGA2/NCF4/BCR/VAV3/ITGB2/PRKCE/YES1/MFGE8/VAV1/GSN/TLR4/FYN/APPL2/C3/PLSCR1/TYROBP/BIN2/ITGB1/PTK2/LRP1/CNN2/ANXA11/RAB31/COLEC12/ARL8B/CORO1A/MYH9/NCKAP1L/ICAM5/PRKCD/PRKCG/ABCA7/ADGRB1/ITGAM/MET/CD47/BECN1/SPHK1/LETMD1/PTPRC/VIPAS39/ANXA1/SH3BP1/RACK1/LYAR/CLEC7A/C1orf43/PYC…
NA	NA	GO:1901293	nucleoside phosphate biosynthetic process	268	0.407599	1.87677	1.64843e-13	1.39764e-11	7.27197e-12	7467	tags=65%, list=38%, signal=41%	NDUFS2/NOS1/NDUFA10/SDHC/TREM2/HSD17B12/NDUFA9/PDHX/NAXD/NDUFS4/GCDH/SHMT1/NDUFA6/DLD/ATIC/NDUFA11/COX11/NDUFS1/QPRT/NDUFA12/DLAT/MTHFD1/NDUFS7/NDUFB9/APRT/SNCA/SDHA/RRM1/NDUFS5/SLC25A16/DNAJC30/NDUFV1/SDHB/PNP/NDUFA2/LIPA/NDUFS3/ADK/ACSL1/PDHB/GARS1/NDUFV3/ATP5PO/NDUFB7/NME7/PPT1/AK1/AK5/NMRK1/DMAC2L/NDUFB5/ELOVL5/NDUFA3/PARP10/NDUFB10/ATP5PD/ACOT7/AMPD2/NUDT2/DIP2A/ATP5F1A/ADCY2/ATP5MK/ATP5F1C/…
NA	NA	GO:0010035	response to inorganic substance	483	0.356401	1.69284	2.61758e-13	2.16459e-11	1.12625e-11	8270	tags=62%, list=42%, signal=37%	PLEC/MAPT/P2RX7/EGFR/PLCG2/PRKN/SLC25A12/ASS1/ATIC/SIRPA/ABCC8/ANK3/IQGAP1/FECH/ALPL/CRK/CAT/ALAD/CYBRD1/SMPD3/KCNMA1/MAP1B/MT1E/GPX1/EEF2K/NEDD4/SNCA/LGMN/RTF2/KCNB1/CACNG2/LONP1/MAPK3/DLG4/DMTN/MAP1LC3A/CPS1/TSPO/KCNJ10/DDX11/BAK1/UROS/PTK2B/SLC1A1/MT1M/TUBA1A/TFRC/MAPK8/AQP1/NDRG1/CPNE7/ALOX5AP/NPC1/CPNE4/EGLN1/SLC13A5/HSD17B1/ERCC1/SIPA1/ITPKB/FYN/LIG4/DLG2/ATP5F1A/CPNE3/B2M/PLSCR1/LRRK2/PARK…
Immune Response	adaptive immune response	GO:0002253	activation of immune response	465	0.35474	1.68288	3.863e-13	3.15073e-11	1.63934e-11	8667	tags=63%, list=44%, signal=36%	HLA-DRB1/TREM2/PIK3CD/PLCG2/HLA-A/C1R/NINJ1/HLA-DPB1/BTN3A2/HLA-DQB1/HRAS/CD40/C4B/PRKD2/PTPRS/C4A/SPG21/VAV2/EP300/CD59/OTULIN/C1S/IFI16/EIF2B5/EZR/TRIM25/RAB29/CYBA/PDE4D/CTSS/LTF/CFH/C1QBP/BTN3A1/HSPA1B/NAGK/CR1/NAGLU/SYK/NLRP1/SERPING1/CLU/TOMM70/PAK1/LIPA/RTN4/TESPA1/PTPN6/WNK1/INPP5D/SEC14L1/VAV3/EIF2B3/MAPK8/CD276/PRKCE/YES1/PRAM1/EIF2B1/ERBIN/VAV1/CARD8/TLR4/IKBKB/FYN/APPL2/C3/PLSCR1/SLC3…
NA	NA	GO:0072659	protein localization to plasma membrane	268	0.403325	1.85709	6.43828e-13	5.1802e-11	2.69528e-11	8167	tags=69%, list=42%, signal=41%	MYO5A/SQSTM1/TREM2/EGFR/LAMA5/ANK3/TESC/DPP6/PICALM/EZR/BBS2/ACTN2/EPB41L3/PPIL2/KCNB1/PACSIN1/KIF13A/GOLGA4/TSPAN14/AFDN/PRPH2/PPFIA1/NUMB/RAB3B/ANK1/CNPY4/SCRIB/WNK1/DLG1/DENND4C/DPP10/JUP/PACS2/LRRC7/AKT2/PRKCE/CIB1/PRAM1/ARHGAP44/LDLRAP1/IKBKB/NECTIN3/ATP1B1/PRKG2/CDH2/STX4/ITGB1/EPHA3/C2CD5/RAB3A/INPP5K/EFR3B/KCNIP4/LRP1/ZDHHC2/CLASP2/PREPL/STXBP1/TTC7A/RAB31/MACF1/TSPAN15/GGA3/PACS1/TPBG/PP…
Synapse	learning or memory	GO:0007611	learning or memory	257	0.403626	1.85412	9.83454e-13	7.70459e-11	4.00873e-11	8244	tags=68%, list=42%, signal=40%	APP/APOE/GRIN2B/MAPT/TREM2/EGFR/VLDLR/PRKN/SYNJ1/GRIN2A/CSMD1/CNTNAP2/ABCC8/ATXN1/CAMK4/SLC8A3/INSR/KRAS/PICALM/EP300/SYNGAP1/NF1/EHMT2/LGMN/CLN8/DLG4/RIC8A/ADGRB3/ARF4/NRXN1/PRKAR1B/HTT/ATP1A2/RASGRF1/SLC1A1/CLSTN2/UBA6/TUBA1A/PPT1/NRXN3/SLC7A11/BRINP1/RAPGEF3/SHANK2/FYN/B2M/ATAD1/BRAF/PLCB1/SORCS3/ADNP/ITGB1/S100B/GM2A/NRXN2/CTNS/CHRNB2/GRIN1/TPBG/BRSK1/VDAC1/SLC2A4/ITGA3/TNR/ITGA5/EIF2AK4/DNAH…
NA	NA	GO:0006520	cellular amino acid metabolic process	270	0.396252	1.82425	9.83454e-13	7.70459e-11	4.00873e-11	7184	tags=61%, list=37%, signal=39%	PEPD/NOS1/ALDH5A1/SLC25A12/VARS2/RARS1/LARS1/GCDH/SHMT1/ASS1/PCCB/DLD/DDAH2/HIBCH/MTAP/CBS/HNMT/PLOD2/KYAT3/GSTZ1/ETFA/NIT2/EARS2/MTHFD1/AUH/MTHFR/AARS2/OAT/SRR/ATCAY/DBT/BCAT1/AADAT/CPS1/GCSH/DPYD/HARS1/FAH/AMT/ASNS/PSPH/PHGDH/BCKDK/GLDC/FARSB/IARS1/VARS1/HMGCLL1/GARS1/ASL/SLC7A11/GAD1/HOGA1/WARS2/CARS2/ASNSD1/MPST/QDPR/ECHS1/DARS1/TARS1/ASPA/PARK7/MTRR/PCCA/OCA2/TARS2/MRI1/PARS2/GCLC/PLOD3/GCLM…
Mitochondrial Metabolism	electron transport chain	GO:0033108	mitochondrial respiratory chain complex assembly	92	0.52545	2.23298	1.13134e-12	8.52658e-11	4.43642e-11	7338	tags=82%, list=37%, signal=51%	NDUFS2/NDUFA10/NDUFA9/NDUFS4/NDUFA6/NDUFAF1/NDUFA11/NDUFS1/FOXRED1/NDUFAF6/NDUFA12/UQCRFS1/NDUFS7/NDUFAF5/NDUFB9/NDUFAF4/NDUFS5/TMEM126B/LYRM2/NDUFA2/SAMM50/NDUFS3/NDUFAF7/NDUFB7/COA1/NDUFB5/SDHAF4/NDUFA3/NDUFB10/ACAD9/TFAM/NDUFB8/IMMP2L/CHCHD4/UQCC2/TMEM126A/NDUFB1/TMEM223/NUBPL/NDUFA5/NDUFS8/NDUFA13/NDUFC2/NDUFAB1/NDUFA8/COX19/NDUFB6/NDUFB3/BCS1L/LYRM7/OXA1L/DMAC2/TACO1/SMIM20/TTC19/SDHAF2/NDUF…
NA	NA	GO:0030705	cytoskeleton-dependent intracellular transport	202	0.426452	1.93024	1.13134e-12	8.52658e-11	4.43642e-11	6949	tags=64%, list=35%, signal=42%	APP/MYO5A/MAPT/SPG7/LRPPRC/DST/DYNC2I1/OPA1/PCM1/IFT140/AP3B2/IFT27/AP3D1/ARL3/MYO6/PPFIA2/MAP1B/DTNBP1/STAU2/TANC2/BLOC1S3/MAP2/KIF1B/KIF13A/KIF1C/CDC42/NDE1/HTT/DYNC1I1/SPAST/PRICKLE1/KIF17/KIF13B/TUBA1A/RAB27B/SUN2/FEZ1/BAG3/DLG2/CCDC88B/IFT122/DYNC2LI1/IFT46/AGBL4/RABL2B/MYO1E/ACTN4/UCHL1/AP3M2/ARL8B/MYO1C/STAU1/ACTR10/NEFH/MAPK8IP3/RHOT1/FYCO1/HNRNPU/BORCS7/PEX14/MYO1D/KIF3A/AP3B1/BLOC1S2/TR…
NA	NA	GO:0051056	regulation of small GTPase mediated signal transduction	279	0.39557	1.82437	1.11655e-12	8.52658e-11	4.43642e-11	7139	tags=61%, list=36%, signal=39%	APOE/MADD/DOCK8/SQSTM1/TSC2/NUP62/CD2AP/ITGAV/ARHGEF10/ARHGEF40/SPATA13/FGD4/ABCA1/MFN2/RAC1/KRAS/CRK/VAV2/ARAP1/EPS8L2/SYNGAP1/NF1/ARFGEF2/SLIT2/DNMBP/SWAP70/RGL2/CBL/MYO9B/RASGRF1/TRIO/KANK1/SCAI/SIPA1L1/PIK3CB/BCR/ROBO1/VAV3/SIPA1L2/DENND4C/KANK2/ADGRG1/ARHGAP45/PLCE1/VAV1/ARHGAP44/SIPA1/ITPKB/ARHGAP26/RASA3/ABR/IQSEC3/PSD3/CYTH2/ARHGAP17/CGNL1/ARHGAP35/ITGB1/PSD2/SPRY4/ARFGAP1/MAP4K4/ARHGAP27…
NA	NA	GO:0051650	establishment of vesicle localization	192	0.424455	1.91764	2.80887e-12	2.0905e-10	1.0877e-10	5170	tags=54%, list=26%, signal=40%	MYO5A/PRKN/TRAPPC4/SYNJ1/RAB27A/DNM1/AP3B2/BBS7/AP3D1/PICALM/MYO6/PPFIA2/SMPD3/ARFGAP3/DTNBP1/BBS2/TANC2/SNCA/BLOC1S3/MAP2/WDR11/KIF13A/KIF1C/EXOC4/NAGLU/TFG/NDE1/HTT/TRAPPC12/DYNC1I1/EXOC3/SCRIB/TRAPPC6B/SDC4/TRAPPC2L/LIMK2/TRAPPC9/MKKS/EXOC1/EXOC6/LRRK2/SAR1A/PDCD6IP/MYO1E/TRIP11/ACTN4/RAB3A/SNAP91/AP3M2/AP1G1/CLASP2/ARFGAP2/CDH3/SNAP29/TRAPPC13/MYO1C/TRAPPC10/CSNK1D/SEPTIN5/CTNNB1/EXOC8/SLC2A4…
Synapse	learning or memory	GO:0048167	regulation of synaptic plasticity	192	0.424132	1.91618	3.07667e-12	2.26154e-10	1.17669e-10	7527	tags=69%, list=38%, signal=43%	APP/APOE/SQSTM1/GRIN2B/MAPT/GRIN2A/HRAS/UBE3A/SLC8A3/KRAS/ERC2/SYNGAP1/RAB3GAP1/NF1/MAP1B/STAU2/PRRT2/SNCA/LGMN/KCNB1/BAIAP2/DLG4/KCNJ10/PRKAR1B/PTK2B/RASGRF1/SLC1A1/SIPA1L1/GFAP/GRIN2D/GRID2/SHANK2/VGF/BRAF/TYROBP/SYNGR1/GSK3B/SORCS3/STX4/S100B/LZTS1/NSMF/RAB3A/RIMS2/PICK1/EPHA4/ZDHHC2/STXBP1/GIPC1/CD38/GRIN1/STAU1/BRSK1/TNR/SLC4A10/EIF2AK4/CPLX2/PRKCG/SHANK3/SHISA6/ADGRB1/RASGRF2/MAPK1/DBN1/RIM…
NA	NA	GO:0001667	ameboidal-type cell migration	402	0.360245	1.6973	3.13641e-12	2.27734e-10	1.18491e-10	5528	tags=49%, list=28%, signal=36%	APOE/PLEC/CDH13/LAMA5/PIK3CD/PLCG2/ITGB4/CD40/RADIL/PHACTR4/RAC1/PRKD2/IQGAP1/SEMA4D/PRKCA/NF1/GNA12/GPX1/SLIT2/LGMN/DOCK1/C1QBP/ADAM17/RIC8A/SGPL1/DMTN/GRN/HDAC9/CDC42/SCARB1/CTSH/GJA1/MTOR/AKAP12/PTK2B/FER/KANK1/SPARC/DAAM2/RTN4/SDC4/ITGA2/PFN1/SOX9/PIK3CB/PXN/ROBO1/KANK2/DDR2/AQP1/JUP/FN1/PRKCE/CIB1/ANLN/RIN2/APPL2/ATP5F1A/PDCD10/BRAF/DOCK5/CSNK2B/AGT/CDH2/HMOX1/SASH1/ITGB1/BMPER/WASF2/HAS1/FG…
Synapse	postsynapse organization	GO:0016358	dendrite development	224	0.41248	1.87757	3.31563e-12	2.37846e-10	1.23753e-10	7434	tags=65%, list=38%, signal=41%	APP/APOE/PRKG1/DCC/VLDLR/TRAPPC4/DISC1/PTPRS/SEMA4D/CRK/LRP4/ASAP1/PICALM/PPFIA2/SYNGAP1/SYNE1/MAP1B/DTNBP1/STAU2/TANC2/EEF2K/NEDD4/PACSIN1/MAP2/BAIAP2/PDLIM5/DLG4/ADGRB3/ARF4/CDC42/SCARF1/PHACTR1/SULT4A1/SLC25A46/ABI2/SIPA1L1/UBA6/PRICKLE1/GPR37/RERE/HECW1/ARHGAP44/PAK4/CTNNA2/FYN/DIP2A/LRRK2/GSK3B/CRKL/ITGB1/LZTS1/DAB1/NSMF/COBL/CAPRIN2/EPHA4/HECW2/KIAA0319/OBSL1/CHRNB2/EPHB1/RTN4IP1/TPBG/TNIK/…
NA	NA	GO:0042063	gliogenesis	312	0.37588	1.74415	3.97277e-12	2.81593e-10	1.46514e-10	7240	tags=59%, list=37%, signal=38%	APP/PLEC/NDUFS2/MAPT/TREM2/MBOAT7/ITGB4/ARHGEF10/DISC1/ABCC8/SLC8A3/VCAN/KRAS/LGI4/BIN1/EIF2B5/NF1/LAMA2/MAPK3/NAGLU/TSPO/GRN/KCNJ10/CLU/MTOR/PTK2B/DAAM2/RTN4/SLC25A46/SCRIB/PHGDH/GFAP/SOX9/TUBA1A/EIF2B3/STAT3/NF2/LAMB1/NDRG1/ABCA2/NTN1/AKT2/SLC7A5/ADGRG1/SUN2/ACAN/EIF2B1/TLR4/ASPA/WASF3/VIM/CRKL/CDH2/CNTN1/DAB1/CSF1R/LRP2/LRP1/PICK1/EPHA4/CD9/ATP1B2/TGFB2/MAG/EIF2B4/LAMB2/CSF1/ERBB2/CTNNB1/C1QA/…
Structural Stabilization	actin filament organization	GO:0110053	regulation of actin filament organization	254	0.402898	1.84962	4.86886e-12	3.41049e-10	1.7745e-10	6099	tags=56%, list=31%, signal=39%	PRKN/CAPG/ARHGEF10/SERPINF2/SCIN/RHPN2/RAC1/C9orf72/ARAP1/BIN1/ACTN2/RNH1/CYFIP2/CYRIA/SLIT2/SWAP70/SVIL/BAIAP2/DMTN/CAPZB/CDC42/MTSS1/TRIOBP/MTOR/PPFIA1/PAK1/PTK2B/FER/KANK1/DAAM2/ABI2/SDC4/COTL1/PFN1/PXN/DLG1/KANK2/PLEK/NF2/SFRP1/PRKCE/RAPGEF3/MKKS/GSN/CTNNA2/HIP1R/ADD2/BRAF/WASF3/WASHC4/SPTBN2/WASF1/CGNL1/ARHGAP35/TPM1/WASF2/WASHC2A/INPP5K/PICK1/CLASP2/HCLS1/WASHC5/WASHC3/CORO1A/WASHC2C/NCKAP1…
Oxidative Stress	response to oxidative stress	GO:0006979	response to oxidative stress	365	0.366181	1.71653	4.9286e-12	3.4122e-10	1.77538e-10	8396	tags=64%, list=43%, signal=37%	APP/APOE/NDUFS2/TRAP1/SQSTM1/MAPT/EGFR/PRKN/PRKRA/NDUFA6/SIRPA/STX2/GSTP1/CRK/CAT/ALAD/PSMB5/NDUFA12/SMPD3/TRIM25/STAU2/GPX1/SNCA/LONP1/MAPK3/HSPA1B/CAMKK2/MAP1LC3A/NAGLU/PNPT1/BAK1/PTK2B/FER/SLC1A1/ETFDH/SCARA3/PXN/MAPK8/DDR2/AQP1/SLC7A11/GPR37/ALOX5/LIAS/ERCC1/ATM/CHCHD2/FYN/NUDT2/SESN1/LRRK2/PARK7/PDCD10/JAK2/BCL2/APOD/MAPK9/HMOX1/STX4/TPM1/RIPK1/SLC4A11/PARP1/ALDH3B1/MMP2/TXN/ERO1A/GCLC/PRDX1…
Synapse	other	GO:0045055	regulated exocytosis	210	0.421849	1.91167	5.04808e-12	3.41549e-10	1.77709e-10	7392	tags=64%, list=38%, signal=41%	P2RX7/PIK3CD/SYNJ1/RAB27A/CADPS2/SCIN/STX2/PPFIA2/ERC2/RAB3GAP1/DTNBP1/PRRT2/SNCA/KCNB1/CPLX1/RAC2/SV2B/SLC4A8/CBL/SYK/UNC13A/FER/PIP5K1C/SCRIB/ABCC4/CADPS/RAPGEF4/BCR/DOC2A/ITGB2/HLA-F/PLEK/STEAP2/PRAM1/LRRK2/BRAF/RAB15/ARHGAP17/NAPB/SYNGR1/STX4/DNAJC5/RAB3A/RIMS2/AP1G1/PREPL/STXBP1/SNPH/RAB31/SNAP29/SYT1/PCLO/ARL8B/DOC2B/CORO1A/SEPTIN5/MYH9/NCKAP1L/SYNGR3/CPLX2/PRKCG/CTBP2/ITGAM/GAB2/STX1A/RIMS…
NA	NA	GO:0051648	vesicle localization	210	0.421834	1.9116	5.04808e-12	3.41549e-10	1.77709e-10	5170	tags=54%, list=26%, signal=40%	MYO5A/PRKN/TRAPPC4/SYNJ1/RAB27A/DNM1/AP3B2/BBS7/AP3D1/PICALM/MYO6/PPFIA2/SMPD3/ARFGAP3/DTNBP1/BBS2/TANC2/SNCA/BLOC1S3/MAP2/WDR11/KIF13A/KIF1C/EXOC4/NAGLU/TFG/NDE1/HTT/TRAPPC12/DYNC1I1/EXOC3/SCRIB/TRAPPC6B/SDC4/TRAPPC2L/LIMK2/TRAPPC9/MKKS/EXOC1/EXOC6/LRRK2/CTBP1/BRSK2/SAR1A/PDCD6IP/CDH2/MYO1E/TRIP11/ACTN4/BSN/RAB3A/SNAP91/AP3M2/AP1G1/CLASP2/ARFGAP2/CDH3/SNAP29/TRAPPC13/PCLO/MYO1C/TRAPPC10/CSNK1D/B…
NA	NA	GO:1905475	regulation of protein localization to membrane	171	0.442476	1.98367	5.34678e-12	3.57694e-10	1.8611e-10	7299	tags=67%, list=37%, signal=43%	SQSTM1/TREM2/EGFR/PRKN/HRAS/ANK3/NECAB2/LRP4/PICALM/EZR/MFF/GPC5/ADAM10/KCNB1/CPLX1/CACNG2/DMTN/PPFIA1/NUMB/SLC1A1/CNPY4/WNK1/DLG1/ITGB2/MAPK8/SLC7A11/DPP10/MTCL1/AKT2/PRKCE/CIB1/ARHGAP44/GSN/LDLRAP1/FYN/FRRS1L/HPCA/CRKL/CDH2/MIEF1/STX4/ITGB1/EPHA3/SLC5A3/C2CD5/INPP5K/LRP1/ZDHHC2/LZTFL1/MYO1C/ERBB2/PPP2R5A/ACSL3/ITGA3/TCAF1/CD81/AP2M1/SHISA6/ABI3/ITGAM/ZDHHC5/RHOG/CHP1/RACK1/ZDHHC7/TGFB1/GPER1/MM…
Proteostasis	Golgi organization	GO:0048193	Golgi vesicle transport	280	0.386025	1.78039	5.58574e-12	3.69528e-10	1.92267e-10	6941	tags=59%, list=35%, signal=39%	MYO5A/TRAPPC4/LLGL1/VAPB/ANK3/KIF16B/AP3D1/ARL3/COG1/ARFGAP3/BBS2/ARFGEF2/GCC2/NAPG/KIF13A/GOLGA4/KIF1C/EXOC4/ARF4/GOPC/TFG/CCDC91/HTT/TRAPPC12/RINT1/SPAST/SGSM2/SCAMP2/TBC1D20/ANK1/NBAS/TRAPPC6B/SNX1/TRAPPC2L/TRAPPC9/ANKFY1/STEAP2/BCAP29/CORO7/EXOC1/SCFD1/EXOC6/LRRK2/SAR1A/COPB2/TRIP11/CCDC93/AP1G1/PICK1/PREPL/ARFGAP2/RAB31/MACF1/PRKD1/TRAPPC13/GGA3/TRAPPC10/CSNK1D/RBSN/EXOC8/ACSL3/ERGIC3/RABEP1…
Proteostasis	vesicle-mediated transport to the plasma membrane	GO:0048193	Golgi vesicle transport	280	0.386025	1.78039	5.58574e-12	3.69528e-10	1.92267e-10	6941	tags=59%, list=35%, signal=39%	MYO5A/TRAPPC4/LLGL1/VAPB/ANK3/KIF16B/AP3D1/ARL3/COG1/ARFGAP3/BBS2/ARFGEF2/GCC2/NAPG/KIF13A/GOLGA4/KIF1C/EXOC4/ARF4/GOPC/TFG/CCDC91/HTT/TRAPPC12/RINT1/SPAST/SGSM2/SCAMP2/TBC1D20/ANK1/NBAS/TRAPPC6B/SNX1/TRAPPC2L/TRAPPC9/ANKFY1/STEAP2/BCAP29/CORO7/EXOC1/SCFD1/EXOC6/LRRK2/SAR1A/COPB2/TRIP11/CCDC93/AP1G1/PICK1/PREPL/ARFGAP2/RAB31/MACF1/PRKD1/TRAPPC13/GGA3/TRAPPC10/CSNK1D/RBSN/EXOC8/ACSL3/ERGIC3/RABEP1…
NA	NA	GO:1901652	response to peptide	451	0.351406	1.66505	7.62456e-12	4.98864e-10	2.59561e-10	8217	tags=61%, list=42%, signal=36%	APP/MYO5A/TSC2/TREM2/LPIN1/CTSD/ASS1/HRAS/CD40/ABCC8/INSR/ALPL/IGF1R/CRK/CAT/PRKCA/EIF2B5/SMPD3/MAP1B/ACTN2/EEF2K/TNS2/LGMN/BAIAP2/LONP1/MAPK3/NAGK/AGTRAP/STAT4/CPS1/PHIP/HDAC9/TGFBR3/NLRP1/PNPT1/DDX11/GJA1/MTOR/ZNF592/FER/KANK1/LPIN2/NCOA1/ATP1A3/PXN/ICAM1/DENND4C/EIF2B3/STAT3/DDR2/SLC27A4/PRKAR1A/AKT2/TYK2/SLC39A14/EIF2B1/ERBIN/CACNA2D1/TLR4/FYN/APPL2/VGF/BCL2L2/GAB1/BRAF/VIM/JAK2/JAK1/PLCB1/GS…
Synapse	synaptic vesicle cycle	GO:0006836	neurotransmitter transport	197	0.422167	1.9074	7.74463e-12	5.01212e-10	2.60783e-10	5823	tags=56%, list=30%, signal=40%	NOS1/P2RX7/PRKN/SYNJ1/CADPS2/ICA1/STX2/GABRA2/ABCC8/PPFIA2/ERC2/RAB3GAP1/NF1/DTNBP1/PRRT2/SNCA/CPLX1/CLN8/SV2B/SLC4A8/KCNJ10/NRXN1/UNC13A/ATP1A2/SLC1A1/PIP5K1C/SNCG/RAB3B/SCRIB/CADPS/GFAP/DOC2A/PPT1/SLC1A2/MYOF/SLC6A9/LRRK2/PARK7/BRAF/NAPB/KCNMB4/STX4/ITGB1/DNAJC5/RAB3A/RIMS2/PREPL/STXBP1/SNPH/NRXN2/SNAP29/SYT1/PCLO/DOC2B/SLC6A17/BRSK1/SEPTIN5/SLC6A5/GPR158/SYNGR3/CPLX2/SLC1A7/PRKCG/SLC17A7/CTBP2…
NA	NA	GO:0051051	negative regulation of transport	383	0.362138	1.7009	7.8647e-12	5.0351e-10	2.61979e-10	7612	tags=58%, list=39%, signal=36%	APOE/PRKG1/NOS1/PRKN/GABBR1/ITGAV/GNB5/SIRPA/LILRB1/ABCC8/ANK3/NECAB2/RAC1/RHBDF1/PICALM/FRMD4A/BIN1/NF1/MAP1B/ACTN2/PRRT2/NEDD4/SNCA/KCNB1/PACSIN1/DLG4/PSMD9/DMTN/GOPC/TSPO/GSTO1/GJA1/ATP1A2/PTK2B/PACSIN3/WDR41/WNK1/BCR/HLA-F/ABCA2/SFRP1/AKT2/NEU3/PRKCE/HECW1/GSTM2/RIN3/SLC6A9/APPL2/SREBF2/UBE2G2/PLSCR1/LRRK2/PARK7/BRAF/SRI/ISCU/BCL2/PRKG2/APOD/EPHA3/SESTD1/GNAZ/INPP5K/NFKB1/TXN/GRM7/CNN2/HECW2/…
Endolysosome	receptor-mediated endocytosis	GO:0006898	receptor-mediated endocytosis	234	0.400793	1.83019	9.18546e-12	5.81811e-10	3.02719e-10	7388	tags=62%, list=38%, signal=39%	APOE/VLDLR/PLCG2/ITGAV/SGIP1/DNM1/DNAJC6/LILRB1/NECAB2/INSR/RAC1/PICALM/AP2A2/VAC14/SYNE1/DTNBP1/EZR/CANX/NEDD4/SNCA/CACNG2/ITSN2/DLG4/SCARB2/CBL/SYK/CLU/SCARF1/NUMB/PIP5K1C/SCRIB/AP2B1/SNX1/PIK3CB/MAGI2/ACHE/AP1S1/CXCL16/PPT1/ITGB2/TFRC/ABCA2/SMAP1/NEU3/AAK1/RIN3/LDLRAP1/HIP1R/C3/B2M/ATAD1/WASF1/HPCA/AP2S1/ITGB1/SNAP91/LRP2/ARHGAP27/LRP1/PICK1/CAP1/CD9/RAB31/APOC1/STON1/STON2/SNX17/MKLN1/ANXA2/H…
NA	NA	GO:0044089	positive regulation of cellular component biogenesis	470	0.347812	1.65117	1.17069e-11	7.33716e-10	3.81756e-10	8262	tags=61%, list=42%, signal=36%	MAPT/P2RX7/PLCG2/NUP62/AGRN/CNTNAP2/ARHGEF10/SERPINF2/HRAS/CROCC/ABCA1/RAC1/SEMA4D/PRKCA/ARAP1/BIN1/EPS8L2/RAB3GAP1/SMPD3/MORC2/MAP1B/STAU2/EEF2K/SNCA/SWAP70/TENM2/BAIAP2/HSPA1B/RAC2/ADGRB3/CLIP1/SYK/NRXN1/CDC42/ASIC2/CLU/HTT/MTSS1/MTOR/CDK5RAP2/BAK1/PAK1/PTK2B/FER/CLSTN2/ABI2/SDC4/PFN1/SOX9/PXN/DLG1/GRID2/PLEK/TFRC/NF2/ELAPOR1/MAPK8/SFRP1/AMIGO1/PRKCE/RAPGEF3/ERCC1/PLCE1/ATM/ANLN/TLR4/LCP1/HIP1R…
NA	NA	GO:0008360	regulation of cell shape	131	0.45967	2.01692	1.50831e-11	9.35466e-10	4.86727e-10	7024	tags=69%, list=36%, signal=44%	FGD4/RAC1/SEMA4D/CRK/ARAP1/GNA12/EZR/EPB41L3/MYH14/ITGA7/DNMBP/BAIAP2/MYH10/PLXNB2/DMTN/PHIP/PARVA/PLXNA4/PTK2B/PLXNC1/DIAPH1/FAM171A1/DLG1/ITGB2/NF2/PLXNA2/FN1/FYN/SYNE3/CFDP1/WASF3/ARHGAP35/TPM1/CSF1R/PTK2/PLXND1/MKLN1/GNA13/CORO1A/MYH9/RHOJ/MARK2/TAOK2/DLC1/RHOG/FGD3/WDR1/ANXA1/PDPN/PALM3/SEMA3E/PLXNA1/FMNL1/RHOQ/CDC42SE2/ZMPSTE24/LIMD1/FMNL2/CDC42EP1/ALDOA/CYFIP1/RDX/DAPK3/BRWD1/SEPTIN7/FES/P…
NA	NA	GO:0051960	regulation of nervous system development	427	0.349173	1.65001	1.67724e-11	1.02951e-09	5.3566e-10	8249	tags=61%, list=42%, signal=36%	DCC/MAPT/TREM2/LPIN1/AGRN/PCM1/DISC1/ABCC8/VCAN/PTPRS/KRAS/SEMA4D/LGI4/LRP4/BIN1/BMPR1A/SYNGAP1/NF1/MAP1B/STAU2/EEF2K/SLIT2/MAP2/BAIAP2/GOLGA4/ADGRB3/FIG4/PLXNB2/TRIM32/TSPO/NRXN1/ASIC2/PLXNA4/MTOR/NUMB/CLSTN2/DAAM2/PLXNC1/RTN4/TRPV2/GFAP/DLG1/RGMA/ROBO1/GRID2/NF2/NTN1/PLXNA2/ROBO2/AMIGO1/FN1/DNAJB11/SLC7A5/BRINP1/SRRT/ACAN/APPL2/LIG4/ASPA/LINGO2/B2M/BRAF/WASF3/ADNP/ITGB1/FZD3/DAB1/ITGAX/JAM2/SEM…
Immune Response	other	GO:0002757	immune response-activating signal transduction	402	0.352254	1.65965	3.71056e-11	2.25436e-09	1.17295e-09	8747	tags=63%, list=44%, signal=36%	HLA-DRB1/TREM2/PIK3CD/PLCG2/HLA-A/NINJ1/HLA-DPB1/BTN3A2/HLA-DQB1/HRAS/CD40/PRKD2/PTPRS/SPG21/VAV2/EP300/OTULIN/EIF2B5/EZR/TRIM25/RAB29/CYBA/PDE4D/CTSS/LTF/C1QBP/BTN3A1/HSPA1B/NAGK/CR1/NAGLU/SYK/NLRP1/PAK1/LIPA/RTN4/TESPA1/PTPN6/WNK1/INPP5D/SEC14L1/VAV3/EIF2B3/MAPK8/CD276/PRKCE/YES1/PRAM1/EIF2B1/ERBIN/VAV1/CARD8/TLR4/IKBKB/FYN/APPL2/PLSCR1/SLC39A10/BRAF/TYROBP/NFATC2/BCL2/CRKL/CARD11/MARK4/LCP2/NF…
Structural Stabilization	cell-substrate adhesion	GO:0045785	positive regulation of cell adhesion	426	0.346199	1.63567	3.90458e-11	2.34827e-09	1.22181e-09	4435	tags=41%, list=23%, signal=33%	HLA-DRB1/DOCK8/CDH13/HLA-DRA/HLA-A/HSD17B12/ITGAV/HLA-DPB1/HLA-DQB1/SERPINF2/SIRPA/DISC1/LILRB1/ANK3/RAC1/PRKD2/AP3D1/CRK/PRKCA/HLA-DQA1/EFEMP2/LAMA2/DOCK1/EMILIN2/GPAM/HLA-DMA/C1QBP/CR1/HLA-DMB/SMARCB1/SYK/CDC42/AFDN/TRIOBP/LAMA1/PNP/MTOR/SMARCD2/PTK2B/MEGF10/PLAUR/HLA-DPA1/SDC4/ITGA2/TESPA1/PTPN6/ITGA6/UTRN/VAV3/ITGB2/TFRC/LAMB1/JUP/SFRP1/CD276/STK4/FN1/ALOX5/PRKCE/ADGRG1/CIB1/TYK2/YES1/VAV1/AT…
Structural Stabilization	cell-cell junction organization	GO:0045785	positive regulation of cell adhesion	426	0.346199	1.63567	3.90458e-11	2.34827e-09	1.22181e-09	4435	tags=41%, list=23%, signal=33%	HLA-DRB1/DOCK8/CDH13/HLA-DRA/HLA-A/HSD17B12/ITGAV/HLA-DPB1/HLA-DQB1/SERPINF2/SIRPA/DISC1/LILRB1/ANK3/RAC1/PRKD2/AP3D1/CRK/PRKCA/HLA-DQA1/EFEMP2/LAMA2/DOCK1/EMILIN2/GPAM/HLA-DMA/C1QBP/CR1/HLA-DMB/SMARCB1/SYK/CDC42/AFDN/TRIOBP/LAMA1/PNP/MTOR/SMARCD2/PTK2B/MEGF10/PLAUR/HLA-DPA1/SDC4/ITGA2/TESPA1/PTPN6/ITGA6/UTRN/VAV3/ITGB2/TFRC/LAMB1/JUP/SFRP1/CD276/STK4/FN1/ALOX5/PRKCE/ADGRG1/CIB1/TYK2/YES1/VAV1/AT…
NA	NA	GO:0043254	regulation of protein-containing complex assembly	388	0.353776	1.66365	4.82614e-11	2.87348e-09	1.49509e-09	8653	tags=64%, list=44%, signal=37%	APOE/MAPT/TREM2/PLCG2/CAPG/SCIN/ABCA1/RAC1/FARP2/EP300/BIN1/MAP1B/CYFIP2/PRRT2/CYRIA/SNCA/SLIT2/VPS41/MAP2/SVIL/BAIAP2/HSPA1B/SLC39A12/DMTN/CLIP1/SYK/CAPZB/CDC42/CLU/NCLN/TRIOBP/TRAPPC12/MTOR/CDK5RAP2/BAK1/PAK1/PTK2B/FER/KANK1/DAAM2/COTL1/PFN1/GFAP/SOX9/JAM3/DLG1/KANK2/PLEK/TFRC/MAPK8/PRKCE/MKKS/GSN/ATM/CARD8/TLR4/LCP1/HIP1R/PARK7/ADD2/SPTBN2/NAPB/SAR1A/GSK3B/STUB1/MAPK9/MARK4/PIEZO1/TFIP11/EIF4G…
NA	NA	GO:0031503	protein-containing complex localization	179	0.424544	1.90994	5.02063e-11	2.95969e-09	1.53994e-09	7869	tags=70%, list=40%, signal=43%	DYNC2I1/PCM1/NUP88/IFT140/IFT27/LMNA/HRAS/AP3D1/ARL3/AP2A2/VAC14/SYNE1/EZR/STAU2/ADAM10/CPLX1/CACNG2/DLG4/TNFAIP2/NUMB/SLC1A1/EXOC3/SCRIB/KIF17/AP2B1/DLG1/LRRC7/ARHGAP44/ATM/DLG2/ATAD1/TYROBP/HPCA/IFT122/DYNC2LI1/GPHN/AP2S1/IFT46/RABL2B/WASHC5/RCC2/ERBB2/STAU1/SGCD/EIF6/HIP1/HNRNPU/LTV1/AP2M1/LSG1/SHISA6/DBN1/WDR19/TTC21B/FUZ/KIF5A/PURA/CACNG8/IFT52/CACNG3/SNAP25/IFT74/SSX2IP/ATR/STX1B/XPO1/WDR35…
NA	NA	GO:0010970	transport along microtubule	167	0.430855	1.92939	5.11812e-11	2.98758e-09	1.55445e-09	7045	tags=65%, list=36%, signal=42%	APP/MAPT/SPG7/LRPPRC/DST/DYNC2I1/OPA1/PCM1/IFT140/AP3B2/IFT27/AP3D1/ARL3/MAP1B/DTNBP1/STAU2/BLOC1S3/MAP2/KIF1B/KIF13A/KIF1C/CDC42/NDE1/HTT/DYNC1I1/SPAST/KIF17/TUBA1A/RAB27B/SUN2/FEZ1/BAG3/DLG2/IFT122/DYNC2LI1/IFT46/AGBL4/RABL2B/UCHL1/AP3M2/ARL8B/STAU1/ACTR10/NEFH/MAPK8IP3/RHOT1/FYCO1/HNRNPU/BORCS7/PEX14/KIF3A/AP3B1/BLOC1S2/TRIM46/WDR19/TTC21B/FUZ/DYNC1I2/KIF5A/LAMP1/PAFAH1B1/KIF1A/PURA/IFT52/NDEL…
NA	NA	GO:0072594	establishment of protein localization to organelle	436	0.344868	1.63125	5.2156e-11	3.01492e-09	1.56868e-09	8774	tags=65%, list=45%, signal=37%	SQSTM1/MAPT/TSC2/NUP62/PRKN/TIMM44/NUP88/LMNA/MFN2/MTCH2/AP3D1/NUP54/RUVBL2/HK1/EP300/PEX6/VPS53/PIK3C3/TOMM40/RAB3GAP1/NF1/VPS13D/GCC2/MFF/NEDD4/SGTB/WBP2/VPS41/CACNG2/TIMM10/PEX16/SCARB2/RAC2/CBL/SYK/TSPO/NPEPPS/CLU/TIMM13/TOMM70/SAMM50/SCRIB/PRICKLE1/NUP50/MICALL2/RPAIN/STAT3/MAPK8/JUP/LRRC7/STK4/TRIM37/TIMM10B/GDAP1/BAG3/SNUPN/APPL2/PMPCA/HIKESHI/SREBF2/NUP107/AGK/LRRK2/JAK2/BNIP3L/IFT122/APO…
NA	NA	GO:0090150	establishment of protein localization to membrane	263	0.387447	1.78194	5.99549e-11	3.43242e-09	1.7859e-09	7929	tags=63%, list=40%, signal=38%	EGFR/REEP1/SIL1/HRAS/MTCH2/ANK3/TOMM40/RAB3GAP1/BBS2/MFF/SGTB/KCNB1/CPLX1/CACNG2/TIMM10/PEX16/KIF13A/GOLGA4/DMTN/AFDN/NCLN/TIMM13/TOMM70/SLC1A1/SAMM50/SCRIB/WNK1/ITGB2/MAPK8/CAMLG/MTCL1/LRRC7/AKT2/NPC1/CIB1/EMC1/TIMM10B/ARHGAP44/FYN/SYNE3/NECTIN3/AGK/ATAD1/BRAF/HPCA/ATP1B1/ZDHHC11/MIEF1/REEP2/C2CD5/INPP5K/ZDHHC2/PREPL/BAG6/RAB31/TOMM22/MACF1/GGA3/MYO1C/ERBB2/RAB3GAP2/ACSL3/TCAF1/MICALL1/ZDHHC21/S…
Synapse	axonal transport	GO:0097479	synaptic vesicle localization	54	0.59086	2.38205	6.38543e-11	3.62084e-09	1.88394e-09	6622	tags=85%, list=34%, signal=57%	PRKN/SYNJ1/RAB27A/DNM1/AP3B2/AP3D1/PICALM/DTNBP1/SNCA/BLOC1S3/MAP2/LRRK2/CTBP1/BRSK2/CDH2/BSN/RAB3A/SNAP91/AP3M2/AP1G1/PCLO/BRSK1/CTNNB1/SLC2A4/SYNDIG1/AP3B1/BLOC1S2/TRIM46/KIF5A/TOR1A/AP3S1/BLOC1S4/BLOC1S1/SYN3/KIF5B/LIN7A/KIF5C/NLGN1/CDK5/BLOC1S6/SYN2/NLGN2/BORCS5/BLOC1S5/AP3S2/DNM2
Synapse	synaptic vesicle cycle	GO:0097479	synaptic vesicle localization	54	0.59086	2.38205	6.38543e-11	3.62084e-09	1.88394e-09	6622	tags=85%, list=34%, signal=57%	PRKN/SYNJ1/RAB27A/DNM1/AP3B2/AP3D1/PICALM/DTNBP1/SNCA/BLOC1S3/MAP2/LRRK2/CTBP1/BRSK2/CDH2/BSN/RAB3A/SNAP91/AP3M2/AP1G1/PCLO/BRSK1/CTNNB1/SLC2A4/SYNDIG1/AP3B1/BLOC1S2/TRIM46/KIF5A/TOR1A/AP3S1/BLOC1S4/BLOC1S1/SYN3/KIF5B/LIN7A/KIF5C/NLGN1/CDK5/BLOC1S6/SYN2/NLGN2/BORCS5/BLOC1S5/AP3S2/DNM2
NA	NA	GO:0010634	positive regulation of epithelial cell migration	141	0.449503	1.98589	6.5804e-11	3.68149e-09	1.9155e-09	5976	tags=61%, list=30%, signal=43%	PIK3CD/PLCG2/CD40/RAC1/PRKD2/PRKCA/LGMN/DOCK1/ADAM17/GRN/HDAC9/SCARB1/CTSH/MTOR/PTK2B/SPARC/RTN4/ITGA2/PFN1/SOX9/PIK3CB/PRKCE/CIB1/RIN2/ATP5F1A/DOCK5/AGT/HMOX1/SASH1/FGF1/PTK2/ATP5F1B/MAP4K4/RREB1/AKT3/CLASP2/GFUS/TGFB2/PRKD1/ITGA3/FLT4/RHOJ/TGFBR2/EPB41L5/MET/NFE2L2/FGFR1/PDCD6/ROCK2/CAPN7/JCAD/ANXA1/EPB41L4B/ANGPT1/FGF2/GLIPR2/ABL1/GPI/IRS2/TGFB1/CCBE1/SP1/BCAS3/MAP3K3/MAPRE2/NRP2/PLG/HMGB1/PLP…
NA	NA	GO:0032386	regulation of intracellular transport	325	0.366602	1.70455	6.67788e-11	3.68149e-09	1.9155e-09	7209	tags=58%, list=37%, signal=37%	PRKN/PCM1/HRAS/ANK3/NUP54/EP300/NF1/MAP1B/EZR/RAB29/GCC2/ACTN2/MFF/NEDD4/KCNB1/MAP2/MAPK3/RAC2/DMTN/NPEPPS/RINT1/TOMM70/SLC1A1/TBC1D20/WNK1/MICALL2/NSUN2/ITGB2/NF2/MAPK8/MLC1/MTCL1/ABCA2/JUP/AKT2/CIB1/RAPGEF3/ARV1/ARHGAP44/FEZ1/SCFD1/BAG3/LDLRAP1/FYN/LCP1/SREBF2/UBE2G2/LRRK2/PARK7/PDCD10/PCNT/JAK2/BRSK2/BNIP3L/HPCA/SAR1A/GSK3B/APOD/HSPA1L/MIEF1/REEP2/C2CD5/INPP5K/TXN/DENND10/USP7/ZDHHC2/TMEM30A/P…
NA	NA	GO:0045936	negative regulation of phosphate metabolic process	340	0.360409	1.68211	6.67788e-11	3.68149e-09	1.9155e-09	8214	tags=64%, list=42%, signal=38%	APOE/PRKG1/MAPT/TSC2/PRKN/SIRPA/GSTP1/SLC8A3/IQGAP1/DGKQ/SEMA4D/C9orf72/FBLN1/NF1/DTNBP1/SNCA/SLIT2/PDE4D/GNAQ/SWAP70/DMTN/CBL/TSPO/PRKAR1B/NNT/BAK1/CD109/PDCD4/PTPRT/PTPN6/PIK3CB/YWHAB/PLEK/NF2/ABCA2/SFRP1/PRKAR1A/CIB1/SLC8A1/CNKSR3/IKBKB/LRRK1/LRRK2/PARK7/GSK3B/AGT/CRKL/RASSF2/ADNP/UCHL1/CADM1/PPP2R1A/PRKRIP1/PARP1/INPP5K/SPRY4/EIF4G1/MFHAS1/PPIA/TIPRL/HGF/APOC1/TGFB2/PTPN13/MEN1/DUSP6/WWTR1/GS…
Synapse	axon regeneration	GO:0031102	neuron projection regeneration	53	0.586914	2.36203	7.16531e-11	3.91397e-09	2.03646e-09	5127	tags=75%, list=26%, signal=56%	PTPRS/IGF1R/MAP1B/LRIG2/TSPO/GRN/SCARF1/GFAP/RGMA/BRAF/JAK2/BCL2/TNC/APOD/PTPRF/MMP2/EPHA4/KIAA0319/SPP1/MAG/LAMB2/MAPK8IP3/TNR/GAP43/INPP5F/MAP2K2/MAP2K1/CSPG5/PRRX1/CTNNA1/RTN4RL1/STK24/PTN/MTR/THY1/NEFL/DHFR/CERS2/NEO1/DAG1
NA	NA	GO:0022604	regulation of cell morphogenesis	232	0.39291	1.7937	7.84771e-11	4.20949e-09	2.19022e-09	7734	tags=65%, list=39%, signal=40%	PRKN/FGD4/RAC1/SEMA4D/CRK/ARAP1/GNA12/EZR/STAU2/EPB41L3/EEF2K/MYH14/ITGA7/DNMBP/ITSN2/BAIAP2/DLG4/MYH10/PLXNB2/DMTN/PHIP/CAPZB/PARVA/PLXNA4/UNC13A/PTK2B/KANK1/SPARC/PLXNC1/DIAPH1/FAM171A1/DLG1/ITGB2/NF2/PLXNA2/PLAA/FN1/FYN/SYNE3/CFDP1/WASF3/NTNG1/ARHGAP35/TPM1/CSF1R/CPNE5/PTK2/RIMS2/CAPRIN2/ARHGEF7/EPHA4/RREB1/MACF1/OBSL1/PLXND1/CD44/SYT1/MKLN1/GNA13/CORO1A/MYH9/RHOJ/MARK2/MAP3K13/DBN1/RIMS1/TAOK…
NA	NA	GO:0042060	wound healing	386	0.352467	1.65625	7.84771e-11	4.20949e-09	2.19022e-09	6981	tags=53%, list=35%, signal=35%	APOE/PLEC/PRKG1/PLCG2/DST/RAB27A/SERPINF2/HRAS/CD40/ANXA5/DGKQ/FIBP/NOTCH4/CRK/PRKCA/VAV2/CD59/FBLN1/NF1/GNA12/DTNBP1/GPX1/BLOC1S3/DGKB/GNAQ/EMILIN2/CLIC1/NFATC1/ADAM17/LNPK/DMTN/SYK/DDR1/SCARB1/SERPING1/MTOR/ENTPD1/PAK1/KANK1/CD109/PLAUR/SCRIB/MERTK/SDC4/ITGA2/PTPN6/PIK3CB/VAV3/CD151/PLEK/DDR2/AQP1/SLC7A11/VCL/FERMT3/GGCX/FN1/ALOX5/PRKCE/VAV1/MYOF/TLR4/AHNAK/PLSCR1/PDCD10/CYP4F11/JAK2/ARHGAP35/H…
Structural Stabilization	cell-substrate adhesion	GO:0007160	cell-matrix adhesion	219	0.398772	1.81112	8.33514e-11	4.43102e-09	2.30548e-09	6323	tags=56%, list=32%, signal=39%	CDH13/ITGAV/TNXB/ITGB4/DISC1/RAC1/TRIP6/PPFIA2/NF1/ACTN2/EFEMP2/ITGA7/DMTN/DDR1/FREM1/PPFIA1/PTK2B/SDC4/ITGA2/PEAK1/PARVG/JAM3/PIK3CB/ITGA6/UTRN/BCR/ITGB2/NF2/VCL/JUP/SFRP1/FERMT3/FN1/CIB1/TIMM10B/RIN2/SLK/ACTN1/BCL2/GSK3B/APOD/ITGB1/POLDIP2/ITGB8/EPHA3/ITGAX/LIMS1/PTK2/MAP4K4/ARHGEF7/SGCE/CLASP2/GFUS/ITGA9/MACF1/STON1/CD44/MKLN1/RCC2/CSF1/ECM2/CTNNB1/ITGA3/ITGA5/SERPINE1/EPB41L5/ITGAM/TAOK2/ROCK…
NA	NA	GO:0016032	viral process	385	0.349303	1.64124	9.60246e-11	5.05956e-09	2.63251e-09	8076	tags=60%, list=41%, signal=36%	APOE/HLA-DRB1/EGFR/PRKN/ITGAV/PVR/VAPB/SLC20A2/INSR/EP300/IFI16/PIK3C3/MORC2/CALCOCO2/TRIM25/CANX/NEDD4/LTF/TRIM22/PSMC3/TRIM26/NCAM1/SCARB2/HSPA1B/CR1/SMARCB1/TRIM32/YTHDC2/CDHR3/SCARB1/CCNT2/TBC1D20/ZC3HAV1/IFIT5/ITGA2/TRIM8/ICAM1/TFRC/DEK/NPC1/NECTIN1/PARP10/IFITM2/GSN/CXADR/LIG4/NECTIN3/PLSCR1/CTBP1/BCL2/CTSB/GSK3B/CSNK2B/PDCD6IP/RCC1/NMT2/ITGB1/SLC1A5/CSF1R/INPP5K/MAN2A1/CD4/BST2/ST6GAL1/PPI…
NA	NA	GO:0062197	cellular response to chemical stress	293	0.374126	1.7294	1.10705e-10	5.78192e-09	3.00836e-09	8195	tags=63%, list=42%, signal=38%	PLEC/TRAP1/SQSTM1/MAPT/EGFR/PRKN/PRKRA/SIRPA/STX2/MICU1/CAT/SMPD3/STAU2/GPX1/SNCA/RPTOR/LONP1/MAPK3/HSPA1B/CAMKK2/MAP1LC3A/NAGLU/TSPO/PNPT1/MTOR/FER/SLC1A1/EFHD1/WNK1/PXN/MAPK8/DDR2/AQP1/SLC7A11/RCSD1/GPR37/ALOX5/ATM/CHCHD2/FYN/NUDT2/LRRK2/PARK7/PDCD10/SLC25A23/MAPK9/HMOX1/STX4/TPM1/RIPK1/SLC4A11/PARP1/ALDH3B1/MMP2/TXN/XRCC5/PRDX1/STAT6/PPIA/MPV17/HGF/SERPINB6/PRKD1/STAU1/GSR/NLK/LETM1/SLC2A4/PRK…
Lipid Metabolism	fatty acid metabolic process	GO:0046486	glycerolipid metabolic process	351	0.359177	1.68101	1.14624e-10	5.93452e-09	3.08776e-09	6355	tags=51%, list=32%, signal=35%	APOE/LPIN1/PIK3CD/PLCG2/SYNJ1/GPAA1/MBOAT7/TNXB/TAMM41/LPCAT2/DGKQ/PITPNM3/CAT/PCYT1A/ABHD12/VAC14/PIK3C3/PNPLA2/PISD/IMPA1/CHPT1/GPX1/AGPAT1/DGKB/GDPD1/GPAM/ACP6/FIG4/SELENOI/CPS1/SCARB1/LCLAT1/MTMR3/MTMR6/PIP5K1C/LPIN2/MGLL/LIPA/PIK3CB/ACSL1/INPP5D/PLEK/DBI/PI4KA/SERAC1/OSBPL10/MTMR7/PLCE1/PNPLA6/ATM/ITPKB/PLD1/C3/LPL/AGK/PLSCR1/PIGH/PLCB1/IP6K3/PANK2/PIK3R4/DNAJC19/INPP5K/CDIPT/EFR3B/PIGS/MTTP…
Lipid Metabolism	glycerolipid metabolic process	GO:0046486	glycerolipid metabolic process	351	0.359177	1.68101	1.14624e-10	5.93452e-09	3.08776e-09	6355	tags=51%, list=32%, signal=35%	APOE/LPIN1/PIK3CD/PLCG2/SYNJ1/GPAA1/MBOAT7/TNXB/TAMM41/LPCAT2/DGKQ/PITPNM3/CAT/PCYT1A/ABHD12/VAC14/PIK3C3/PNPLA2/PISD/IMPA1/CHPT1/GPX1/AGPAT1/DGKB/GDPD1/GPAM/ACP6/FIG4/SELENOI/CPS1/SCARB1/LCLAT1/MTMR3/MTMR6/PIP5K1C/LPIN2/MGLL/LIPA/PIK3CB/ACSL1/INPP5D/PLEK/DBI/PI4KA/SERAC1/OSBPL10/MTMR7/PLCE1/PNPLA6/ATM/ITPKB/PLD1/C3/LPL/AGK/PLSCR1/PIGH/PLCB1/IP6K3/PANK2/PIK3R4/DNAJC19/INPP5K/CDIPT/EFR3B/PIGS/MTTP…
Synapse	synaptic vesicle cycle	GO:0007269	neurotransmitter secretion	138	0.450913	1.98603	1.32258e-10	6.67342e-09	3.47221e-09	5960	tags=62%, list=30%, signal=43%	P2RX7/PRKN/SYNJ1/CADPS2/STX2/ABCC8/PPFIA2/ERC2/RAB3GAP1/NF1/DTNBP1/PRRT2/SNCA/CPLX1/SV2B/SLC4A8/NRXN1/UNC13A/PIP5K1C/SNCG/SCRIB/CADPS/DOC2A/PPT1/MYOF/LRRK2/BRAF/NAPB/KCNMB4/DNAJC5/RAB3A/RIMS2/PREPL/STXBP1/SNPH/NRXN2/SNAP29/SYT1/PCLO/DOC2B/BRSK1/SEPTIN5/GPR158/CPLX2/PRKCG/CTBP2/STX1A/RIMS1/SNAP23/NAPA/CSPG5/SNAP25/MEF2C/FBXO45/GPER1/SYT5/PTPRN2/STX1B/RAB5A/PSEN1/CACNB4/PRKCB/DYSF/PFN2/UNC13C/LIN7B…
Synapse	synaptic vesicle cycle	GO:0099643	signal release from synapse	138	0.450913	1.98603	1.32258e-10	6.67342e-09	3.47221e-09	5960	tags=62%, list=30%, signal=43%	P2RX7/PRKN/SYNJ1/CADPS2/STX2/ABCC8/PPFIA2/ERC2/RAB3GAP1/NF1/DTNBP1/PRRT2/SNCA/CPLX1/SV2B/SLC4A8/NRXN1/UNC13A/PIP5K1C/SNCG/SCRIB/CADPS/DOC2A/PPT1/MYOF/LRRK2/BRAF/NAPB/KCNMB4/DNAJC5/RAB3A/RIMS2/PREPL/STXBP1/SNPH/NRXN2/SNAP29/SYT1/PCLO/DOC2B/BRSK1/SEPTIN5/GPR158/CPLX2/PRKCG/CTBP2/STX1A/RIMS1/SNAP23/NAPA/CSPG5/SNAP25/MEF2C/FBXO45/GPER1/SYT5/PTPRN2/STX1B/RAB5A/PSEN1/CACNB4/PRKCB/DYSF/PFN2/UNC13C/LIN7B…
NA	NA	GO:0010632	regulation of epithelial cell migration	214	0.39748	1.80297	1.30299e-10	6.67342e-09	3.47221e-09	8244	tags=68%, list=42%, signal=40%	APOE/PIK3CD/PLCG2/CD40/RAC1/PRKD2/PRKCA/NF1/SLIT2/LGMN/DOCK1/ADAM17/GRN/HDAC9/SCARB1/CTSH/MTOR/PTK2B/SPARC/RTN4/ITGA2/PFN1/SOX9/PIK3CB/JUP/PRKCE/CIB1/RIN2/ATP5F1A/PDCD10/DOCK5/CSNK2B/AGT/HMOX1/SASH1/BMPER/FGF1/PTK2/ATP5F1B/MAP4K4/RREB1/AKT3/CLASP2/GFUS/MACF1/TGFB2/PRKD1/ITGA3/FLT4/DAB2IP/RHOJ/TGFBR2/EPB41L5/ADGRB1/MET/NFE2L2/FGFR1/PDCD6/ROCK2/CAPN7/JCAD/EFNA1/ANXA1/SH3BP1/EMP2/EPB41L4B/SP100/ANGP…
NA	NA	GO:0006605	protein targeting	325	0.364246	1.6936	1.47933e-10	7.4016e-09	3.85109e-09	7700	tags=60%, list=39%, signal=37%	SQSTM1/PRKN/TIMM44/SIL1/HRAS/MFN2/MTCH2/ANK3/AP3D1/NUP54/PEX6/VPS53/PIK3C3/TOMM40/VPS13D/GCC2/MFF/NEDD4/SGTB/KCNB1/VPS41/CACNG2/TIMM10/PEX16/SCARB2/RAC2/DMTN/TSPO/NPEPPS/CLU/TIMM13/TOMM70/SLC1A1/SAMM50/MICALL2/KIF13B/YWHAB/ITGB2/MTCL1/AKT2/TRIM37/CIB1/TIMM10B/GDAP1/ERBIN/FYN/PMPCA/SREBF2/AGK/LRRK2/BNIP3L/HPCA/SYNGR1/HSPA1L/ZDHHC11/MIEF1/AKAP6/C2CD5/PIK3R4/DNAJC19/INPP5K/IMMP2L/ZDHHC2/PEX7/BAG6/TO…
Vasculature	angiogenesis	GO:0001525	angiogenesis	476	0.33817	1.60589	1.53811e-10	7.63157e-09	3.97074e-09	7352	tags=55%, list=37%, signal=35%	CDH13/PIK3CD/ITGAV/NINJ1/CD40/ABCC8/PRKD2/NOTCH4/PRKCA/RNF213/VAV2/OTULIN/BMPR1A/NF1/RNH1/GPX1/GPNMB/SLIT2/EMILIN2/SLC39A12/ADGRB3/SYK/GRN/HDAC9/PARVA/CTSH/COL27A1/TNFAIP2/PTK2B/SPARC/THSD7A/WNK1/JAM3/PIK3CB/RBPJ/ROBO1/VAV3/STAT3/AQP1/JUP/SFRP1/STK4/FN1/ALOX5/ADGRG1/EGLN1/CIB1/WARS2/RAPGEF3/ADAMTS1/MFGE8/PAK4/UNC5B/C3/PDCD10/GAB1/JAK1/APOD/HMOX1/SASH1/ITGB1/BMPER/PANK2/ITGB8/WASF2/ITGAX/FGF1/PTK2…
Vasculature	angiogenesis	GO:0001525	angiogenesis	476	0.33817	1.60589	1.53811e-10	7.63157e-09	3.97074e-09	7352	tags=55%, list=37%, signal=35%	CDH13/PIK3CD/ITGAV/NINJ1/CD40/ABCC8/PRKD2/NOTCH4/PRKCA/RNF213/VAV2/OTULIN/BMPR1A/NF1/RNH1/GPX1/GPNMB/SLIT2/EMILIN2/SLC39A12/ADGRB3/SYK/GRN/HDAC9/PARVA/CTSH/COL27A1/TNFAIP2/PTK2B/SPARC/THSD7A/WNK1/JAM3/PIK3CB/RBPJ/ROBO1/VAV3/STAT3/AQP1/JUP/SFRP1/STK4/FN1/ALOX5/ADGRG1/EGLN1/CIB1/WARS2/RAPGEF3/ADAMTS1/MFGE8/PAK4/UNC5B/C3/PDCD10/GAB1/JAK1/APOD/HMOX1/SASH1/ITGB1/BMPER/PANK2/ITGB8/WASF2/ITGAX/FGF1/PTK2…
NA	NA	GO:1903829	positive regulation of protein localization	448	0.339357	1.60765	1.57729e-10	7.76133e-09	4.03826e-09	9989	tags=71%, list=51%, signal=36%	HLA-DRB1/SQSTM1/MAPT/P2RX7/TREM2/EGFR/NUP62/PRKN/ITPR1/CD2AP/PCM1/HRAS/CROCC/ABCC8/ANK3/NECAB2/ABCG1/LRP4/WLS/EP300/FRMD4A/EZR/RAB29/MFF/SNCA/EPB41L2/KCNB1/CACNG2/CHRM3/LRIG2/MYH10/RAC2/PSMD9/NPEPPS/TRAPPC12/TOMM70/RTN4/CNPY4/RAPGEF4/TRIM8/MICALL2/ACHE/DLG1/LIMK2/ITGB2/TFRC/NF2/MAPK8/EPB41/DPP10/MTCL1/JUP/PRKAR1A/AKT2/PRKCE/CIB1/RAPGEF3/TYK2/TLR4/BAG3/FYN/SREBF2/MEPCE/PARK7/PDCD10/SRI/TYROBP/PCNT…
Immune Response	other	GO:0002764	immune response-regulating signaling pathway	424	0.346504	1.63663	1.73404e-10	8.46269e-09	4.40318e-09	8576	tags=62%, list=44%, signal=35%	HLA-DRB1/TREM2/PIK3CD/PLCG2/HLA-A/NINJ1/HLA-DPB1/BTN3A2/HLA-DQB1/HRAS/CD40/LILRB1/PRKD2/PTPRS/SPG21/VAV2/EP300/OTULIN/EIF2B5/EZR/TRIM25/RAB29/CYBA/PDE4D/CTSS/LTF/C1QBP/BTN3A1/HSPA1B/NAGK/CR1/NAGLU/SYK/NLRP1/CTSH/PAK1/FER/LIPA/RTN4/TESPA1/PTPN6/WNK1/INPP5D/SEC14L1/VAV3/EIF2B3/MAPK8/CD276/PRKCE/YES1/PRAM1/EIF2B1/ERBIN/VAV1/CARD8/TLR4/IKBKB/FYN/APPL2/PLSCR1/SLC39A10/BRAF/TYROBP/NFATC2/BCL2/CRKL/MAPK…
Synapse	postsynapse organization	GO:0099173	postsynapse organization	190	0.410906	1.85591	1.8516e-10	8.96296e-09	4.66347e-09	6334	tags=58%, list=32%, signal=40%	APOE/GRIN2B/TREM2/LAMA5/DISC1/INSR/PTPRS/IGF1R/CRK/LRP4/ASAP1/PPFIA2/SYNGAP1/NF1/DTNBP1/EZR/STAU2/TANC2/EEF2K/LGMN/ADAM10/BAIAP2/PDLIM5/DLG4/ARF4/NRXN1/CDC42/PTK2B/ABI2/SIPA1L1/DLG1/GRID2/SLC7A11/ARHGAP44/SHANK2/FYN/HIP1R/DIP2A/ACTN1/LRRK2/SPTBN2/FRRS1L/GPHN/CRKL/CDH2/LZTS1/WASF2/CAPRIN2/PICK1/EPHA4/ZDHHC2/ABHD17C/NRXN2/EPHB1/NEFH/ITGA3/GAP43/SEMA3F/DLG5/SHANK1/SHANK3/SHISA6/ABI3/HOMER1/DBN1/NGEF…
NA	NA	GO:1902904	negative regulation of supramolecular fiber organization	152	0.438078	1.93975	1.92998e-10	9.267e-09	4.82166e-09	6958	tags=64%, list=35%, signal=42%	APOE/TREM2/PRKN/CAPG/SCIN/RHPN2/ARAP1/APC2/MAP1B/SNCA/SLIT2/MAP2/SWAP70/SVIL/CHADL/DMTN/CAPZB/CLU/TRIOBP/PPFIA1/KANK1/PFN1/KANK2/CIB1/MKKS/GSN/CTNNA2/HIP1R/ADD2/SPTBN2/CGNL1/WASF2/INPP5K/ARHGEF7/PICK1/CLASP2/PFDN2/TUBB4A/CORO1A/SMAD4/WASHC2C/TAOK1/PRKCD/SHANK1/BBS4/SHANK3/ADD3/MET/DLC1/GMFG/CAMSAP2/CORO2B/SSH3/BMERB1/CYRIB/TJP1/EML2/SSH2/NAV3/PLEKHH2/MAPRE1/DYRK1A/TMOD3/EMILIN1/PFN2/MAP6D1/PFDN1/…
NA	NA	GO:0010563	negative regulation of phosphorus metabolic process	341	0.361156	1.68578	2.46132e-10	1.17238e-08	6.09992e-09	8214	tags=64%, list=42%, signal=38%	APOE/PRKG1/MAPT/TSC2/PRKN/SIRPA/GSTP1/SLC8A3/IQGAP1/DGKQ/SEMA4D/C9orf72/FBLN1/NF1/DTNBP1/SNCA/SLIT2/PDE4D/GNAQ/SWAP70/DMTN/CBL/TSPO/PRKAR1B/NNT/BAK1/CD109/PDCD4/PTPRT/PTPN6/PIK3CB/YWHAB/PLEK/NF2/ABCA2/SFRP1/PRKAR1A/CIB1/SLC8A1/CNKSR3/IKBKB/LRRK1/LRRK2/PARK7/GSK3B/AGT/CRKL/RASSF2/ADNP/UCHL1/CADM1/PPP2R1A/PRKRIP1/PARP1/INPP5K/SPRY4/EIF4G1/MFHAS1/PPIA/TIPRL/HGF/APOC1/TGFB2/PTPN13/MEN1/DUSP6/WWTR1/GS…
Apoptosis	other	GO:0043068	positive regulation of programmed cell death	467	0.338468	1.60606	2.5007e-10	1.18168e-08	6.14833e-09	6366	tags=49%, list=32%, signal=34%	WWOX/SQSTM1/P2RX7/PIK3CD/CTSD/GRIN2A/PRKRA/SCIN/CD40/LILRB1/MFN2/MTCH2/BIN1/EIF2B5/NF1/KCNMA1/SNCA/SLIT2/RPS6KA2/EMILIN2/CTSS/C1QBP/MAP3K20/CRADD/HTRA1/SYK/TSPO/GRN/CTSH/RYBP/CLU/HTT/AKAP12/BAK1/TPD52L1/SCRIB/PDCD4/NCOA1/PIK3CB/ITGA6/TP53BP2/INPP5D/MAPK8/SLC27A4/SFRP1/STK4/GSN/ATM/TLR4/HIP1R/GBP3/LRRK2/PARK7/JAK2/BNIP3L/BCL2/AGT/MAPK9/HMOX1/RASSF2/BACE1/ITGB1/MARK4/RIPK1/PPP2R1A/PARP1/MMP2/MAP3K9…
NA	NA	GO:0090132	epithelium migration	289	0.370257	1.70983	2.73698e-10	1.28315e-08	6.67628e-09	8251	tags=64%, list=42%, signal=38%	APOE/CDH13/PIK3CD/PLCG2/CD40/RAC1/PRKD2/PRKCA/NF1/GPX1/SLIT2/LGMN/DOCK1/ADAM17/GRN/HDAC9/SCARB1/CTSH/MTOR/PTK2B/KANK1/SPARC/DAAM2/RTN4/ITGA2/PFN1/SOX9/PIK3CB/PXN/ROBO1/KANK2/JUP/PRKCE/CIB1/ANLN/RIN2/ATP5F1A/PDCD10/DOCK5/CSNK2B/AGT/HMOX1/SASH1/ITGB1/BMPER/FGF1/PTK2/ATP5F1B/MAP4K4/RREB1/AKT3/CLASP2/GFUS/MACF1/TGFB2/VSTM4/GIPC1/PRKD1/PLXND1/CORO1A/MYH9/ITGA3/SMAD4/FLT4/DAB2IP/RHOJ/EPHB4/TGFBR2/EPB41…
Apoptosis	other	GO:0043065	positive regulation of apoptotic process	448	0.337131	1.5971	2.85512e-10	1.32808e-08	6.91005e-09	6366	tags=49%, list=32%, signal=34%	WWOX/SQSTM1/P2RX7/PIK3CD/CTSD/GRIN2A/PRKRA/SCIN/CD40/LILRB1/MFN2/MTCH2/BIN1/EIF2B5/NF1/KCNMA1/SNCA/SLIT2/RPS6KA2/EMILIN2/CTSS/C1QBP/MAP3K20/CRADD/HTRA1/TSPO/GRN/CTSH/RYBP/CLU/HTT/AKAP12/BAK1/TPD52L1/SCRIB/PDCD4/NCOA1/PIK3CB/ITGA6/TP53BP2/INPP5D/MAPK8/SLC27A4/SFRP1/STK4/GSN/ATM/TLR4/HIP1R/PARK7/JAK2/BNIP3L/BCL2/AGT/MAPK9/HMOX1/RASSF2/BACE1/ITGB1/RIPK1/PPP2R1A/MMP2/MAP3K9/ARHGEF7/TGFB2/BMPR1B/CAMK2…
Synapse	axon regeneration	GO:0048678	response to axon injury	77	0.521218	2.18048	3.05202e-10	1.40866e-08	7.32934e-09	5939	tags=71%, list=30%, signal=50%	TREM2/PLCG2/PTPRS/IGF1R/MAP1B/KCNB1/LRIG2/TSPO/GRN/SCARF1/SLC1A1/RGMA/BRAF/TYROBP/JAK2/BCL2/TNC/APOD/PTPRF/MMP2/EPHA4/KIAA0319/GIPR/SPP1/MAG/LAMB2/MAPK8IP3/TNR/GAP43/INPP5F/MAP2K2/FGF2/DPYSL3/MAP2K1/CSPG5/CTNNA1/TXN2/SOD1/RTN4RL1/BNIP3/STK24/PCSK1/SOD2/PTN/MTR/MORN4/NEFL/DHFR/CERS2/NEO1/DAG1/LYN/AXL/NREP/MAX
Myelination	axon regeneration	GO:0031103	axon regeneration	47	0.608674	2.40275	3.13078e-10	1.42295e-08	7.40369e-09	5127	tags=79%, list=26%, signal=58%	PTPRS/IGF1R/MAP1B/LRIG2/TSPO/GRN/SCARF1/RGMA/BRAF/JAK2/BCL2/TNC/APOD/PTPRF/MMP2/EPHA4/KIAA0319/SPP1/MAG/LAMB2/MAPK8IP3/TNR/GAP43/INPP5F/MAP2K2/MAP2K1/CSPG5/CTNNA1/RTN4RL1/STK24/PTN/MTR/NEFL/DHFR/CERS2/NEO1/DAG1
Synapse	axon regeneration	GO:0031103	axon regeneration	47	0.608674	2.40275	3.13078e-10	1.42295e-08	7.40369e-09	5127	tags=79%, list=26%, signal=58%	PTPRS/IGF1R/MAP1B/LRIG2/TSPO/GRN/SCARF1/RGMA/BRAF/JAK2/BCL2/TNC/APOD/PTPRF/MMP2/EPHA4/KIAA0319/SPP1/MAG/LAMB2/MAPK8IP3/TNR/GAP43/INPP5F/MAP2K2/MAP2K1/CSPG5/CTNNA1/RTN4RL1/STK24/PTN/MTR/NEFL/DHFR/CERS2/NEO1/DAG1
Synapse	synaptic vesicle cycle	GO:0036465	synaptic vesicle recycling	77	0.521022	2.17966	3.13078e-10	1.42295e-08	7.40369e-09	6731	tags=77%, list=34%, signal=51%	PRKN/SYNJ1/DNM1/AP3B2/DNAJC6/AP3D1/DGKQ/PICALM/BIN1/CANX/SNCA/PACSIN1/ITSN2/PIP5K1C/SNCG/SCRIB/AP2B1/RAB27B/PLAA/LRRK2/CTBP1/AP2S1/RAB3A/SNAP91/AP3M2/AP1G1/SYNJ2/STON1/STON2/SYT1/SLC2A4/AP2M1/SLC17A7/STX1A/TOR1A/TBC1D24/SH3GL2/SYT5/STX1B/RAB5A/DNM3/AP3S1/PPP3CC/CYFIP1/SNX9/NLGN1/SYT11/ROCK1/PLD2/SNCB/SH3GL1/CDK5/PPP3CB/NLGN2/GAK/SYT7/AP3S2/DNM2/VAMP2
Structural Stabilization	cell-substrate adhesion	GO:0010810	regulation of cell-substrate adhesion	202	0.399894	1.81003	3.64273e-10	1.64309e-08	8.54909e-09	6209	tags=56%, list=32%, signal=39%	CDH13/HSD17B12/DISC1/RAC1/CRK/FBLN1/NF1/EFEMP2/DOCK1/C1QBP/RAC2/DMTN/CDC42/DDR1/TRIOBP/PTK2B/KANK1/SDC4/PEAK1/PIK3CB/ITGA6/UTRN/NF2/VCL/JUP/SFRP1/STK4/FN1/PRKCE/CIB1/RIN2/SLK/BRAF/JAK2/BCL2/GSK3B/APOD/DOCK5/CRKL/POLDIP2/EPHA3/ACTN4/LIMS1/PTK2/RELL2/SPRY4/ST6GAL1/RSU1/MAP4K4/ARHGEF7/RREB1/CLASP2/GFUS/MACF1/VWC2/SPOCK1/RCC2/CSF1/ECM2/ITGA3/WASHC2C/ITGA5/SERPINE1/MDK/EPB41L5/ROCK2/S100A10/PREX1/NPNT…
Oxidative Stress	response to oxidative stress	GO:0034599	cellular response to oxidative stress	234	0.384242	1.75462	4.3929e-10	1.96657e-08	1.02321e-08	5969	tags=53%, list=30%, signal=37%	TRAP1/SQSTM1/MAPT/EGFR/PRKN/PRKRA/SIRPA/STX2/CAT/SMPD3/STAU2/GPX1/SNCA/LONP1/MAPK3/HSPA1B/CAMKK2/MAP1LC3A/NAGLU/PNPT1/FER/SLC1A1/PXN/MAPK8/DDR2/AQP1/SLC7A11/GPR37/ALOX5/ATM/CHCHD2/FYN/NUDT2/LRRK2/PARK7/PDCD10/MAPK9/HMOX1/STX4/TPM1/RIPK1/SLC4A11/PARP1/ALDH3B1/MMP2/TXN/PRDX1/STAT6/PPIA/MPV17/HGF/PRKD1/STAU1/GSR/PRKCD/PDK2/PEX14/MET/NFE2L2/MAPK1/FOXO1/KAT2B/PENK/BECN1/SPHK1/KDM6B/OXR1/PCNA/ANXA1/ATF…
NA	NA	GO:0043086	negative regulation of catalytic activity	402	0.343015	1.61612	5.02609e-10	2.23324e-08	1.16196e-08	7923	tags=58%, list=40%, signal=35%	APOE/NOS1/MAPT/TSC2/CAST/PRKN/SERPINF2/HRAS/GSTP1/SLC8A3/SEMA4D/GABBR2/PICALM/BIN1/IFI16/NF1/DTNBP1/GPX1/SNCA/CERS1/GNAQ/LTF/SH3RF1/CSNK2A1/CR1/CBL/CSTB/HDAC9/PRKAR1B/SERPING1/PLAUR/PDCD4/PTPRT/WNK1/PIK3CB/AQP1/PRKAR1A/PCID2/EGLN1/SLC39A14/CARD8/SLC8A1/IKBKB/LRRK2/PARK7/USP47/GSK3B/AGT/MTRR/UCHL1/TFIP11/PRKRIP1/INPP5K/SPRY4/NFKB1/LRP1/PPIA/TIPRL/PPP1R12A/HGF/SERPINB6/APOC1/GRM3/TGFB2/NES/SPOCK1/T…
Mitochondrial Metabolism	mitochondrial transport	GO:0006839	mitochondrial transport	176	0.408479	1.83353	5.18439e-10	2.28651e-08	1.18968e-08	7390	tags=66%, list=38%, signal=42%	SPG7/PRKN/TIMM44/MFN2/MTCH2/TOMM40/SLC25A4/MFF/SLC25A32/TIMM10/RAC2/SLC25A16/TSPO/NPEPPS/THEM4/TIMM13/TOMM70/BAK1/SAMM50/SLC25A46/MICALL2/ABCB10/MAPK8/TIMM10B/GDAP1/PMPCA/HIP1R/SREBF2/AGK/BCL2L2/LRRK2/BNIP3L/BCL2/GSK3B/HSPA1L/DNAJC19/GCLC/IMMP2L/TOMM22/CHCHD4/KIFBP/PARL/RHOT1/VPS11/BLOC1S2/NDUFA13/BCL2L11/MAIP1/TIMM50/VDAC2/HPS4/TIMM22/UBE2L3/HK2/GRPEL1/ATP5IF1/LMAN1/PDCD5/MIPEP/PSEN1/MTERF4/BNIP…
NA	NA	GO:0050767	regulation of neurogenesis	357	0.348329	1.63165	5.65929e-10	2.4776e-08	1.28911e-08	8249	tags=61%, list=42%, signal=36%	DCC/MAPT/TREM2/PCM1/DISC1/ABCC8/VCAN/PTPRS/KRAS/SEMA4D/LRP4/BIN1/BMPR1A/SYNGAP1/NF1/MAP1B/STAU2/EEF2K/SLIT2/MAP2/BAIAP2/GOLGA4/PLXNB2/TRIM32/TSPO/PLXNA4/MTOR/NUMB/DAAM2/PLXNC1/RTN4/TRPV2/GFAP/RGMA/ROBO1/NF2/NTN1/PLXNA2/ROBO2/AMIGO1/FN1/DNAJB11/SLC7A5/BRINP1/SRRT/ACAN/APPL2/LIG4/ASPA/B2M/BRAF/ADNP/ITGB1/FZD3/DAB1/SEMA5B/SPEN/MAN2A1/SMARCD3/XRCC5/LRP2/IFRD1/CAPRIN2/EPHA4/KIAA0319/NRDC/MACF1/OBSL1/S…
NA	NA	GO:1901653	cellular response to peptide	336	0.35559	1.65847	5.89674e-10	2.56271e-08	1.33339e-08	8217	tags=61%, list=42%, signal=36%	APP/MYO5A/TSC2/TREM2/LPIN1/CTSD/ASS1/HRAS/INSR/IGF1R/CRK/PRKCA/SMPD3/MAP1B/ACTN2/EEF2K/TNS2/LGMN/BAIAP2/LONP1/MAPK3/AGTRAP/CPS1/PHIP/HDAC9/DDX11/GJA1/MTOR/ZNF592/FER/KANK1/LPIN2/NCOA1/ATP1A3/PXN/ICAM1/DENND4C/STAT3/DDR2/SLC27A4/PRKAR1A/AKT2/TYK2/SLC39A14/CACNA2D1/TLR4/FYN/APPL2/BCL2L2/GAB1/VIM/JAK2/JAK1/PLCB1/GSK3B/AGT/BACE1/C2CD5/PTK2/PARP1/NCOA5/INPP5K/NFKB1/GCLC/LRP1/STAT6/EPHA4/CACNA1A/RAB31/…
Endolysosome	endocytic vesicle	GO:0140238	presynaptic endocytosis	69	0.532069	2.19698	5.97589e-10	2.57829e-08	1.3415e-08	6731	tags=78%, list=34%, signal=52%	PRKN/SYNJ1/DNM1/AP3B2/DNAJC6/AP3D1/DGKQ/PICALM/BIN1/CANX/SNCA/PACSIN1/ITSN2/PIP5K1C/SNCG/SCRIB/AP2B1/RAB27B/AAK1/LRRK2/CTBP1/AP2S1/SNAP91/AP3M2/AP1G1/SYNJ2/STON1/STON2/SYT1/SLC2A4/AP2M1/SLC17A7/STX1A/TOR1A/TBC1D24/SH3GL2/SYT5/DNM3/AP3S1/PPP3CC/SNX9/NLGN1/SYT11/ROCK1/SNCB/SH3GL1/CDK5/PPP3CB/NLGN2/GAK/SYT7/AP3S2/DNM2/VAMP2
Synapse	synaptic vesicle cycle	GO:0140238	presynaptic endocytosis	69	0.532069	2.19698	5.97589e-10	2.57829e-08	1.3415e-08	6731	tags=78%, list=34%, signal=52%	PRKN/SYNJ1/DNM1/AP3B2/DNAJC6/AP3D1/DGKQ/PICALM/BIN1/CANX/SNCA/PACSIN1/ITSN2/PIP5K1C/SNCG/SCRIB/AP2B1/RAB27B/AAK1/LRRK2/CTBP1/AP2S1/SNAP91/AP3M2/AP1G1/SYNJ2/STON1/STON2/SYT1/SLC2A4/AP2M1/SLC17A7/STX1A/TOR1A/TBC1D24/SH3GL2/SYT5/DNM3/AP3S1/PPP3CC/SNX9/NLGN1/SYT11/ROCK1/SNCB/SH3GL1/CDK5/PPP3CB/NLGN2/GAK/SYT7/AP3S2/DNM2/VAMP2
Metal Binding and Homeostasis	cellular response to metal ion	GO:0010038	response to metal ion	331	0.363855	1.69515	6.21334e-10	2.66145e-08	1.38477e-08	7368	tags=58%, list=37%, signal=37%	MAPT/P2RX7/EGFR/PLCG2/PRKN/SLC25A12/ASS1/ABCC8/ANK3/IQGAP1/FECH/CAT/ALAD/CYBRD1/SMPD3/KCNMA1/MT1E/EEF2K/NEDD4/SNCA/LGMN/KCNB1/CACNG2/LONP1/MAPK3/DLG4/DMTN/MAP1LC3A/CPS1/TSPO/KCNJ10/UROS/PTK2B/SLC1A1/MT1M/TUBA1A/TFRC/MAPK8/AQP1/NDRG1/CPNE7/ALOX5AP/NPC1/CPNE4/SLC13A5/HSD17B1/ERCC1/ITPKB/LIG4/DLG2/CPNE3/B2M/PLSCR1/LRRK2/PARK7/BRAF/KCNH1/PPP5C/NFATC2/BCL2/HPCA/KCNMB4/GPHN/SLC25A23/MAPK9/HMOX1/BACE1/C…
NA	NA	GO:1905477	positive regulation of protein localization to membrane	100	0.484869	2.0799	6.52994e-10	2.77709e-08	1.44493e-08	7739	tags=76%, list=39%, signal=46%	SQSTM1/TREM2/EGFR/PRKN/HRAS/ANK3/NECAB2/LRP4/EZR/MFF/KCNB1/CACNG2/CNPY4/DLG1/ITGB2/MAPK8/DPP10/MTCL1/AKT2/PRKCE/CIB1/FYN/HPCA/MIEF1/STX4/ITGB1/EPHA3/SLC5A3/C2CD5/LRP1/ZDHHC2/MYO1C/ERBB2/ACSL3/ITGA3/TCAF1/CD81/ITGAM/ZDHHC5/RHOG/CHP1/RACK1/GPER1/PDCD5/LGALS3/PTPN9/FIS1/PPP1R9B/KIF5B/CLIP3/STX3/EPHA2/EFCAB7/ITGB1BP1/CDK5/AKAP5/RAMP3/NKD2/PRKCI/NLGN2/PIK3R1/RER1/STAC2/SORBS1/STOM/SSH1/ATP2B4/CLN3/ZDH…
Synapse	synaptic vesicle cycle	GO:0016079	synaptic vesicle exocytosis	93	0.487657	2.0745	7.08399e-10	2.99135e-08	1.55641e-08	6523	tags=68%, list=33%, signal=46%	P2RX7/SYNJ1/CADPS2/STX2/PPFIA2/ERC2/RAB3GAP1/DTNBP1/PRRT2/SNCA/CPLX1/SV2B/SLC4A8/UNC13A/PIP5K1C/SCRIB/CADPS/DOC2A/LRRK2/BRAF/NAPB/DNAJC5/RAB3A/RIMS2/PREPL/STXBP1/SNPH/SNAP29/SYT1/PCLO/DOC2B/SEPTIN5/CPLX2/PRKCG/CTBP2/STX1A/RIMS1/SNAP23/NAPA/CSPG5/SNAP25/FBXO45/SYT5/STX1B/RAB5A/PSEN1/CACNB4/PRKCB/PFN2/UNC13C/NLGN1/SYT11/SYT4/STX3/SV2A/CDK5/RPH3A/BLOC1S6/ATP2A2/PPFIA3/SYT7/SYT12/RAP1A
Endolysosome	exocytic vesicle	GO:0140029	exocytic process	81	0.507173	2.12949	7.47974e-10	3.13622e-08	1.63179e-08	5999	tags=67%, list=30%, signal=47%	SYNJ1/STX2/ERC2/PRRT2/SNCA/KCNB1/CPLX1/EXOC4/SYK/UNC13A/RAB3B/EXOC3/SCRIB/DOC2A/PLEK/EXOC1/EXOC6/NAPB/RAB3A/STXBP1/SNPH/SNAP29/SYT1/DOC2B/SEPTIN5/EXOC8/VPS11/SYTL2/CPLX2/CTBP2/STX1A/RAB3C/SNAP23/NAPA/EXOC2/SNAP25/SNX4/VAMP3/STX1B/PSEN1/UNC13C/RAB12/RABEPK/RALB/NLGN1/STX3/LYN/SV2A/RPH3A/STXBP3/BLOC1S6/STXBP2/PPFIA3/YKT6
NA	NA	GO:0007163	establishment or maintenance of cell polarity	211	0.390667	1.77104	7.63804e-10	3.17941e-08	1.65426e-08	6158	tags=55%, list=31%, signal=39%	DOCK8/DST/LLGL1/LMNA/RAC1/IGF1R/CRK/FRMD4A/MAP1B/FAT1/DLG4/ARF4/RPGRIP1L/CDC42/PARVA/NDE1/HTT/LAMA1/GJA1/CDK5RAP2/PTK2B/KANK1/ANK1/SCRIB/PARVG/PRICKLE1/JAM3/DLG1/CAP2/AQP1/MTCL1/LRRC7/SNX27/ERBIN/CORO7/GSN/FEZ1/SIPA1/PARD3B/DLG2/BRSK2/GSK3B/ARHGAP35/PDCD6IP/CRKL/TRAF3IP2/ITGB1/PTK2/CAP1/CLASP2/CLIC4/NSFL1C/EPHB1/PLEKHG3/BRSK1/UST/MYH9/SPN/NCKAP1L/RHOJ/GPSM2/MARK2/DLG5/ROCK2/RHOG/LLGL2/PAFAH1B1/WD…
NA	NA	GO:0007265	Ras protein signal transduction	320	0.361007	1.67892	7.71719e-10	3.17941e-08	1.65426e-08	7671	tags=60%, list=39%, signal=37%	APOE/MADD/SQSTM1/CDH13/NUP62/HRAS/ABCA1/MFN2/PHACTR4/RAC1/KRAS/CRK/FARP2/EPS8L2/SYNGAP1/NF1/GNA12/USP8/ARFGEF2/RGL2/CBL/CDC42/RAPGEF5/MYO9B/RASGRF1/KANK1/SCAI/HACE1/ABI2/RAPGEF4/PIK3CB/BCR/ROBO1/DENND4C/KANK2/KSR1/NTN1/ADGRG1/RAPGEF3/PLCE1/ARHGAP44/ITPKB/PLD1/RASA3/IQSEC3/NRAS/PARK7/PSD3/CYTH2/RAB15/ARHGAP17/WASF1/ARHGAP35/DOCK5/CRKL/ITGB1/WASF2/PSD2/RASGRP3/SPRY4/G3BP2/ARFGAP1/MAP4K4/ARHGAP24/G3…
NA	NA	GO:0043434	response to peptide hormone	377	0.348433	1.63462	7.79634e-10	3.17941e-08	1.65426e-08	6999	tags=54%, list=36%, signal=36%	MYO5A/TSC2/LPIN1/CTSD/ASS1/HRAS/ABCC8/INSR/ALPL/IGF1R/CRK/CAT/PRKCA/EIF2B5/MAP1B/ACTN2/EEF2K/TNS2/BAIAP2/LONP1/MAPK3/AGTRAP/STAT4/CPS1/PHIP/HDAC9/TGFBR3/PNPT1/MTOR/ZNF592/FER/KANK1/LPIN2/NCOA1/PXN/DENND4C/EIF2B3/STAT3/DDR2/SLC27A4/PRKAR1A/AKT2/TYK2/SLC39A14/EIF2B1/APPL2/VGF/GAB1/BRAF/JAK2/JAK1/PLCB1/GSK3B/TNFRSF11A/AGT/C2CD5/PTK2/PARP1/NCOA5/INPP5K/NFKB1/GCLC/IGFBP5/STAT6/RAB31/PRKD1/EIF2B4/MYO1C…
NA	NA	GO:0010638	positive regulation of organelle organization	473	0.333562	1.58338	7.79634e-10	3.17941e-08	1.65426e-08	9037	tags=65%, list=46%, signal=36%	MAPT/P2RX7/TREM2/NUP62/PRKN/SYNJ1/DDHD1/MRE11/ARHGEF10/SERPINF2/CROCC/SCIN/INSR/RAC1/RUVBL2/ERC2/BIN1/SLC25A4/RAB3GAP1/SMPD3/MORC2/MAP1B/CALCOCO2/VPS13D/ACTN2/PRRT2/MFF/SNCA/CERS1/SWAP70/BAIAP2/MAPK3/HSPA1B/LNPK/CAMKK2/CLIP1/GRN/PHIP/CDC42/HTT/DDX11/MTSS1/MTOR/SPAST/CDK5RAP2/BAK1/PAK1/ATL3/PTK2B/FER/ANK1/PLAUR/ABI2/SDC4/PFN1/PGAM5/PXN/DLG1/DOC2A/PLEK/NF2/ELAPOR1/MAPK8/SFRP1/HMBOX1/AKT2/PRKCE/RAPG…
NA	NA	GO:0010631	epithelial cell migration	288	0.369474	1.70615	1.01018e-09	4.09158e-08	2.12887e-08	8251	tags=64%, list=42%, signal=38%	APOE/CDH13/PIK3CD/PLCG2/CD40/RAC1/PRKD2/PRKCA/NF1/GPX1/SLIT2/LGMN/DOCK1/ADAM17/GRN/HDAC9/SCARB1/CTSH/MTOR/PTK2B/KANK1/SPARC/DAAM2/RTN4/ITGA2/PFN1/SOX9/PIK3CB/PXN/ROBO1/KANK2/JUP/PRKCE/CIB1/ANLN/RIN2/ATP5F1A/PDCD10/DOCK5/CSNK2B/AGT/HMOX1/SASH1/ITGB1/BMPER/FGF1/PTK2/ATP5F1B/MAP4K4/RREB1/AKT3/CLASP2/GFUS/MACF1/TGFB2/VSTM4/GIPC1/PRKD1/PLXND1/CORO1A/MYH9/ITGA3/SMAD4/FLT4/DAB2IP/RHOJ/EPHB4/TGFBR2/EPB41…
NA	NA	GO:0090130	tissue migration	294	0.364717	1.68668	1.15336e-09	4.63992e-08	2.41417e-08	8251	tags=64%, list=42%, signal=37%	APOE/CDH13/PIK3CD/PLCG2/CD40/RAC1/PRKD2/PRKCA/NF1/GPX1/SLIT2/LGMN/DOCK1/ADAM17/GRN/HDAC9/SCARB1/CTSH/MTOR/PTK2B/KANK1/SPARC/DAAM2/RTN4/ITGA2/PFN1/SOX9/PIK3CB/PXN/ROBO1/KANK2/JUP/PRKCE/CIB1/ANLN/RIN2/ATP5F1A/PDCD10/DOCK5/CSNK2B/AGT/HMOX1/SASH1/ITGB1/BMPER/FGF1/PTK2/ATP5F1B/MAP4K4/RREB1/AKT3/CLASP2/GFUS/MACF1/TGFB2/VSTM4/GIPC1/PRKD1/PLXND1/CORO1A/MYH9/ITGA3/SMAD4/FLT4/DAB2IP/RHOJ/EPHB4/TGFBR2/EPB41…
Lipid Metabolism	fatty acid metabolic process	GO:0006644	phospholipid metabolic process	342	0.35311	1.64874	1.32834e-09	5.30803e-08	2.76179e-08	6355	tags=51%, list=32%, signal=35%	ABCA8/LPIN1/PIK3CD/PLCG2/SYNJ1/GPAA1/MBOAT7/FDFT1/TAMM41/LPCAT2/DGKQ/PITPNM3/PCYT1A/ABHD12/VAC14/PIK3C3/SMPD3/PISD/IMPA1/CHPT1/AGPAT1/SNCA/DGKB/GDPD1/GPAM/PLPP6/ACP6/CLN8/FIG4/SELENOI/SCARB1/LCLAT1/MTMR3/MTMR6/PIP5K1C/PIK3CB/INPP5D/FDPS/PLEK/DBI/PI4KA/ABCA2/SERAC1/PLAA/OSBPL10/MTMR7/PNPLA6/ATM/ITPKB/PLD1/LPL/PLSCR1/PIGH/ORMDL1/PLCB1/IP6K3/PIK3R4/DNAJC19/INPP5K/CDIPT/EFR3B/PIGS/PIGK/PLPPR4/SYNJ2/T…
Lipid Metabolism	phospholipid binding	GO:0006644	phospholipid metabolic process	342	0.35311	1.64874	1.32834e-09	5.30803e-08	2.76179e-08	6355	tags=51%, list=32%, signal=35%	ABCA8/LPIN1/PIK3CD/PLCG2/SYNJ1/GPAA1/MBOAT7/FDFT1/TAMM41/LPCAT2/DGKQ/PITPNM3/PCYT1A/ABHD12/VAC14/PIK3C3/SMPD3/PISD/IMPA1/CHPT1/AGPAT1/SNCA/DGKB/GDPD1/GPAM/PLPP6/ACP6/CLN8/FIG4/SELENOI/SCARB1/LCLAT1/MTMR3/MTMR6/PIP5K1C/PIK3CB/INPP5D/FDPS/PLEK/DBI/PI4KA/ABCA2/SERAC1/PLAA/OSBPL10/MTMR7/PNPLA6/ATM/ITPKB/PLD1/LPL/PLSCR1/PIGH/ORMDL1/PLCB1/IP6K3/PIK3R4/DNAJC19/INPP5K/CDIPT/EFR3B/PIGS/PIGK/PLPPR4/SYNJ2/T…
NA	NA	GO:0031099	regeneration	171	0.417901	1.8735	1.37607e-09	5.46208e-08	2.84195e-08	5127	tags=53%, list=26%, signal=39%	LPIN1/NINJ1/ATIC/PTPRS/IGF1R/MAP1B/GPX1/LRIG2/TSPO/GRN/TGFBR3/PNPT1/SCARF1/BAK1/GFAP/RGMA/SLC7A5/LCP1/BRAF/JAK2/BCL2/TNC/APOD/PTPRF/MMP2/IFRD1/EPHA4/UPF2/CD9/KIAA0319/SPP1/MAG/FLT3/LAMB2/MAPK8IP3/TNR/GAP43/WNT10B/IGF2R/CD81/PRMT5/MDK/KLK6/NINJ2/INPP5F/ELAVL4/CDKN1B/PTPRU/PCNA/ANXA1/MAP2K2/PTCH1/RUNX1/PTGFRN/MAP2K1/CSPG5/PRRX1/CTNNA1/FZD7/RTN4RL1/VTN/ACE/F7/NOTCH1/STK24/CXCL12/PTN/HOPX/MTR/ERBB4/C…
NA	NA	GO:0016049	cell growth	461	0.332603	1.57697	1.4397e-09	5.67681e-08	2.95367e-08	7321	tags=54%, list=37%, signal=35%	APP/APOE/PRKG1/DCC/MAPT/EGFR/PRKN/DISC1/IQGAP1/PTPRS/SEMA4D/C9orf72/MAP1B/CHPT1/CYFIP2/SLIT2/ADAM10/RPTOR/MAP2/ITSN2/PDLIM5/GOLGA4/HSPA1B/SLC39A12/ADAM17/CSNK2A1/SMARCB1/TRIM32/CDC42/DDR1/PLXNA4/GJA1/MTOR/TOMM70/UNC13A/PTK2B/NDUFS3/RTN4/TRPV2/PRICKLE1/SOX9/PI16/RGMA/CXCL16/PPT1/VCL/SFRP1/NTN1/PLAA/FN1/TEAD1/CIB1/GNG4/PLCE1/DNPH1/PAK4/SIPA1/OGFR/WASF1/BCL2/USP47/GSK3B/TNC/AGT/CRKL/AKAP6/ADNP/ITGB1…
NA	NA	GO:0021543	pallium development	178	0.407404	1.83144	1.64666e-09	6.45016e-08	3.35605e-08	7840	tags=67%, list=40%, signal=41%	EGFR/MBOAT7/CNTNAP2/ATIC/DISC1/PTPRS/IGF1R/TACC2/CRK/EIF2B5/NF1/BBS2/SLIT2/NDE1/EPHA5/PHACTR1/RTN4/UBA6/NCOA1/TUBB2A/ROBO1/TUBA1A/TRAPPC9/NF2/LAMB1/ADGRG1/SUN2/MKKS/FEZ1/PLCB1/GSK3B/CRKL/CDH2/DAB1/ATG16L1/DIXDC1/ZIC1/CTNNB1/FAT4/DAB2IP/SMO/MDGA1/MDK/BBS4/NTRK2/KDM6B/DCLK2/PAFAH1B1/HTR5A/SCN2A/KCNA1/ID4/NDEL1/ZMIZ1/TSC1/EMX2/FBXO45/GRIA1/NARS1/BMERB1/OGDH/PSEN1/BNIP3/PHLPP2/NPY/UQCRQ/NEUROD6/LRP8/…
NA	NA	GO:0030900	forebrain development	376	0.345538	1.62105	1.8385e-09	7.10808e-08	3.69837e-08	7854	tags=58%, list=40%, signal=36%	APP/PRKG1/EGFR/PCM1/MBOAT7/CNTNAP2/ATIC/DISC1/PTPRS/KRAS/IGF1R/TACC2/CRK/BMPR1A/EIF2B5/RAB3GAP1/NF1/BBS2/SLIT2/RRM1/RPGRIP1L/NDE1/PLXNA4/EPHA5/NUMB/ATP1A2/PHACTR1/RTN4/UBA6/NCOA1/RBPJ/TUBB2A/ROBO1/TUBA1A/SLC1A2/TRAPPC9/NF2/AQP1/LAMB1/SLC7A11/ROBO2/ADGRG1/SUN2/MKKS/FEZ1/FYN/GLI2/B2M/LRRK2/TYROBP/PLCB1/GSK3B/ARHGAP35/CRKL/CDH2/DAB1/CSF1R/HERC1/LRP2/ATG16L1/ATP1B2/FGFR2/CHRNB2/DIXDC1/ZIC1/CTNNB1/TNR…
NA	NA	GO:0031400	negative regulation of protein modification process	395	0.342734	1.61251	1.8385e-09	7.10808e-08	3.69837e-08	8543	tags=63%, list=43%, signal=37%	APOE/SQSTM1/MAPT/TSC2/PRKN/SIRPA/GSTP1/SLC8A3/DGKQ/SEMA4D/C9orf72/FBLN1/NF1/DTNBP1/NXN/SNCA/SLIT2/PDE4D/GNAQ/SWAP70/HSPA1B/DMTN/CBL/TSPO/PRKAR1B/NNT/BAK1/CD109/PDCD4/PTPRT/PTPN6/WNK1/PIK3CB/YWHAB/CRTAP/NF2/CAMLG/DBI/SFRP1/PRKAR1A/PLAA/PRKCE/CIB1/PARP10/SLC8A1/CNKSR3/IKBKB/FYN/LRRK1/LRRK2/PARK7/GSK3B/AGT/CRKL/RASSF2/ADNP/UCHL1/CADM1/PPP2R1A/PRKRIP1/INPP5K/SPRY4/EIF4G1/GCLC/MFHAS1/PPIA/TIPRL/HGF/PT…
Endolysosome	endocytic vesicle	GO:0048488	synaptic vesicle endocytosis	68	0.529815	2.18314	2.41402e-09	9.27296e-08	4.82477e-08	6731	tags=78%, list=34%, signal=51%	PRKN/SYNJ1/DNM1/AP3B2/DNAJC6/AP3D1/DGKQ/PICALM/BIN1/CANX/SNCA/PACSIN1/ITSN2/PIP5K1C/SNCG/SCRIB/AP2B1/RAB27B/LRRK2/CTBP1/AP2S1/SNAP91/AP3M2/AP1G1/SYNJ2/STON1/STON2/SYT1/SLC2A4/AP2M1/SLC17A7/STX1A/TOR1A/TBC1D24/SH3GL2/SYT5/DNM3/AP3S1/PPP3CC/SNX9/NLGN1/SYT11/ROCK1/SNCB/SH3GL1/CDK5/PPP3CB/NLGN2/GAK/SYT7/AP3S2/DNM2/VAMP2
Synapse	synaptic vesicle cycle	GO:0048488	synaptic vesicle endocytosis	68	0.529815	2.18314	2.41402e-09	9.27296e-08	4.82477e-08	6731	tags=78%, list=34%, signal=51%	PRKN/SYNJ1/DNM1/AP3B2/DNAJC6/AP3D1/DGKQ/PICALM/BIN1/CANX/SNCA/PACSIN1/ITSN2/PIP5K1C/SNCG/SCRIB/AP2B1/RAB27B/LRRK2/CTBP1/AP2S1/SNAP91/AP3M2/AP1G1/SYNJ2/STON1/STON2/SYT1/SLC2A4/AP2M1/SLC17A7/STX1A/TOR1A/TBC1D24/SH3GL2/SYT5/DNM3/AP3S1/PPP3CC/SNX9/NLGN1/SYT11/ROCK1/SNCB/SH3GL1/CDK5/PPP3CB/NLGN2/GAK/SYT7/AP3S2/DNM2/VAMP2
NA	NA	GO:1904375	regulation of protein localization to cell periphery	127	0.436933	1.91359	2.50994e-09	9.57961e-08	4.98432e-08	7151	tags=66%, list=36%, signal=42%	SQSTM1/TREM2/EGFR/HRAS/PICALM/EZR/SNCA/EPB41L2/ADAM10/CPLX1/CACNG2/PPFIA1/NUMB/CNPY4/WNK1/DLG1/EPB41/DPP10/ABCA2/PRKCE/CIB1/ARHGAP44/LDLRAP1/STX4/ITGB1/EPHA3/EIF4G1/LRP1/ZDHHC2/LZTFL1/PPP2R5A/ACSL3/ITGA3/GPSM2/AP2M1/ABI3/ZDHHC5/RHOG/RACK1/ZDHHC7/TGFB1/GPER1/MMP14/LGALS3/NETO2/HECTD1/RHOQ/CLTC/PTPN9/STX8/GNAI1/CSK/PPP1R9B/KIF5B/DAG1/CLIP3/STX3/EPHA2/EFCAB7/CDK5/AKAP5/NHLRC1/RAMP3/NKD2/TMBIM1/TAMAL…
Synapse	other	GO:0106027	neuron projection organization	87	0.492316	2.08143	2.66981e-09	1.00608e-07	5.23468e-08	5846	tags=66%, list=30%, signal=46%	APP/APOE/GRIN2B/TREM2/INSR/IGF1R/PPFIA2/DTNBP1/STAU2/TANC2/EEF2K/LGMN/BAIAP2/PDLIM5/DLG4/CDC42/ABI2/SIPA1L1/ATP1A3/ARHGAP44/FYN/DIP2A/LRRK2/GSK3B/CAPRIN2/PICK1/EPHA4/KIFBP/EPHB1/ITGA3/SHANK1/SHANK3/ABI3/HOMER1/DBN1/NGEF/PAFAH1B1/EFNA1/ZNF365/KIF1A/TANC1/PSEN1/DNM3/ARC/DHX36/LRP8/WASL/LZTS3/CTNND2/ABCD2/ABHD17B/NLGN1/DOCK10/CTTN/CDK5/RELN/SRCIN1
Immune Response	other	GO:0002768	immune response-regulating cell surface receptor signaling pathway	287	0.362151	1.67184	2.66981e-09	1.00608e-07	5.23468e-08	9401	tags=69%, list=48%, signal=37%	HLA-DRB1/TREM2/PIK3CD/PLCG2/HLA-A/NINJ1/HLA-DPB1/BTN3A2/HLA-DQB1/HRAS/CD40/LILRB1/PRKD2/SPG21/VAV2/EP300/EIF2B5/EZR/RAB29/CYBA/PDE4D/LTF/BTN3A1/CR1/NAGLU/SYK/PAK1/FER/LIPA/TESPA1/PTPN6/WNK1/INPP5D/VAV3/EIF2B3/MAPK8/CD276/PRKCE/YES1/PRAM1/EIF2B1/VAV1/TLR4/IKBKB/FYN/APPL2/PLSCR1/SLC39A10/BRAF/TYROBP/NFATC2/BCL2/CRKL/MAPK9/CARD11/LCP2/NFKBIA/PTK2/IRAK2/TNIP2/NFKB1/MFHAS1/BTN3A3/BAG6/EIF2B4/CD38/CREB…
Autophagy	macroautophagy	GO:0010506	regulation of autophagy	329	0.352033	1.63914	2.73376e-09	1.0237e-07	5.32634e-08	6453	tags=52%, list=33%, signal=36%	SQSTM1/MAPT/TSC2/TREM2/PRKN/SNX32/ITPR1/KAT8/C9orf72/EP300/IFI16/PIK3C3/SLC25A4/RAB3GAP1/ERCC4/CALCOCO2/EHMT2/VPS13D/NEDD4/SNCA/CERS1/RPTOR/TRIM22/QSOX1/ATP6V1H/MAPK3/WAC/EXOC4/ATP6V1G2/DAP/WDR6/ATP6V1E1/CAMKK2/TRIM32/TSPO/HTT/FEZ2/MTMR3/MTOR/ATP6V1B2/WDR41/TECPR1/GFAP/WNK1/TRIM8/PIK3CB/ATP6V1C1/STAT3/ELAPOR1/MAPK8/MTCL1/NPC1/SLC7A5/FEZ1/ATM/EXOC1/HSPB8/SCFD1/BAG3/SREBF2/SESN1/LRRK2/PARK7/BNIP3L/…
Structural Stabilization	other	GO:0051494	negative regulation of cytoskeleton organization	152	0.42413	1.878	2.76573e-09	1.0292e-07	5.35496e-08	6845	tags=61%, list=35%, signal=40%	PRKN/CAPG/SCIN/RHPN2/ARAP1/APC2/MAP1B/SNCA/SLIT2/MAP2/SWAP70/SVIL/DMTN/CAPZB/TRIOBP/CDK5RAP2/PPFIA1/KANK1/PFN1/KANK2/TRIM37/CIB1/MKKS/GSN/CTNNA2/HIP1R/ADD2/SPTBN2/CGNL1/WASF2/TMEM67/INPP5K/ARHGEF7/PICK1/CLASP2/TUBB4A/CORO1A/SMAD4/WASHC2C/TAOK1/PRKCD/SHANK1/BBS4/SHANK3/ADD3/MET/KAT2B/DLC1/GMFG/NUBP1/MDM1/CAMSAP2/CORO2B/SSH3/BMERB1/CYRIB/TJP1/EML2/SSH2/NAV3/PLEKHH2/MAPRE1/DYRK1A/TMOD3/PFN2/MAP6D1/R…
Lipid Metabolism	fatty acid metabolic process	GO:0006650	glycerophospholipid metabolic process	275	0.369506	1.70294	2.82968e-09	1.04645e-07	5.44474e-08	6355	tags=53%, list=32%, signal=36%	LPIN1/PIK3CD/PLCG2/SYNJ1/GPAA1/MBOAT7/TAMM41/LPCAT2/DGKQ/PITPNM3/PCYT1A/ABHD12/VAC14/PIK3C3/PISD/IMPA1/CHPT1/AGPAT1/DGKB/GDPD1/GPAM/ACP6/FIG4/SELENOI/SCARB1/LCLAT1/MTMR3/MTMR6/PIP5K1C/PIK3CB/INPP5D/PLEK/DBI/PI4KA/SERAC1/OSBPL10/MTMR7/PNPLA6/ATM/ITPKB/PLD1/PLSCR1/PIGH/PLCB1/IP6K3/PIK3R4/DNAJC19/INPP5K/CDIPT/EFR3B/PIGS/PIGK/SYNJ2/TTC7A/FABP3/APOC1/PTDSS1/PLCD1/PGAP3/PIP4K2A/DHRS7B/GPCPD1/ACSL3/LPCA…
Lipid Metabolism	glycerolipid metabolic process	GO:0006650	glycerophospholipid metabolic process	275	0.369506	1.70294	2.82968e-09	1.04645e-07	5.44474e-08	6355	tags=53%, list=32%, signal=36%	LPIN1/PIK3CD/PLCG2/SYNJ1/GPAA1/MBOAT7/TAMM41/LPCAT2/DGKQ/PITPNM3/PCYT1A/ABHD12/VAC14/PIK3C3/PISD/IMPA1/CHPT1/AGPAT1/DGKB/GDPD1/GPAM/ACP6/FIG4/SELENOI/SCARB1/LCLAT1/MTMR3/MTMR6/PIP5K1C/PIK3CB/INPP5D/PLEK/DBI/PI4KA/SERAC1/OSBPL10/MTMR7/PNPLA6/ATM/ITPKB/PLD1/PLSCR1/PIGH/PLCB1/IP6K3/PIK3R4/DNAJC19/INPP5K/CDIPT/EFR3B/PIGS/PIGK/SYNJ2/TTC7A/FABP3/APOC1/PTDSS1/PLCD1/PGAP3/PIP4K2A/DHRS7B/GPCPD1/ACSL3/LPCA…
NA	NA	GO:0021537	telencephalon development	258	0.369827	1.69949	2.89362e-09	1.0635e-07	5.53342e-08	7854	tags=62%, list=40%, signal=38%	EGFR/MBOAT7/CNTNAP2/ATIC/DISC1/PTPRS/IGF1R/TACC2/CRK/EIF2B5/NF1/BBS2/SLIT2/RPGRIP1L/NDE1/PLXNA4/EPHA5/NUMB/ATP1A2/PHACTR1/RTN4/UBA6/NCOA1/TUBB2A/ROBO1/TUBA1A/SLC1A2/TRAPPC9/NF2/AQP1/LAMB1/SLC7A11/ROBO2/ADGRG1/SUN2/MKKS/FEZ1/LRRK2/PLCB1/GSK3B/CRKL/CDH2/DAB1/CSF1R/HERC1/ATG16L1/ATP1B2/DIXDC1/ZIC1/CTNNB1/TNR/FAT4/DAB2IP/SMO/NIN/MDGA1/MDK/BBS4/SHANK3/NUMBL/ALDH1A3/NTRK2/CHD7/KDM6B/DCLK2/PAFAH1B1/HTR5…
Immune Response	other	GO:0002274	myeloid leukocyte activation	199	0.395835	1.79114	3.14941e-09	1.1504e-07	5.98561e-08	7331	tags=60%, list=37%, signal=38%	APP/MAPT/TREM2/PIK3CD/PLCG2/CAMK4/SNCA/ADAM10/PLPP6/RAC2/NAGLU/CBL/SYK/GRN/CLU/FER/PTPN6/RBPJ/BCR/ITGB2/NDRG1/FN1/PRKCE/PRAM1/ATM/TLR4/PLSCR1/LRRK2/TYROBP/JAK2/TRAF3IP2/STX4/ITGB8/LCP2/TNIP2/IL18/MFHAS1/STXBP1/CSF1/C1QA/HAVCR2/DNASE1/PRKCD/LTBR/CPLX2/TGFBR2/ITGAM/GAB2/CHGA/PREX1/SPHK1/PTPRC/LRFN5/ANXA1/SNAP23/PYCARD/TLR2/LGALS9/SNX4/BATF3/PJA2/PTGDS/SBNO2/STK39/PSEN1/JMJD6/CD33/CD84/TLR3/DOCK2/NR…
Lipid Metabolism	fatty acid biosynthetic process	GO:0045017	glycerolipid biosynthetic process	232	0.376515	1.71885	3.50238e-09	1.27153e-07	6.61585e-08	6355	tags=53%, list=32%, signal=37%	LPIN1/PIK3CD/PLCG2/SYNJ1/GPAA1/MBOAT7/TAMM41/LPCAT2/DGKQ/PITPNM3/PCYT1A/VAC14/PIK3C3/PNPLA2/PISD/IMPA1/CHPT1/AGPAT1/DGKB/GPAM/ACP6/FIG4/SELENOI/SCARB1/LCLAT1/MTMR3/MTMR6/PIP5K1C/LPIN2/PIK3CB/ACSL1/INPP5D/PI4KA/MTMR7/PLCE1/ATM/ITPKB/PLD1/C3/PLSCR1/PIGH/IP6K3/PIK3R4/INPP5K/CDIPT/EFR3B/PIGS/PIGK/SYNJ2/TTC7A/FABP3/PTDSS1/PGAP3/PIP4K2A/DHRS7B/ACSL3/LPCAT1/SMG1/PGS1/TTC7B/ABHD5/DPM1/INPP5F/DGKE/PITPNM2…
Lipid Metabolism	glycerolipid metabolic process	GO:0045017	glycerolipid biosynthetic process	232	0.376515	1.71885	3.50238e-09	1.27153e-07	6.61585e-08	6355	tags=53%, list=32%, signal=37%	LPIN1/PIK3CD/PLCG2/SYNJ1/GPAA1/MBOAT7/TAMM41/LPCAT2/DGKQ/PITPNM3/PCYT1A/VAC14/PIK3C3/PNPLA2/PISD/IMPA1/CHPT1/AGPAT1/DGKB/GPAM/ACP6/FIG4/SELENOI/SCARB1/LCLAT1/MTMR3/MTMR6/PIP5K1C/LPIN2/PIK3CB/ACSL1/INPP5D/PI4KA/MTMR7/PLCE1/ATM/ITPKB/PLD1/C3/PLSCR1/PIGH/IP6K3/PIK3R4/INPP5K/CDIPT/EFR3B/PIGS/PIGK/SYNJ2/TTC7A/FABP3/PTDSS1/PGAP3/PIP4K2A/DHRS7B/ACSL3/LPCAT1/SMG1/PGS1/TTC7B/ABHD5/DPM1/INPP5F/DGKE/PITPNM2…
NA	NA	GO:0021987	cerebral cortex development	120	0.447809	1.9541	3.56664e-09	1.28702e-07	6.69641e-08	7336	tags=69%, list=37%, signal=44%	EGFR/MBOAT7/CNTNAP2/ATIC/DISC1/PTPRS/TACC2/CRK/NF1/BBS2/SLIT2/NDE1/PHACTR1/RTN4/NCOA1/TUBB2A/ROBO1/TUBA1A/TRAPPC9/LAMB1/ADGRG1/SUN2/MKKS/PLCB1/GSK3B/CRKL/CDH2/DAB1/DIXDC1/CTNNB1/FAT4/DAB2IP/SMO/MDGA1/MDK/BBS4/NTRK2/PAFAH1B1/KCNA1/NDEL1/ZMIZ1/TSC1/EMX2/FBXO45/GRIA1/NARS1/BMERB1/PSEN1/BNIP3/NPY/LRP8/PPP1R9B/SRD5A1/NEFL/H2AX/SYNE2/YWHAE/POU3F3/CCDC85C/CDK5/FUT10/RELN/TMEM14B/ASCL1/SLC2A1/PAX6/SRGAP2…
Synapse	other	GO:0007411	axon guidance	215	0.387326	1.75707	3.88795e-09	1.38616e-07	7.21225e-08	6489	tags=54%, list=33%, signal=37%	APP/DCC/CRPPA/ARHGEF40/RAC1/SEMA4D/CYFIP2/CHL1/SLIT2/LAMA2/ECE1/NCAM1/NFASC/ADAM17/PLXNB2/NRXN1/PLXNA4/FEZ2/EPHA5/TRIO/PLXNC1/B4GAT1/ROBO1/NRXN3/NTN1/PLXNA2/ROBO2/NECTIN1/FEZ1/UNC5B/FYN/GLI2/MYCBP2/NEXN/ARHGAP35/EPHA6/CNTN1/FZD3/EPHA3/CSF1R/PTK2/SEMA5B/SLIT3/EPHA4/ETV1/PLXND1/EPHB1/LAMB2/BOC/BMPR1B/ERBB2/SMAD4/TNR/GAP43/SMO/NGFR/SEMA3F/UNC5C/PALLD/TUBB3/LRTM2/DSCAM/KIF5A/CNTN5/EFNA1/PTCH1/RPS6KA5…
Synapse	other	GO:0097485	neuron projection guidance	215	0.387326	1.75707	3.88795e-09	1.38616e-07	7.21225e-08	6489	tags=54%, list=33%, signal=37%	APP/DCC/CRPPA/ARHGEF40/RAC1/SEMA4D/CYFIP2/CHL1/SLIT2/LAMA2/ECE1/NCAM1/NFASC/ADAM17/PLXNB2/NRXN1/PLXNA4/FEZ2/EPHA5/TRIO/PLXNC1/B4GAT1/ROBO1/NRXN3/NTN1/PLXNA2/ROBO2/NECTIN1/FEZ1/UNC5B/FYN/GLI2/MYCBP2/NEXN/ARHGAP35/EPHA6/CNTN1/FZD3/EPHA3/CSF1R/PTK2/SEMA5B/SLIT3/EPHA4/ETV1/PLXND1/EPHB1/LAMB2/BOC/BMPR1B/ERBB2/SMAD4/TNR/GAP43/SMO/NGFR/SEMA3F/UNC5C/PALLD/TUBB3/LRTM2/DSCAM/KIF5A/CNTN5/EFNA1/PTCH1/RPS6KA5…
Immune Response	other	GO:0002429	immune response-activating cell surface receptor signaling pathway	264	0.365061	1.67917	4.33779e-09	1.53733e-07	7.99881e-08	9401	tags=70%, list=48%, signal=37%	HLA-DRB1/TREM2/PIK3CD/PLCG2/HLA-A/NINJ1/HLA-DPB1/BTN3A2/HLA-DQB1/HRAS/PRKD2/SPG21/VAV2/EP300/EIF2B5/EZR/RAB29/CYBA/PDE4D/LTF/BTN3A1/CR1/NAGLU/SYK/PAK1/LIPA/TESPA1/PTPN6/WNK1/INPP5D/VAV3/EIF2B3/CD276/PRKCE/YES1/PRAM1/EIF2B1/VAV1/TLR4/IKBKB/FYN/APPL2/PLSCR1/SLC39A10/BRAF/TYROBP/NFATC2/BCL2/CRKL/CARD11/LCP2/NFKBIA/PTK2/IRAK2/TNIP2/NFKB1/MFHAS1/BTN3A3/BAG6/EIF2B4/CD38/CREBBP/TMEM126A/DAB2IP/NCKAP1L/P…
NA	NA	GO:0072384	organelle transport along microtubule	88	0.479347	2.02808	4.72336e-09	1.66408e-07	8.65827e-08	6434	tags=67%, list=33%, signal=45%	MAPT/LRPPRC/OPA1/AP3B2/AP3D1/MAP1B/DTNBP1/BLOC1S3/MAP2/KIF13A/KIF1C/CDC42/NDE1/HTT/DYNC1I1/SPAST/TUBA1A/SUN2/FEZ1/AGBL4/UCHL1/AP3M2/ACTR10/NEFH/RHOT1/FYCO1/BORCS7/PEX14/KIF3A/AP3B1/BLOC1S2/TRIM46/KIF5A/LAMP1/PAFAH1B1/KIF1A/NDEL1/BORCS8/AP3S1/BLOC1S4/HAP1/ARHGAP21/KIFAP3/BLOC1S1/RASGRP1/NEFL/RAB6A/KIF5B/SYNE2/BORCS6/COPG1/COPG2/BLOC1S6/BORCS5/KIF3B/TRIM58/TRAK1/BLOC1S5/AP3S2
NA	NA	GO:0051962	positive regulation of nervous system development	271	0.362694	1.67017	4.91615e-09	1.72181e-07	8.95865e-08	8249	tags=63%, list=42%, signal=37%	MAPT/AGRN/DISC1/VCAN/KRAS/SEMA4D/BIN1/MAP1B/STAU2/EEF2K/SLIT2/BAIAP2/GOLGA4/ADGRB3/PLXNB2/TRIM32/TSPO/NRXN1/ASIC2/PLXNA4/MTOR/NUMB/CLSTN2/PLXNC1/TRPV2/GFAP/ROBO1/GRID2/NTN1/PLXNA2/ROBO2/AMIGO1/FN1/SLC7A5/SRRT/ACAN/LIG4/ASPA/LINGO2/BRAF/ADNP/ITGB1/FZD3/SPEN/MAN2A1/SMARCD3/XRCC5/LRP2/CAPRIN2/EPHA4/NRDC/MACF1/OBSL1/MAG/PLXND1/EPHB1/THBS2/TPBG/CTNNB1/SMO/NIN/MAP3K13/SYNDIG1/DLG5/PRMT5/MDK/SHANK3/TENM…
NA	NA	GO:0032535	regulation of cellular component size	348	0.341408	1.59667	5.23746e-09	1.82362e-07	9.48836e-08	9641	tags=69%, list=49%, signal=36%	APOE/DCC/MAPT/P2RX7/LARS1/CAPG/DISC1/SCIN/RAC1/PTPRS/SEMA4D/PICALM/VAV2/SLC12A9/BIN1/KCNMA1/MAP1B/EZR/ACTN2/CYFIP2/CYRIA/SLIT2/RPTOR/MAP2/SWAP70/SVIL/BAIAP2/CLN8/GOLGA4/DMTN/CAPZB/PLXNA4/TRIOBP/MTOR/PTK2B/FER/KANK1/RAB3B/DAAM2/RTN4/NEB/TRPV2/COTL1/PFN1/WNK1/DLG1/RGMA/VAV3/KANK2/PLEK/AQP1/NTN1/FN1/PRKCE/HP1BP3/MKKS/RIN3/VAV1/GSN/HIP1R/ADD2/SPTBN2/GSK3B/ARHGAP35/ADNP/CLCN6/SEMA5B/IFRD1/AKT3/HCLS1/K…
Synapse	learning or memory	GO:0007612	learning	145	0.424204	1.87613	5.36599e-09	1.8575e-07	9.66468e-08	7380	tags=66%, list=38%, signal=42%	APP/PRKN/SYNJ1/GRIN2A/CSMD1/CNTNAP2/ABCC8/ATXN1/SLC8A3/INSR/KRAS/SYNGAP1/NF1/LGMN/CLN8/DLG4/RIC8A/ADGRB3/ARF4/NRXN1/HTT/ATP1A2/SLC1A1/CLSTN2/UBA6/TUBA1A/PPT1/NRXN3/SLC7A11/RAPGEF3/SHANK2/FYN/ATAD1/BRAF/PLCB1/SORCS3/ITGB1/NRXN2/CTNS/CHRNB2/GRIN1/TPBG/BRSK1/VDAC1/TNR/EIF2AK4/SHANK1/SHANK3/ABCA7/NDRG4/NTRK2/ELAVL4/TANC1/TLR2/SNAP25/ABL1/DDHD2/TSC1/HMGCR/ARC/PTN/TACO1/NPTX2/CIC/ASIC1/OPRK1/PPP1R9B/AT…
Synapse	postsynapse organization	GO:0097061	dendritic spine organization	76	0.49971	2.08723	5.49451e-09	1.88013e-07	9.78242e-08	5846	tags=67%, list=30%, signal=47%	APOE/GRIN2B/TREM2/INSR/IGF1R/PPFIA2/DTNBP1/STAU2/TANC2/EEF2K/LGMN/BAIAP2/PDLIM5/DLG4/CDC42/ABI2/SIPA1L1/ARHGAP44/FYN/DIP2A/LRRK2/CAPRIN2/PICK1/EPHA4/EPHB1/ITGA3/SHANK1/SHANK3/ABI3/HOMER1/DBN1/NGEF/PAFAH1B1/EFNA1/ZNF365/KIF1A/TANC1/DNM3/ARC/DHX36/LRP8/WASL/LZTS3/CTNND2/ABHD17B/NLGN1/DOCK10/CTTN/CDK5/RELN/SRCIN1
NA	NA	GO:0034762	regulation of transmembrane transport	498	0.321195	1.52792	5.49451e-09	1.88013e-07	9.78242e-08	7456	tags=52%, list=38%, signal=33%	APP/NOS1/GRIN2B/P2RX7/TREM2/GRIN2A/GNB5/ANK3/INSR/FGF14/TESC/DPP6/BIN1/KCNMA1/ACTN2/CYBA/NEDD4/SNCA/PDE4D/KCNB1/CACNG2/CTSS/CLIC1/CHRM3/DLG4/GOPC/GSTO1/KCNJ10/ASIC2/SLC25A27/HTT/BAK1/ATP1A2/PTK2B/KCNQ2/DIAPH1/PTPN6/WNK1/ACSL1/UTRN/DLG1/GRIN2D/SLC1A2/DPP10/AKT2/AMIGO1/PRKCE/SLC7A5/CACNA2D3/NALCN/HECW1/GSTM2/YES1/NDUFA4/CACNA2D1/SLC8A1/FYN/SLC6A9/APPL2/AHNAK/C3/TMEM38A/CASQ1/BRAF/SRI/PSEN2/KCNH1/IS…
Synapse	axonal transport	GO:0048489	synaptic vesicle transport	40	0.593521	2.29854	6.26566e-09	2.13176e-07	1.10916e-07	6622	tags=88%, list=34%, signal=58%	PRKN/SYNJ1/RAB27A/DNM1/AP3B2/AP3D1/PICALM/DTNBP1/SNCA/BLOC1S3/MAP2/LRRK2/RAB3A/SNAP91/AP3M2/AP1G1/CTNNB1/SLC2A4/AP3B1/BLOC1S2/TRIM46/KIF5A/TOR1A/AP3S1/BLOC1S4/BLOC1S1/KIF5B/LIN7A/KIF5C/CDK5/BLOC1S6/BORCS5/BLOC1S5/AP3S2/DNM2
Synapse	synaptic vesicle cycle	GO:0048489	synaptic vesicle transport	40	0.593521	2.29854	6.26566e-09	2.13176e-07	1.10916e-07	6622	tags=88%, list=34%, signal=58%	PRKN/SYNJ1/RAB27A/DNM1/AP3B2/AP3D1/PICALM/DTNBP1/SNCA/BLOC1S3/MAP2/LRRK2/RAB3A/SNAP91/AP3M2/AP1G1/CTNNB1/SLC2A4/AP3B1/BLOC1S2/TRIM46/KIF5A/TOR1A/AP3S1/BLOC1S4/BLOC1S1/KIF5B/LIN7A/KIF5C/CDK5/BLOC1S6/BORCS5/BLOC1S5/AP3S2/DNM2
APP Metabolism	amyloid precursor protein metabolic process	GO:0042982	amyloid precursor protein metabolic process	73	0.510054	2.11745	6.65187e-09	2.23758e-07	1.16423e-07	6407	tags=71%, list=33%, signal=48%	APOE/NECAB2/ABCG1/PICALM/BIN1/ADAM10/ADAM17/NAGLU/CSNK1E/CLU/RTN4/ACHE/DLG1/ABCA2/BACE2/LDLRAP1/PSEN2/BACE1/EPHA4/GSAP/GGA3/ITM2C/KLK6/ABCA7/NTRK2/ROCK2/AGO2/EFNA1/TMCC2/PSEN1/SP1/RTN1/HAP1/SPON1/DYRK1A/ADAM19/LRRTM3/PAWR/PIN1/RTN3/ITM2B/SOAT1/ROCK1/NCSTN/LYN/SLC2A13/IFNGR1/GSK3A/NECAB1/DHCR24/NSG1/RELA
Synapse	postsynapse organization	GO:0048813	dendrite morphogenesis	134	0.424471	1.86449	6.65187e-09	2.23758e-07	1.16423e-07	5846	tags=58%, list=30%, signal=41%	VLDLR/SEMA4D/LRP4/PICALM/PPFIA2/SYNE1/DTNBP1/STAU2/TANC2/EEF2K/NEDD4/MAP2/BAIAP2/PDLIM5/DLG4/ADGRB3/CDC42/PHACTR1/SULT4A1/ABI2/SIPA1L1/RERE/HECW1/ARHGAP44/CTNNA2/FYN/DIP2A/LRRK2/GSK3B/ITGB1/LZTS1/NSMF/CAPRIN2/EPHA4/HECW2/OBSL1/CHRNB2/EPHB1/TPBG/TNIK/SHANK1/SHANK3/ABI3/DBN1/TAOK2/ELAVL4/NGEF/SDC2/DSCAM/PAFAH1B1/EFNA1/ZNF365/NEDD4L/KIF1A/TBC1D24/DNM3/KNDC1/ARC/PTN/FARP1/DHX36/LRP8/NFATC4/MINK1/PPP3…
NA	NA	GO:0043547	positive regulation of GTPase activity	195	0.393381	1.77772	6.78103e-09	2.25554e-07	1.17357e-07	7671	tags=64%, list=39%, signal=39%	DOCK8/AGRN/LARS1/GNB5/ARHGEF10/HRAS/CD40/SEMA4D/C9orf72/PICALM/ARAP1/APC2/RAB3GAP1/NF1/TBC1D9B/RAPGEF5/SGSM2/RASGRF1/TBC1D20/WDR41/SCRIB/SIPA1L1/RAPGEF4/ITGA6/BCR/SIPA1L2/SLC27A4/TBC1D1/SFRP1/RAPGEF3/ARHGAP45/EVI5/SIPA1/ABR/GSK3B/ITGB1/RGS6/RASGRP3/LIMS1/RSU1/MAP4K4/ARHGAP27/ARHGEF7/ARHGAP24/RGS7/ARHGAP42/ERBB2/MMUT/TBC1D2/TBC1D7/SOS2/RASGRF2/S100A10/NGEF/PREX1/RHOG/ADCYAP1/SH3BP1/EVI5L/TBC1D2B/R…
NA	NA	GO:0090066	regulation of anatomical structure size	469	0.329568	1.56431	6.78103e-09	2.25554e-07	1.17357e-07	6099	tags=47%, list=31%, signal=33%	APOE/PRKG1/DCC/NOS1/MAPT/P2RX7/LARS1/CAPG/SERPINF2/DISC1/SCIN/RAC1/PTPRS/SEMA4D/CBS/PICALM/VAV2/SLC12A9/BIN1/KCNMA1/MAP1B/EZR/BBS2/ACTN2/CYFIP2/GPX1/CYRIA/SLIT2/DOCK4/RPTOR/MAP2/SWAP70/SVIL/ECE1/CHRM3/BAIAP2/CLN8/GOLGA4/DMTN/CPS1/CAPZB/ASIC2/PLXNA4/TRIOBP/MTOR/ATP1A2/PTK2B/TBXAS1/FER/KANK1/RAB3B/DAAM2/RTN4/NEB/TRPV2/COTL1/PFN1/WNK1/DLG1/RGMA/VAV3/KANK2/PLEK/AQP1/NTN1/FN1/PRKCE/ADRA1D/HP1BP3/MKKS/…
NA	NA	GO:0016050	vesicle organization	345	0.344185	1.60878	8.20178e-09	2.71297e-07	1.41157e-07	8645	tags=63%, list=44%, signal=36%	APOE/SQSTM1/P2RX7/PRKN/TRAPPC4/SYNJ1/RAB27A/DNM1/AP3B2/VAPB/STX2/ABCA1/AP3D1/PICALM/ERC2/ARFGAP3/SNX19/DTNBP1/RAB29/USP8/ARFGEF2/PRRT2/SNCA/VPS41/CPLX1/BLOC1S3/ATP6V1H/KIF13A/DLG4/SCARB2/ATP6V1G2/ATP6V1E1/TFG/TRAPPC12/UNC13A/ATP6V1B2/TBC1D20/TRAPPC6B/SDC4/STX16/AP1S1/TRAPPC2L/VAV3/DOC2A/TRAPPC9/ATP6V1C1/AQP1/ANKFY1/AKT2/BACE2/WASHC4/BCL2/SAR1A/SNX10/TMEM9/PDCD6IP/STX4/C2CD5/RAB3A/SNAP91/AP3M2/AP1…
Synapse	other	GO:0007416	synapse assembly	187	0.393397	1.7758	8.84757e-09	2.89442e-07	1.50598e-07	6334	tags=57%, list=32%, signal=39%	APP/AGRN/GABRA2/PTPRS/SEMA4D/CRK/LRP4/NEGR1/GABRB3/MAP1B/GABRB2/RAB29/STAU2/EEF2K/SNCA/GABRA1/PDLIM5/ADGRB3/PLXNB2/NRXN1/ASIC2/PTK2B/CLSTN2/SLC25A46/ACHE/GABRG2/GRID2/NTN1/ROBO2/AMIGO1/NECTIN1/SHANK2/LINGO2/MYCBP2/ADD2/SPTBN2/CRKL/CDH2/ADNP/LGI2/LZTS1/BSN/CDH9/EIF4G1/ZDHHC2/NRXN2/CHRNB2/PLXND1/EPHB1/PCLO/PTPN13/THBS2/TPBG/CTNNB1/GAP43/ICAM5/MDGA1/SYNDIG1/DLG5/SHANK3/ADGRB1/ABI3/CHD4/NTRK2/LRTM2/A…
Proteostasis	vesicle-mediated transport to the plasma membrane	GO:0051604	protein maturation	499	0.320923	1.52648	8.84757e-09	2.89442e-07	1.50598e-07	7719	tags=55%, list=39%, signal=34%	TRAP1/P2RX7/CAST/SPG7/GLRX5/GRIN2A/C1R/SIL1/SERPINF2/TESC/ERO1B/RUVBL2/PCSK2/EP300/DNAJC21/FBLN1/IFI16/PISD/CANX/PPIL2/CYFIP2/TBCA/LGMN/ADAM10/RPS6KA2/CPM/CTSS/ECE1/QSOX1/ADAMTS2/HSPA1B/ADAM17/CSNK2A1/TSPAN14/NAGLU/WIPF1/GRN/GCSH/CTSH/CLU/BOLA3/PRPH2/BAK1/PLAUR/CRTAP/AEBP1/DNAJB11/NFU1/MKKS/WFS1/BACE2/GSN/PPIL3/CARD8/BAG3/IKBKB/PMPCA/B2M/LRRK2/PDIA4/PSEN2/CDC37L1/CPE/NFYC/STUB1/HSPA1L/ADAMTS3/BAC…
Metal Binding and Homeostasis	regulation of metal ion transport	GO:0010959	regulation of metal ion transport	339	0.348042	1.62436	1.03975e-08	3.36449e-07	1.75056e-07	8260	tags=59%, list=42%, signal=35%	NOS1/P2RX7/TREM2/GNB5/LILRB1/ABCC8/ANK3/FGF14/TESC/DPP6/BIN1/ACTN2/CYBA/NEDD4/SNCA/PDE4D/TSPO/GSTO1/HTT/BAK1/ATP1A2/PTK2B/PACSIN3/DIAPH1/TRPV2/PTPN6/WNK1/UTRN/DLG1/EPB41/DPP10/TRPV3/AMIGO1/PRKCE/HECW1/GSTM2/WFS1/CACNA2D1/SLC8A1/CNKSR3/FYN/AHNAK/TMEM38A/CASQ1/B2M/DMPK/SRI/PSEN2/ISCU/BCL2/HPCA/ATP1B1/AKAP6/CNTN1/ITGB1/ACTN4/GLRX/SESTD1/TSPAN13/FGF12/INPP5K/CD4/NIPSNAP2/KCNIP4/HECW2/BEST1/RGS7/SCN2B…
NA	NA	GO:0006816	calcium ion transport	380	0.338468	1.58844	1.03975e-08	3.36449e-07	1.75056e-07	7468	tags=54%, list=38%, signal=34%	NOS1/GRIN2B/P2RX7/PLCG2/GRIN2A/ITPR1/ITGAV/GNB5/LILRB1/SLC8A3/MICU1/ITPR2/CDH23/BIN1/CYBA/SNCA/PDE4D/CACNG2/TRPM3/ATP2B2/TSPO/GSTO1/HTT/BAK1/PLCB4/ATP1A2/PTK2B/PACSIN3/DIAPH1/TRPV2/PTPN6/GRIN2D/EPB41/TRPV3/PRKCE/CACNA2D3/NALCN/PLCE1/GSTM2/WFS1/CACNA2D1/SLC8A1/FYN/RASA3/AHNAK/TMEM38A/CASQ1/SRI/PSEN2/PLCB1/BCL2/HPCA/ATP1B1/SLC25A23/AKAP6/SESTD1/TSPAN13/MICU3/INPP5K/CD4/NIPSNAP2/ERO1A/BEST1/CACNA1A/…
Structural Stabilization	other	GO:1901888	regulation of cell junction assembly	195	0.391199	1.76785	1.05266e-08	3.38787e-07	1.76273e-07	7858	tags=65%, list=40%, signal=40%	APP/AGRN/CNTNAP2/RAC1/PTPRS/SEMA4D/NEGR1/STAU2/EEF2K/SNCA/PDLIM5/ADGRB3/DMTN/NRXN1/ASIC2/PTK2B/CLSTN2/SDC4/PEAK1/GRID2/VCL/SFRP1/NTN1/ROBO2/AMIGO1/NECTIN1/IKBKB/SLK/LINGO2/MYCBP2/APOD/AGT/ADNP/POLDIP2/LZTS1/EPHA3/LIMS1/PTK2/EIF4G1/MAP4K4/CLASP2/MACF1/CHRNB2/EPHB1/RCC2/PTPN13/THBS2/MYO1C/TPBG/CTNNB1/ICAM5/MDGA1/SYNDIG1/DLG5/CAV1/EPB41L5/ADGRB1/ABI3/CHD4/NTRK2/ROCK2/S100A10/LRTM2/DLC1/IL1RAP/LRFN5/…
NA	NA	GO:0010001	glial cell differentiation	237	0.377176	1.72503	1.18182e-08	3.78311e-07	1.96837e-07	8551	tags=67%, list=43%, signal=38%	APP/PLEC/MAPT/TREM2/ITGB4/ARHGEF10/SLC8A3/VCAN/KRAS/LGI4/BIN1/EIF2B5/NF1/LAMA2/MAPK3/NAGLU/GRN/KCNJ10/CLU/MTOR/DAAM2/SLC25A46/PHGDH/GFAP/SOX9/TUBA1A/EIF2B3/STAT3/NDRG1/ABCA2/AKT2/ACAN/EIF2B1/TLR4/ASPA/WASF3/VIM/CDH2/CNTN1/DAB1/LRP1/PICK1/EPHA4/MAG/EIF2B4/LAMB2/ERBB2/CTNNB1/C1QA/GAP43/SMO/PRMT5/MDK/TENM4/SOX10/MAPK1/NTRK2/NKX6-2/RHEB/TTC21B/WDR1/ZNF365/FGF2/PARD3/ID4/TLR2/MAP2K1/CSPG5/ABL1/SOD1/TG…
Metal Binding and Homeostasis	cellular response to metal ion	GO:0071248	cellular response to metal ion	185	0.391371	1.76459	1.23349e-08	3.92737e-07	2.04343e-07	6427	tags=57%, list=33%, signal=39%	EGFR/PLCG2/PRKN/ANK3/IQGAP1/ALAD/SMPD3/MT1E/EEF2K/SNCA/LGMN/KCNB1/MAPK3/DLG4/DMTN/MAP1LC3A/TSPO/KCNJ10/SLC1A1/MT1M/TUBA1A/MAPK8/AQP1/CPNE7/ALOX5AP/CPNE4/SLC13A5/HSD17B1/ITPKB/LIG4/DLG2/CPNE3/B2M/LRRK2/BRAF/KCNH1/NFATC2/HPCA/SLC25A23/MAPK9/HMOX1/BACE1/CPNE5/PARP1/CLIC4/RASA4/SYT1/MT1X/CAMK2D/MT1H/NFE2L2/MAPK1/BECN1/RASAL1/CDKN1B/ATF4/KCNQ3/RYR1/KCNA1/MEF2C/SERPINF1/SYT6/PRKAA2/CPNE9/SYT5/STK39/MT2…
NA	NA	GO:0071496	cellular response to external stimulus	316	0.349788	1.62592	1.25932e-08	3.98829e-07	2.07513e-07	7624	tags=57%, list=39%, signal=35%	PLEC/TSC2/P2RX7/LARS1/CD40/COMT/IGF1R/CBS/PLIN3/WDR45B/EP300/IFI16/PIK3C3/EHMT2/GSDMD/KCNB1/VPS41/RPTOR/MAPK3/GPR155/DAP/CRADD/MAP1LC3A/CBL/MTMR3/MTOR/BAK1/ASNS/ATP1A2/DSC2/ITGA2/NCOA1/SOX9/OTUD3/SLC1A2/KANK2/ELAPOR1/MAPK8/AQP1/SFRP1/SLC7A5/GDAP1/SIPA1/TLR4/BAG3/PLD1/SREBF2/LPL/SESN1/LRRK2/BCL2/ARHGAP35/TNFRSF11A/TNC/ADNP/PIK3R4/PIEZO1/EIF4G1/NFKB1/GCLC/NPRL3/PICK1/TMEM150C/CNN2/PRKD1/MAG/CSNK1A1…
Mitochondrial Metabolism	mitochondrial transport	GO:0070585	protein localization to mitochondrion	127	0.428629	1.87722	1.33694e-08	4.18956e-07	2.17985e-07	7609	tags=70%, list=39%, signal=43%	MAPT/PRKN/TIMM44/MFN2/MTCH2/HK1/TOMM40/MFF/TIMM10/RAC2/TSPO/NPEPPS/TIMM13/TOMM70/SAMM50/MICALL2/MAPK8/TIMM10B/GDAP1/PMPCA/SREBF2/AGK/LRRK2/BNIP3L/HSPA1L/DNAJC19/IMMP2L/TOMM22/CHCHD4/PARL/VPS11/AP3B1/MAVS/NDUFA13/FKBP8/MAIP1/TIMM50/MARCHF5/HPS4/TIMM22/UBE2L3/HK2/GRPEL1/ATP5IF1/LMAN1/DNM1L/PDCD5/MIPEP/MTERF4/BCS1L/OXA1L/TOMM40L/FIS1/DNAJA1/MTCH1/LEPROT/SH3GLB1/UBE2D3/SAE1/PITRM1/TIMM23B/HAX1/TIMM29…
NA	NA	GO:0006873	cellular ion homeostasis	472	0.325094	1.54316	1.33694e-08	4.18956e-07	2.17985e-07	7260	tags=52%, list=37%, signal=34%	APP/APOE/NOS1/CYB561/P2RX7/GLRX5/PLCG2/ITPR1/VAPB/COX11/DISC1/CD40/UBE3A/SLC8A3/MICU1/ITPR2/CYBRD1/PICALM/CDH23/ERC2/KCNMA1/CYBA/MT1E/SNCA/PDE4D/CP/ATP6V1H/MAPK3/SV2B/DMXL1/SLC4A8/NAGLU/ATP2B2/GSTO1/GRN/SLC25A27/HTT/BOLA3/BAK1/PLCB4/ATP1A2/PTK2B/TBXAS1/SLC1A1/ATP6V1B2/DIAPH1/PTPN6/WNK1/PIK3CB/MT1M/ATP1A3/IMMT/THADA/PPT1/TFRC/PACS2/STEAP2/PRKCE/EGLN1/SLC39A14/PLCE1/GSTM2/WFS1/SLC8A1/RASA3/BDH2/TME…
Synapse	axonal transport	GO:0098930	axonal transport	63	0.518901	2.12145	1.38886e-08	4.32947e-07	2.25264e-07	7184	tags=76%, list=37%, signal=49%	MAPT/SPG7/DST/OPA1/AP3B2/AP3D1/DTNBP1/BLOC1S3/MAP2/KIF1B/KIF1C/SPAST/RAB27B/FEZ1/DLG2/AGBL4/UCHL1/AP3M2/ARL8B/ACTR10/MAPK8IP3/KIF3A/AP3B1/BLOC1S2/TRIM46/KIF5A/PAFAH1B1/KIF1A/NDEL1/SOD1/AP3S1/BLOC1S4/HAP1/HSPB1/BLOC1S1/NEFL/KIF5B/KIF5C/BLOC1S6/BORCS5/KIF3B/TRAK1/BLOC1S5/AP3S2/CALY/NETO1/TERF2/MECP2
NA	NA	GO:0006790	sulfur compound metabolic process	283	0.35773	1.6497	1.46674e-08	4.54842e-07	2.36657e-07	9375	tags=70%, list=48%, signal=37%	GLRX5/SLC19A3/HSD17B12/PDHX/GCDH/LYRM4/DLD/METTL16/GSTP1/MTAP/CBS/SUCLA2/HSD17B4/DLAT/MTHFD1/MTHFR/SUCLG2/SNCA/GPAM/XYLT1/AADAT/NAGLU/CPS1/BOLA3/ACSM5/SULT4A1/B4GAT1/PHGDH/NUBP2/ACSL1/PDHB/PPT1/SLC7A11/ELOVL5/LIAS/MPST/NFU1/TSTD1/ACSF2/ACOT7/DIP2A/ISCU/IBA57/MTRR/ACSS2/ACSL6/ELOVL4/CHSY1/CHST12/MRI1/SULT1A1/GCLC/CHST3/MPC2/GCLM/AKR1A1/DLST/DSE/MMUT/CTNNB1/UST/ACSL3/PDK2/TPST2/AHCYL1/PDK1/ADI1/NUB…
NA	NA	GO:0010639	negative regulation of organelle organization	332	0.348783	1.62538	1.4927e-08	4.60494e-07	2.39597e-07	7596	tags=57%, list=39%, signal=36%	MAPT/TSC2/PRKN/OPA1/CAPG/LMNA/SCIN/RHPN2/ARAP1/APC2/SLC25A4/ERCC4/MAP1B/EHMT2/PRRT2/GPX1/SNCA/SLIT2/RPS6KA2/MAP2/SWAP70/SVIL/DMTN/TSPO/CAPZB/CLU/FEZ2/TRIOBP/MTOR/CDK5RAP2/PPFIA1/BAK1/KANK1/PFN1/SMG6/GDI2/LIMK2/KANK2/TFRC/TOM1L2/PCID2/TRIM37/CIB1/ERCC1/MKKS/GSN/FEZ1/ATM/SCFD1/CTNNA2/HIP1R/BCL2L2/LRRK2/ADD2/SPTBN2/CGNL1/WASF2/TMEM67/PARP1/INPP5K/GCLC/ARHGEF7/PICK1/CLASP2/HGF/TUBB4A/CORO1A/PARL/GEN1…
NA	NA	GO:0009612	response to mechanical stimulus	198	0.382041	1.72699	1.51866e-08	4.66087e-07	2.42507e-07	7624	tags=62%, list=39%, signal=38%	PLEC/P2RX7/CNTNAP2/CD40/IGF1R/ABHD12/MAP1B/MAPK3/CRADD/NRXN1/ASIC2/HTT/BAK1/ATP1A2/PTK2B/PSPH/ITGA2/COL11A1/SOX9/USP53/TUBA1A/MAPK8/DDR2/AQP1/JUP/MKKS/GSN/SLC8A1/TLR4/BAG3/FYN/WHRN/TNFRSF11A/TNC/CDH2/BACE1/CLCN6/NFKBIA/PTK2/PIEZO1/MMP2/NFKB1/GCLC/TMEM150C/CNN2/KIAA0319/PKD2L1/NRXN2/ETV1/MAG/CHI3L1/CTNNB1/LTBR/PIEZO2/MDK/SHANK3/SCN1A/HABP4/RAF1/TNFRSF10B/PTCH1/KCNQ3/FGF2/KCNA1/HTR2A/LRP11/ATP8A2/M…
NA	NA	GO:0007229	integrin-mediated signaling pathway	108	0.446645	1.93254	1.6225e-08	4.95402e-07	2.5776e-07	4562	tags=52%, list=23%, signal=40%	LAMA5/DST/ITGAV/ITGB4/PHACTR4/ITGA7/ADAM10/LAMA2/DOCK1/SYK/CDC42/LAMA1/PTK2B/ITGA2/ITGA6/VAV3/ITGB2/PLEK/LAMB1/FERMT3/FN1/ADAMTS1/PRAM1/ERBIN/VAV1/ITGB1/ITGB8/ITGAX/LIMS1/PTK2/ITGA9/PRKD1/LAMB2/RCC2/MYH9/ITGA3/ITGA5/ITGAM/CD47/ITGB5/EMP2/LAMC1/ADAM11/ABL1/ITGAL/CTNNA1/CUL3/FYB1/ZNF304/ITGA8/PTN/CCN2/PLPP3/ADAMTS13/THY1/TLN1
NA	NA	GO:0030003	cellular cation homeostasis	464	0.321352	1.52433	1.72633e-08	5.24418e-07	2.72857e-07	7260	tags=52%, list=37%, signal=33%	APP/APOE/NOS1/CYB561/P2RX7/GLRX5/PLCG2/ITPR1/VAPB/COX11/DISC1/CD40/UBE3A/SLC8A3/MICU1/ITPR2/CYBRD1/PICALM/CDH23/ERC2/KCNMA1/CYBA/MT1E/SNCA/PDE4D/CP/ATP6V1H/MAPK3/SV2B/DMXL1/SLC4A8/NAGLU/ATP2B2/GSTO1/GRN/SLC25A27/HTT/BOLA3/BAK1/PLCB4/ATP1A2/PTK2B/SLC1A1/ATP6V1B2/DIAPH1/PTPN6/PIK3CB/MT1M/ATP1A3/IMMT/THADA/PPT1/TFRC/PACS2/STEAP2/PRKCE/EGLN1/SLC39A14/PLCE1/GSTM2/WFS1/SLC8A1/RASA3/BDH2/TMEM38A/CASQ1/F…
Synapse	trans-synaptic signaling	GO:0035249	synaptic transmission, glutamatergic	108	0.445699	1.92845	1.85613e-08	5.55347e-07	2.8895e-07	6085	tags=61%, list=31%, signal=42%	GRIN2B/PRKN/GRIN2A/DISC1/ABCC8/RAB3GAP1/NF1/DTNBP1/CACNG2/NRXN1/CDHR3/UNC13A/ATP1A2/PTK2B/GRIN2D/GRID2/CDH8/ATAD1/LRRK2/FRRS1L/NAPB/CDH2/GRM7/PLPPR4/STXBP1/GRM3/SYT1/GRIN1/DGKI/TNR/SLC17A7/SHANK3/HOMER1/GRIA2/RNF167/GRID1/NAPA/CACNG8/CLCN3/HTR2A/CACNG3/MEF2C/GRM1/GRIA1/PSEN1/CACNB4/EXT1/CACNG7/SERPINE2/GRIK2/GRIK1/UNC13C/SLC17A6/GRM2/GRM8/NLGN1/GRIA4/GRM5/CDK5/DGKZ/RELN/NLGN2/ADORA1/CCL2/OXTR/CNR1
NA	NA	GO:0052548	regulation of endopeptidase activity	240	0.36466	1.67049	1.85613e-08	5.55347e-07	2.8895e-07	7989	tags=59%, list=41%, signal=36%	GRIN2B/MAPT/CAST/CTSD/GRIN2A/SERPINF2/PSMB9/PSMB8/PICALM/BIN1/IFI16/CYFIP2/GPX1/SNCA/LGMN/LTF/SH3RF1/DAP/CSNK2A1/CRADD/CR1/SYK/NLRP1/SERPING1/BAK1/PLAUR/ROBO1/STAT3/AQP1/PCID2/GSN/CARD8/FYN/HIP1R/PARK7/JAK2/USP47/MBP/ASPH/EPHA4/HGF/SERPINB6/NRDC/SPOCK1/TIMP2/CD44/GAPDH/GRIN1/HIP1/SERPINB1/NGFR/SERPINE1/A2ML1/SERPINA1/PDCD6/ROCK2/NDUFA13/RAF1/DLC1/RECK/EFNA1/BIRC2/RACK1/RFFL/CLEC7A/FAM162A/PYCARD/…
NA	NA	GO:0045862	positive regulation of proteolysis	323	0.346082	1.60921	1.85613e-08	5.55347e-07	2.8895e-07	7839	tags=58%, list=40%, signal=36%	APOE/GRIN2B/MAPT/TREM2/PRKN/CTSD/GRIN2A/BBS7/DISC1/PICALM/IFI16/CYFIP2/SNCA/LGMN/NUB1/CTSS/PSMC3/HSPA1B/SH3RF1/DAP/CRADD/CR1/TRIM32/SYK/GRN/CSNK1E/NLRP1/CTSH/CLU/BAK1/PTK2B/PACSIN3/RNF14/PRICKLE1/RGMA/ROBO1/STAT3/WFS1/GSN/CARD8/FYN/HIP1R/RCHY1/LRRK2/ZYG11B/JAK2/GSK3B/STUB1/MAPK9/AGBL4/MBP/ASPH/PTK2/GCLC/EPHA4/BAG6/AXIN1/NRDC/CSNK1A1/ANXA2/CSNK1D/GRIN1/MYH9/HIP1/DAB2IP/NGFR/CAV1/NFE2L2/PSMC6/PDCD6…
Synapse	postsynapse organization	GO:0060997	dendritic spine morphogenesis	53	0.541265	2.17831	1.93401e-08	5.7486e-07	2.99102e-07	5846	tags=72%, list=30%, signal=51%	PPFIA2/DTNBP1/STAU2/TANC2/EEF2K/BAIAP2/PDLIM5/DLG4/CDC42/ABI2/SIPA1L1/ARHGAP44/DIP2A/LRRK2/CAPRIN2/EPHA4/EPHB1/SHANK1/SHANK3/ABI3/DBN1/NGEF/PAFAH1B1/EFNA1/ZNF365/KIF1A/DNM3/ARC/DHX36/LRP8/WASL/LZTS3/CTNND2/NLGN1/DOCK10/CDK5/RELN/SRCIN1
Synapse	other	GO:0050806	positive regulation of synaptic transmission	152	0.412378	1.82596	1.95997e-08	5.7486e-07	2.99102e-07	6436	tags=60%, list=33%, signal=41%	APP/APOE/SQSTM1/GRIN2B/GRIN2A/SLC8A3/RAB3GAP1/NF1/DTNBP1/SNCA/LGMN/LAMA2/CACNG2/DLG4/SLC4A8/NRXN1/PRKAR1B/PTK2B/SLC1A1/CLSTN2/GFAP/GRIN2D/PRKCE/NALCN/SHANK2/BRAF/TYROBP/GSK3B/STX4/RIMS2/EPHA4/ZDHHC2/STXBP1/SYT1/ADRA1A/GRIN1/STAU1/TNR/GPR158/EIF2AK4/PRKCG/SHANK3/RASGRF2/MAPK1/STX1A/RIMS1/NTRK2/PRRT1/CACNG8/CACNG3/SNAP25/ABL1/ITPR3/GPER1/GRIA1/IGSF11/STX1B/SHISA7/HMGCR/ADCY1/CACNG7/ARC/HAP1/PTN/SER…
Vasculature	endothelial cell migration	GO:0010594	regulation of endothelial cell migration	157	0.409266	1.81938	1.95997e-08	5.7486e-07	2.99102e-07	8230	tags=71%, list=42%, signal=41%	APOE/PIK3CD/CD40/RAC1/PRKD2/PRKCA/NF1/SLIT2/LGMN/ADAM17/GRN/HDAC9/SCARB1/PTK2B/SPARC/PIK3CB/JUP/CIB1/RIN2/ATP5F1A/PDCD10/CSNK2B/AGT/HMOX1/SASH1/BMPER/FGF1/PTK2/ATP5F1B/AKT3/GFUS/PRKD1/FLT4/DAB2IP/RHOJ/ADGRB1/MET/NFE2L2/FGFR1/PDCD6/ROCK2/JCAD/EFNA1/ANXA1/SH3BP1/EMP2/SP100/ANGPT1/FGF2/RGCC/ABL1/MEF2C/SERPINF1/GPI/TGFB1/CCBE1/SP1/CARD10/NOTCH1/MAP2K5/BCAS3/PTN/ACVRL1/MAP3K3/NRP2/PLG/MMRN2/HMGB1/PLPP…
NA	NA	GO:1902905	positive regulation of supramolecular fiber organization	164	0.399306	1.78463	1.95997e-08	5.7486e-07	2.99102e-07	5519	tags=54%, list=28%, signal=39%	APP/APOE/MAPT/TNXB/ARHGEF10/SERPINF2/SCIN/RAC1/BIN1/MAP1B/USP8/ACTN2/GPX1/EFEMP2/SWAP70/BAIAP2/HSPA1B/CLIP1/CDC42/CLU/MTSS1/MTOR/SPAST/CDK5RAP2/PAK1/PTK2B/FER/ABI2/SDC4/PFN1/PXN/DLG1/PLEK/NF2/SFRP1/PRKCE/RAPGEF3/GSN/BRAF/WASF3/WASF1/TPM1/WASF2/PRKD1/WASHC2C/NCKAP1L/MET/ROCK2/SYNPO/S100A10/CD47/CDKN1B/GRB2/WDR1/ARHGEF10L/RGCC/PYCARD/ABL1/DSTN/SLAIN1/TGFBR1/PSEN1/SYNPO2L/NAV3/RPS3/TRIM27/DRG1/MAPRE…
Lipid Metabolism	fatty acid biosynthetic process	GO:0008654	phospholipid biosynthetic process	239	0.367207	1.6817	2.08977e-08	6.0695e-07	3.15799e-07	6355	tags=53%, list=32%, signal=36%	ABCA8/LPIN1/PIK3CD/PLCG2/SYNJ1/GPAA1/MBOAT7/TAMM41/LPCAT2/DGKQ/PITPNM3/PCYT1A/VAC14/PIK3C3/PISD/IMPA1/CHPT1/AGPAT1/DGKB/GPAM/ACP6/FIG4/SELENOI/LCLAT1/MTMR3/MTMR6/PIP5K1C/PIK3CB/INPP5D/FDPS/PI4KA/ABCA2/SERAC1/MTMR7/ATM/ITPKB/PLD1/PLSCR1/PIGH/ORMDL1/IP6K3/PIK3R4/INPP5K/CDIPT/EFR3B/PIGS/PIGK/SYNJ2/TTC7A/FABP3/GGPS1/PTDSS1/PGAP3/PIP4K2A/DHRS7B/ACSL3/LPCAT1/SMG1/PGS1/ISYNA1/TTC7B/ABHD5/DPM1/INPP5F/DGK…
Lipid Metabolism	phospholipid binding	GO:0008654	phospholipid biosynthetic process	239	0.367207	1.6817	2.08977e-08	6.0695e-07	3.15799e-07	6355	tags=53%, list=32%, signal=36%	ABCA8/LPIN1/PIK3CD/PLCG2/SYNJ1/GPAA1/MBOAT7/TAMM41/LPCAT2/DGKQ/PITPNM3/PCYT1A/VAC14/PIK3C3/PISD/IMPA1/CHPT1/AGPAT1/DGKB/GPAM/ACP6/FIG4/SELENOI/LCLAT1/MTMR3/MTMR6/PIP5K1C/PIK3CB/INPP5D/FDPS/PI4KA/ABCA2/SERAC1/MTMR7/ATM/ITPKB/PLD1/PLSCR1/PIGH/ORMDL1/IP6K3/PIK3R4/INPP5K/CDIPT/EFR3B/PIGS/PIGK/SYNJ2/TTC7A/FABP3/GGPS1/PTDSS1/PGAP3/PIP4K2A/DHRS7B/ACSL3/LPCAT1/SMG1/PGS1/ISYNA1/TTC7B/ABHD5/DPM1/INPP5F/DGK…
NA	NA	GO:0042326	negative regulation of phosphorylation	295	0.35172	1.62693	2.08977e-08	6.0695e-07	3.15799e-07	8214	tags=63%, list=42%, signal=37%	APOE/MAPT/TSC2/PRKN/SIRPA/GSTP1/SLC8A3/DGKQ/SEMA4D/C9orf72/FBLN1/NF1/DTNBP1/SNCA/SLIT2/PDE4D/GNAQ/DMTN/CBL/PRKAR1B/NNT/BAK1/CD109/PDCD4/PTPRT/PTPN6/PIK3CB/NF2/SFRP1/PRKAR1A/CIB1/SLC8A1/CNKSR3/LRRK1/LRRK2/PARK7/AGT/CRKL/RASSF2/ADNP/UCHL1/CADM1/PPP2R1A/PRKRIP1/INPP5K/SPRY4/EIF4G1/PPIA/HGF/PTPN13/MEN1/DUSP6/WWTR1/GSKIP/PPP2R5A/HNRNPU/DAB2IP/PRKCD/TERF2IP/DUSP1/HEXIM1/CAV1/AIDA/WARS1/INPP5F/CDKN1B/PT…
NA	NA	GO:0042391	regulation of membrane potential	402	0.328981	1.55	2.14169e-08	6.19009e-07	3.22074e-07	7853	tags=56%, list=40%, signal=35%	APP/GRIN2B/MAPT/P2RX7/TREM2/PRKN/GRIN2A/GABBR1/DLD/NDUFS1/GABRA2/ANK3/SLC8A3/BIN1/RAB3GAP1/GABRB3/KCNMA1/SYNE1/GABRB2/ACTN2/NEDD4/SNCA/MYH14/GABRA1/KCNB1/CACNG2/GNAQ/CLIC1/BAIAP2/DLG4/SLC4A8/TSPO/KCNJ10/NRXN1/ASIC2/PRKAR1B/SLC25A27/NNT/GJA1/MTOR/BAK1/ATP1A2/PTK2B/LIPA/PPA2/DSC2/USP53/ATP1A3/DLG1/GABRG2/GRIN2D/GRID2/JUP/AKT2/NALCN/CACNA2D1/CXADR/SLC8A1/DMPK/LRRK2/PARK7/SRI/KCNH1/BCL2/GNA11/ATP1B1/…
NA	NA	GO:0030534	adult behavior	129	0.424394	1.86114	2.27148e-08	6.53353e-07	3.39943e-07	4015	tags=48%, list=20%, signal=39%	APP/PRKN/CNTNAP2/LGI4/ABHD12/EHMT2/BBS2/CHL1/SNCA/CLN8/NAGLU/CSTB/KCNJ10/NRXN1/ATP1A2/SLC1A1/SNCG/GABRG2/TUBA1A/PPT1/GRIN2D/SLC1A2/NRXN3/SLC7A11/NPC1/SHANK2/PARK7/SPTBN2/DAB1/UCHL1/CEND1/FGF12/EPHA4/NRXN2/CTNS/PBX3/CHRNB2/ZIC1/SEPTIN5/HOMER2/SHANK1/ARCN1/BBS4/SHANK3/HOMER1/SCN1A/INPP5F/CHD7/CHRNB1/PAFAH1B1/OXR1/PPARA/CLCN3/HTR2A/HIPK2/TSC1/GLRB/GIGYF2/NPY/CACNB4/CXCL12/ZMPSTE24
Proteostasis	vesicle-mediated transport to the plasma membrane	GO:0098876	vesicle-mediated transport to the plasma membrane	142	0.416631	1.84161	2.3234e-08	6.65074e-07	3.46041e-07	8222	tags=73%, list=42%, signal=43%	LLGL1/ANK3/ARL3/VPS53/BBS2/ARFGEF2/ACTN2/CPLX1/KIF13A/GOLGA4/EXOC4/GOPC/SLC1A1/SCRIB/STX16/MICALL2/LRRC7/STEAP2/SNX27/ARHGAP44/EXOC1/EXOC6/CCDC93/VPS26A/ZDHHC2/PREPL/RAB31/MACF1/ARL4C/SNX17/GGA3/EXOC8/ACSL3/WASHC2C/MICALL1/EIPR1/RABEP1/ACAP2/NSF/NDRG4/INPP5F/CMTM6/DENND1A/EHD1/LMTK2/GGA1/RACK1/EXOC2/SNAP25/EHD3/SNX4/VAMP3/STX1B/COMMD1/HGS/VPS39/RAB34/RAB12/CSK/VPS26C/GOLPH3L/RAB11A/EPS15/BVES/GRI…
NA	NA	GO:0099111	microtubule-based transport	205	0.378561	1.71391	2.73927e-08	7.72966e-07	4.02178e-07	6949	tags=58%, list=35%, signal=38%	APP/MAPT/SPG7/LRPPRC/DST/DYNC2I1/OPA1/PCM1/IFT140/AP3B2/IFT27/AP3D1/ARL3/MAP1B/DTNBP1/STAU2/BLOC1S3/MAP2/KIF1B/KIF13A/KIF1C/CDC42/NDE1/HTT/DYNC1I1/SPAST/KIF17/TUBA1A/RAB27B/SUN2/FEZ1/BAG3/DLG2/IFT122/DYNC2LI1/IFT46/AGBL4/RABL2B/UCHL1/AP3M2/ARL8B/STAU1/ACTR10/NEFH/MAPK8IP3/RHOT1/FYCO1/HNRNPU/BORCS7/DNAH11/PEX14/KIF3A/AP3B1/CCDC40/BLOC1S2/TRIM46/WDR19/TTC21B/NEK10/FUZ/DYNC1I2/KIF5A/LAMP1/PAFAH1B1/K…
NA	NA	GO:0071214	cellular response to abiotic stimulus	308	0.34541	1.60238	2.73927e-08	7.72966e-07	4.02178e-07	7692	tags=57%, list=39%, signal=36%	PLEC/DDB2/GNB5/HRAS/CD40/MICU1/IGF1R/RUVBL2/EP300/IFI16/ERCC4/NEDD4/CERS1/RPTOR/MAPK3/MAP3K20/CRADD/TSPO/ASIC2/NLRP1/MTOR/BAK1/RGR/ATP1A2/EFHD1/CLOCK/ITGA2/SOX9/WNK1/MAPK8/AQP1/RCSD1/SFRP1/AKT2/ERCC1/ATM/SIPA1/TLR4/BAG3/LIG4/GTF2H5/HPCA/GNA11/USP47/POLD1/SLC25A23/NMT2/SLC4A11/TSPYL5/NSMF/PIEZO1/PARP1/MMP2/NFKB1/XRCC5/GCLC/TMEM150C/CNN2/EEF1D/SERPINB6/PKD2L1/MAG/CREBBP/NLK/LETM1/SLC2A4/EIF2AK4/PRK…
NA	NA	GO:0104004	cellular response to environmental stimulus	308	0.34541	1.60238	2.73927e-08	7.72966e-07	4.02178e-07	7692	tags=57%, list=39%, signal=36%	PLEC/DDB2/GNB5/HRAS/CD40/MICU1/IGF1R/RUVBL2/EP300/IFI16/ERCC4/NEDD4/CERS1/RPTOR/MAPK3/MAP3K20/CRADD/TSPO/ASIC2/NLRP1/MTOR/BAK1/RGR/ATP1A2/EFHD1/CLOCK/ITGA2/SOX9/WNK1/MAPK8/AQP1/RCSD1/SFRP1/AKT2/ERCC1/ATM/SIPA1/TLR4/BAG3/LIG4/GTF2H5/HPCA/GNA11/USP47/POLD1/SLC25A23/NMT2/SLC4A11/TSPYL5/NSMF/PIEZO1/PARP1/MMP2/NFKB1/XRCC5/GCLC/TMEM150C/CNN2/EEF1D/SERPINB6/PKD2L1/MAG/CREBBP/NLK/LETM1/SLC2A4/EIF2AK4/PRK…
NA	NA	GO:0032868	response to insulin	236	0.365387	1.67029	2.89579e-08	8.1328e-07	4.23154e-07	6967	tags=57%, list=35%, signal=37%	MYO5A/TSC2/LPIN1/CTSD/HRAS/ABCC8/INSR/ALPL/IGF1R/CAT/EEF2K/TNS2/BAIAP2/LONP1/MAPK3/PHIP/HDAC9/MTOR/ZNF592/FER/KANK1/LPIN2/NCOA1/DENND4C/SLC27A4/AKT2/SLC39A14/APPL2/VGF/GAB1/GSK3B/TNFRSF11A/C2CD5/PARP1/NCOA5/INPP5K/GCLC/RAB31/MYO1C/PIP4K2A/ZNF106/SLC2A4/EIF6/PRKCD/PDK2/GPT/ZFP36L1/SOS2/STXBP4/MAPK1/FOXO1/KAT2B/RARRES2/RAF1/GRB2/WDTC1/ZDHHC7/TLR2/PPARA/NDEL1/STAT1/IRS2/TSC1/BCAR3/OSBPL8/PDK4/SP1/IN…
NA	NA	GO:0051223	regulation of protein transport	463	0.318097	1.50863	2.94797e-08	8.24047e-07	4.28755e-07	9722	tags=66%, list=49%, signal=34%	APOE/HLA-DRB1/P2RX7/TREM2/PRKN/ITPR1/CD2AP/PCM1/LLGL1/HRAS/ABCC8/ANK3/ABCG1/RHBDF1/NUP54/WLS/EP300/FRMD4A/NF1/RAB29/GCC2/MFF/KCNB1/CPLX1/CHRM3/MYH10/RAC2/PSMD9/DMTN/NPEPPS/TOMM70/EPHA5/SLC1A1/SLC25A22/CLOCK/RAPGEF4/MICALL2/ACHE/ITGB2/MAPK8/SLC7A11/MTCL1/JUP/SFRP1/PRKAR1A/AKT2/ALOX5/PRKCE/CIB1/RAPGEF3/ARHGAP44/SCFD1/TLR4/BAG3/FYN/LCP1/SREBF2/UBE2G2/LRRK2/PARK7/PDCD10/SRI/PCNT/JAK2/BRSK2/BNIP3L/PLC…
NA	NA	GO:0006066	alcohol metabolic process	317	0.345805	1.60812	3.00014e-08	8.34712e-07	4.34305e-07	6710	tags=52%, list=34%, signal=35%	APP/APOE/PRKG1/LSS/VLDLR/PLCG2/SYNJ1/ASAH1/FDFT1/ABCA1/ABCG1/DGKQ/FECH/CAT/IDH3B/PNPLA2/ALDH3A2/RDH10/IMPA1/SNCA/NPC2/GDPD1/PLPP6/SORD/CLN8/COQ3/HDLBP/AKR1C2/SCARB1/SCARF1/AKR1C1/PTK2B/LIPA/DKK3/H6PD/IDH2/ABCA5/ERLIN1/FDPS/PLEK/ABCA2/NPC1/SPR/LBR/ARV1/SEC14L2/IDH3A/QDPR/ITPKB/LDLRAP1/SREBF2/PARK7/TM7SF2/PLCB1/PRKG2/GALK1/ACSS2/IP6K3/SLC5A3/FGF1/ALDH3B1/NFKB1/SULT1A1/LRP2/RDH13/ADH5/APOBR/ACADVL/A…
Immune Response	activation of innate immune response	GO:0002218	activation of innate immune response	238	0.362317	1.65835	3.15667e-08	8.70129e-07	4.52732e-07	7436	tags=57%, list=38%, signal=36%	TREM2/PLCG2/NINJ1/CD40/PTPRS/EP300/OTULIN/IFI16/TRIM25/CYBA/CTSS/LTF/C1QBP/HSPA1B/NAGK/NAGLU/SYK/NLRP1/TOMM70/PAK1/RTN4/SEC14L1/MAPK8/PRKCE/ERBIN/CARD8/TLR4/IKBKB/FYN/APPL2/TYROBP/MARK4/NFKBIA/IRAK2/TNIP2/XRCC5/MFHAS1/TRIM5/PRKD1/CSNK1A1/COLEC12/CREBBP/GPR108/TMEM126A/HAVCR2/DAB2IP/TKFC/HEXIM1/CAV1/AP3B1/SLC15A2/MAVS/LRCH4/FBXL2/ZDHHC5/ESR1/BIRC2/UNC93B1/CLEC7A/PHB2/PYCARD/TLR2/NLRC3/CASP6/SLC15A…
NA	NA	GO:0051235	maintenance of location	301	0.346873	1.60586	3.15667e-08	8.70129e-07	4.52732e-07	7305	tags=55%, list=37%, signal=35%	APOE/NOS1/P2RX7/TREM2/PLCG2/GPAA1/ITPR1/ITGAV/LTBP1/SCIN/ABCA1/ANK3/ABCG1/PLIN3/ITPR2/RNF213/HK1/PNPLA2/SYNE1/PISD/VPS13D/CYBA/SNCA/PDE4D/NPC2/NAGLU/TSPO/GSTO1/SCARB1/HTT/PLCB4/ATP1A2/PTK2B/LIPA/DIAPH1/PTPN6/YWHAB/NPC1/PRKCE/SUN2/PLCE1/GSTM2/GSN/OSBPL11/SLC8A1/RASA3/BDH2/C3/TMEM38A/SREBF2/LPL/CASQ1/FTL/PARK7/SRI/PLCB1/SLC25A23/AKAP6/VSTM2A/NFKBIA/NFKB1/TXN/TAF3/G3BP2/CD4/ERO1A/GM2A/PLCD1/PRKD1/CA…
NA	NA	GO:0042176	regulation of protein catabolic process	342	0.340534	1.59001	3.26102e-08	8.90647e-07	4.63408e-07	7752	tags=57%, list=39%, signal=35%	APOE/TREM2/EGFR/PRKN/GRIN2A/BBS7/RHBDF1/ALAD/APC2/FMN2/GNA12/EZR/USP8/GPX1/NEDD4/SNCA/NUB1/PSMC3/LRIG2/WAC/HSPA1B/SH3RF1/CSNK2A1/TRIM32/CSNK1E/RYBP/CLU/PACSIN3/RNF14/PRICKLE1/GFAP/SOX9/RGMA/CAMLG/ABCA2/NELL1/WFS1/FYN/RCHY1/MYCBP2/LRRK2/PARK7/ZYG11B/TMEM9/GSK3B/STUB1/MAPK9/GCLC/LRP2/USP7/LRP1/ZDHHC2/BAG6/AXIN1/NRDC/GIPC1/CSNK1A1/TIMP2/ANXA2/GGA3/CSNK1D/MDM4/SMAD4/BAG5/LPCAT1/WNT10B/DAB2IP/VPS11/CC…
Apoptosis	intrinsic apoptotic signaling pathway	GO:2001233	regulation of apoptotic signaling pathway	357	0.33313	1.56046	3.26102e-08	8.90647e-07	4.63408e-07	8560	tags=61%, list=44%, signal=35%	MADD/TRAP1/WWOX/TREM2/PRKN/OPA1/ITGAV/PRKRA/LMNA/GSTP1/SLC25A4/NF1/GPX1/CTSS/HSPA1B/SH3RF1/CSNK2A1/CRADD/TRIM32/PHIP/CTSH/CLU/HTT/BAK1/ARMC10/TPD52L1/NDUFS3/PLAUR/PIK3CB/ITGA6/ICAM1/SFRP1/STK4/WFS1/UNC5B/TLR4/FYN/BCL2L2/LRRK2/PARK7/JAK2/BCL2/USP47/GSK3B/AGT/MAPK9/HMOX1/STX4/EYA3/RIPK1/PPP2R1A/PARP1/GCLC/PPIA/GCLM/HGF/CD44/BMPR1B/PARL/TMC8/ITM2C/CTNNB1/BAG5/DAB2IP/PRKCD/NGFR/CCAR2/ZMYND11/LTBR/SER…
Apoptosis	extrinsic apoptotic signaling pathway	GO:2001233	regulation of apoptotic signaling pathway	357	0.33313	1.56046	3.26102e-08	8.90647e-07	4.63408e-07	8560	tags=61%, list=44%, signal=35%	MADD/TRAP1/WWOX/TREM2/PRKN/OPA1/ITGAV/PRKRA/LMNA/GSTP1/SLC25A4/NF1/GPX1/CTSS/HSPA1B/SH3RF1/CSNK2A1/CRADD/TRIM32/PHIP/CTSH/CLU/HTT/BAK1/ARMC10/TPD52L1/NDUFS3/PLAUR/PIK3CB/ITGA6/ICAM1/SFRP1/STK4/WFS1/UNC5B/TLR4/FYN/BCL2L2/LRRK2/PARK7/JAK2/BCL2/USP47/GSK3B/AGT/MAPK9/HMOX1/STX4/EYA3/RIPK1/PPP2R1A/PARP1/GCLC/PPIA/GCLM/HGF/CD44/BMPR1B/PARL/TMC8/ITM2C/CTNNB1/BAG5/DAB2IP/PRKCD/NGFR/CCAR2/ZMYND11/LTBR/SER…
NA	NA	GO:0019058	viral life cycle	285	0.351201	1.62027	3.41754e-08	9.24911e-07	4.81236e-07	6387	tags=51%, list=32%, signal=35%	APOE/HLA-DRB1/EGFR/PRKN/ITGAV/PVR/VAPB/SLC20A2/INSR/IFI16/PIK3C3/MORC2/TRIM25/NEDD4/LTF/TRIM22/TRIM26/NCAM1/SCARB2/HSPA1B/CR1/SMARCB1/YTHDC2/CDHR3/SCARB1/TBC1D20/ZC3HAV1/IFIT5/ITGA2/TRIM8/ICAM1/TFRC/DEK/NPC1/NECTIN1/IFITM2/GSN/CXADR/NECTIN3/PLSCR1/CTBP1/BCL2/CTSB/CSNK2B/PDCD6IP/NMT2/ITGB1/SLC1A5/INPP5K/CD4/BST2/PPIA/ATG16L1/TRIM5/ARL8B/XPR1/STAU1/RESF1/IFITM3/JPT2/ITGA5/EIF2AK4/PABPC1/CD81/CAV1/C…
NA	NA	GO:0044057	regulation of system process	475	0.320994	1.52396	3.41754e-08	9.24911e-07	4.81236e-07	6152	tags=47%, list=31%, signal=33%	APP/APOE/PRKG1/NOS1/GRIN2B/LPIN1/GRIN2A/LMNA/ABCC8/SLC8A3/DLGAP2/PRKCA/BIN1/SYNE1/PDE4D/DOCK4/ECE1/CHRM3/BAIAP2/DLG4/FIG4/ATP2B2/TSPO/GSTO1/NRXN1/ASIC2/PRKAR1B/GJA1/TOMM70/ATP1A2/PTK2B/TBXAS1/SLC1A1/MGLL/DSC2/ITGA2/MLIP/WNK1/ATP1A3/PI16/DLG1/GRIN2D/AQP1/EPB41/JUP/ADRA1D/PLCE1/GSTM2/CACNA2D1/CXADR/SLC8A1/CYP2J2/HIP1R/TMEM38A/CASQ1/DMPK/LRRK2/WASF3/SRI/ATP1B1/KCNMB4/DOCK5/AGT/AKAP6/TPM1/PDE5A/BEGAI…
NA	NA	GO:0071241	cellular response to inorganic substance	211	0.370681	1.68044	4.04365e-08	1.08941e-06	5.66823e-07	6427	tags=55%, list=33%, signal=37%	EGFR/PLCG2/PRKN/ANK3/IQGAP1/CRK/ALAD/SMPD3/MT1E/EEF2K/SNCA/LGMN/RTF2/KCNB1/MAPK3/DLG4/DMTN/MAP1LC3A/TSPO/KCNJ10/DDX11/SLC1A1/MT1M/TUBA1A/MAPK8/AQP1/CPNE7/ALOX5AP/CPNE4/SLC13A5/HSD17B1/ITPKB/LIG4/DLG2/ATP5F1A/CPNE3/B2M/LRRK2/BRAF/KCNH1/NFATC2/HPCA/SLC25A23/MAPK9/HMOX1/BACE1/CPNE5/PARP1/CLIC4/RASA4/SYT1/MT1X/CAMK2D/MT1H/NFE2L2/MAPK1/FOXO1/BECN1/RASAL1/CDKN1B/ATF4/KCNQ3/RYR1/KCNA1/MEF2C/SERPINF1/TRA…
NA	NA	GO:0043269	regulation of ion transport	494	0.314964	1.49825	4.30452e-08	1.15447e-06	6.00674e-07	8260	tags=55%, list=42%, signal=33%	NOS1/GRIN2B/P2RX7/TREM2/GRIN2A/GNB5/LILRB1/ABCC8/ANK3/FGF14/TESC/DPP6/BIN1/KCNMA1/ACTN2/CYBA/NEDD4/SNCA/PDE4D/KCNB1/CACNG2/CTSS/CLIC1/GOPC/TSPO/GSTO1/KCNJ10/ASIC2/HTT/BAK1/ATP1A2/PTK2B/PACSIN3/KCNQ2/DIAPH1/TRPV2/PTPN6/WNK1/UTRN/DLG1/GRIN2D/EPB41/DPP10/TRPV3/AMIGO1/PRKCE/CACNA2D3/NALCN/HECW1/GSTM2/WFS1/NDUFA4/CACNA2D1/SLC8A1/CNKSR3/FYN/SLC6A9/AHNAK/TMEM38A/CASQ1/B2M/DMPK/SRI/PSEN2/KCNH1/ISCU/BCL2/…
Vasculature	angiogenesis	GO:0045765	regulation of angiogenesis	252	0.359065	1.64833	4.46105e-08	1.19108e-06	6.19725e-07	7423	tags=58%, list=38%, signal=37%	PIK3CD/NINJ1/CD40/ABCC8/PRKD2/PRKCA/NF1/RNH1/GPNMB/EMILIN2/SLC39A12/ADGRB3/GRN/CTSH/PTK2B/SPARC/WNK1/PIK3CB/STAT3/AQP1/JUP/SFRP1/ALOX5/EGLN1/WARS2/RAPGEF3/ADAMTS1/PAK4/C3/PDCD10/GAB1/JAK1/HMOX1/SASH1/ITGB1/BMPER/ITGB8/ITGAX/FGF1/AKT3/HSPB6/TGFB2/PRKD1/FLT1/PLXND1/CEMIP2/THBS2/ERBB2/CHI3L1/CTNNB1/ITGA5/DAB2IP/RHOJ/SERPINE1/MDK/TGFBR2/ADGRB1/NFE2L2/PDCD6/WARS1/ROCK2/AGO2/SPHK1/RECK/YJEFN3/JCAD/EFNA…
Synapse	axonal transport	GO:0008089	anterograde axonal transport	50	0.540174	2.1519	4.51322e-08	1.19963e-06	6.24174e-07	7184	tags=82%, list=37%, signal=52%	SPG7/AP3B2/AP3D1/DTNBP1/BLOC1S3/MAP2/KIF1B/KIF1C/SPAST/RAB27B/FEZ1/DLG2/AGBL4/AP3M2/ARL8B/MAPK8IP3/KIF3A/AP3B1/BLOC1S2/TRIM46/KIF5A/KIF1A/SOD1/AP3S1/BLOC1S4/HAP1/HSPB1/BLOC1S1/NEFL/KIF5B/KIF5C/BLOC1S6/BORCS5/KIF3B/TRAK1/BLOC1S5/AP3S2/CALY/NETO1/TERF2/MECP2
Immune Response	other	GO:0002758	innate immune response-activating signal transduction	219	0.370314	1.68187	4.5654e-08	1.20811e-06	6.28583e-07	7775	tags=60%, list=40%, signal=37%	TREM2/PLCG2/NINJ1/CD40/PTPRS/EP300/OTULIN/TRIM25/CYBA/CTSS/LTF/C1QBP/HSPA1B/NAGK/NAGLU/SYK/NLRP1/PAK1/RTN4/SEC14L1/MAPK8/PRKCE/ERBIN/CARD8/TLR4/IKBKB/FYN/APPL2/TYROBP/MARK4/NFKBIA/IRAK2/TNIP2/MFHAS1/PRKD1/CSNK1A1/COLEC12/CREBBP/GPR108/TMEM126A/HAVCR2/DAB2IP/TKFC/CAV1/AP3B1/SLC15A2/MAVS/LRCH4/FBXL2/ZDHHC5/ESR1/BIRC2/UNC93B1/CLEC7A/PHB2/PYCARD/TLR2/NLRC3/SLC15A3/TNIP1/PJA2/MAPKAPK2/TBK1/PIK3AP1/SLC…
Proteostasis	translation	GO:0006418	tRNA aminoacylation for protein translation	41	0.574313	2.23064	4.66975e-08	1.23025e-06	6.40106e-07	4718	tags=71%, list=24%, signal=54%	VARS2/RARS1/LARS1/EARS2/AARS2/HARS1/FARSB/IARS1/VARS1/GARS1/WARS2/CARS2/DARS1/TARS1/TARS2/PARS2/CARS1/FARSA/RARS2/WARS1/YARS2/IARS2/YARS1/LRRC47/NARS1/LARS2/EPRS1/FARS2/SARS1
NA	NA	GO:1902074	response to salt	339	0.342773	1.59976	4.87845e-08	1.27957e-06	6.65768e-07	8051	tags=60%, list=41%, signal=36%	PLEC/P2RX7/PLCG2/AGRN/SLC25A12/ITPR1/IQGAP1/DGKQ/ALPL/IGF1R/CAT/ALAD/KCNMA1/EHMT2/MTHFR/EEF2K/NEDD4/LGMN/KCNB1/CACNG2/GNAQ/CHRM3/BAIAP2/DLG4/DMTN/TSPO/KCNJ10/TOMM70/PTK2B/SLC1A1/ITGA2/GLDC/ACHE/TUBA1A/SLC1A2/CPNE7/ALOX5AP/AMIGO1/CPNE4/PRKCE/SLC13A5/SIPA1/ITPKB/FYN/LIG4/DLG2/CPNE3/B2M/BRAF/KCNH1/PPP5C/NFATC2/PLCB1/HPCA/GNA11/KCNMB4/SLC25A23/CRKL/CPNE5/GCLC/MTTP/GCLM/CLIC4/ANXA11/PKD2L1/GIPR/CHRNB2…
NA	NA	GO:0002399	MHC class II protein complex assembly	14	0.779342	2.50961	5.03498e-08	1.30909e-06	6.81128e-07	1503	tags=71%, list=8%, signal=66%	HLA-DRB1/HLA-DRA/HLA-DPB1/HLA-DQB1/HLA-DQA1/HLA-DMA/HLA-DMB/HLA-DPA1/B2M/HLA-DOA
Immune Response	other	GO:0002503	peptide antigen assembly with MHC class II protein complex	14	0.779342	2.50961	5.03498e-08	1.30909e-06	6.81128e-07	1503	tags=71%, list=8%, signal=66%	HLA-DRB1/HLA-DRA/HLA-DPB1/HLA-DQB1/HLA-DQA1/HLA-DMA/HLA-DMB/HLA-DPA1/B2M/HLA-DOA
NA	NA	GO:0033674	positive regulation of kinase activity	307	0.34366	1.59414	5.08715e-08	1.31691e-06	6.85194e-07	8258	tags=61%, list=42%, signal=36%	HLA-DRB1/MAPT/TREM2/EGFR/MRE11/HRAS/CD40/INSR/IQGAP1/IGF1R/SNCA/RPTOR/LTF/DLG4/ADAM17/CAMKK2/DDR1/CLU/PAK1/PTK2B/TPD52L1/PILRB/MERTK/GPRC5B/ROBO1/DDR2/CIB1/TLR4/DSTYK/LRRK2/PARK7/PDCD10/JAK2/TNFRSF11A/AGT/RASSF2/SASH1/LCP2/CSF1R/FGF1/PTK2/TAB2/TXN/CD4/IL18/XRCC5/CCND3/PPIA/EPHA4/AXIN1/FGFR2/TGFB2/PRKD1/FLT3/FLT1/CSF1/ERBB2/CHI3L1/FLT4/DAB2IP/PRKCD/MARK2/MAP3K13/EPHB4/TGFBR2/MET/FGFR1/NTRK2/TAOK2/…
Vasculature	angiogenesis	GO:1901342	regulation of vasculature development	255	0.357634	1.64291	5.82018e-08	1.50015e-06	7.80533e-07	7423	tags=58%, list=38%, signal=36%	PIK3CD/NINJ1/CD40/ABCC8/PRKD2/PRKCA/NF1/RNH1/GPNMB/ADAM10/EMILIN2/SLC39A12/ADGRB3/GRN/CTSH/PTK2B/SPARC/WNK1/PIK3CB/STAT3/AQP1/JUP/SFRP1/ALOX5/EGLN1/WARS2/RAPGEF3/ADAMTS1/PAK4/C3/PDCD10/GAB1/JAK1/HMOX1/SASH1/ITGB1/BMPER/ITGB8/ITGAX/FGF1/AKT3/HSPB6/TGFB2/PRKD1/FLT1/PLXND1/CEMIP2/THBS2/ERBB2/CHI3L1/CTNNB1/ITGA5/DAB2IP/RHOJ/SERPINE1/MDK/TGFBR2/ADGRB1/NFE2L2/PDCD6/WARS1/ROCK2/AGO2/SPHK1/RECK/YJEFN3/JC…
Synapse	axonal transport	GO:0008088	axo-dendritic transport	75	0.490625	2.04433	6.02991e-08	1.54086e-06	8.01718e-07	7184	tags=72%, list=37%, signal=46%	APP/MAPT/SPG7/DST/OPA1/AP3B2/AP3D1/DTNBP1/STAU2/BLOC1S3/MAP2/KIF1B/KIF1C/SPAST/KIF17/RAB27B/FEZ1/DLG2/AGBL4/UCHL1/AP3M2/ARL8B/STAU1/ACTR10/MAPK8IP3/HNRNPU/KIF3A/AP3B1/BLOC1S2/TRIM46/KIF5A/PAFAH1B1/KIF1A/PURA/NDEL1/SOD1/AP3S1/BLOC1S4/HAP1/HSPB1/BLOC1S1/NEFL/KIF5B/KIF5C/BLOC1S6/BORCS5/KIF3B/TRAK1/BLOC1S5/AP3S2/CALY/NETO1/TERF2/MECP2
NA	NA	GO:0045859	regulation of protein kinase activity	454	0.318335	1.50833	6.02991e-08	1.54086e-06	8.01718e-07	9807	tags=68%, list=50%, signal=35%	APP/APOE/TSC2/EGFR/HRAS/CD40/GSTP1/SLC8A3/INSR/IQGAP1/NF1/DTNBP1/SNCA/RPTOR/GNAQ/LTF/DLG4/ADAM17/CAMKK2/CBL/PRKAR1B/CLU/HTT/CCNT2/PAK1/PTK2B/TPD52L1/PILRB/PDCD4/PTPRT/GPRC5B/PIK3CB/ROBO1/KSR1/DDR2/PRKAR1A/CIB1/PLCE1/SLC8A1/TLR4/LRRK2/PARK7/PDCD10/CCNYL1/JAK2/TNFRSF11A/AGT/RASSF2/SASH1/UCHL1/LCP2/CSF1R/FGF1/PTK2/TAB2/PRKRIP1/INPP5K/SPRY4/TXN/CD4/IL18/XRCC5/CCND3/PPIA/EPHA4/AXIN1/TGFB2/FLT3/FLT1/ME…
NA	NA	GO:0002831	regulation of response to biotic stimulus	432	0.323021	1.52741	6.34451e-08	1.61433e-06	8.39941e-07	8375	tags=58%, list=43%, signal=34%	APOE/HLA-B/HLA-DRB1/TREM2/PLCG2/HLA-A/PVR/NINJ1/CD40/LILRB1/PTPRS/CRK/PRKCA/EP300/OTULIN/IFI16/TRIM25/CYBA/EMILIN2/CTSS/LTF/TRIM22/CFH/MAPK3/C1QBP/HSPA1B/NAGK/CR1/NAGLU/SYK/GRN/NLRP1/SERPING1/RNF216/TOMM70/PAK1/RTN4/PTPN6/MICA/SEC14L1/HLA-F/MAPK8/PRKCE/ERBIN/VAV1/CARD8/TLR4/IKBKB/FYN/APPL2/SAMHD1/PLSCR1/TYROBP/TRAF3IP2/ZDHHC11/SASH1/MARK4/NFKBIA/CADM1/IRAK2/PARP1/TNIP2/AP1G1/XRCC5/MFHAS1/FGL2/TRI…
NA	NA	GO:0002237	response to molecule of bacterial origin	281	0.350238	1.61563	6.65911e-08	1.68001e-06	8.74119e-07	7836	tags=58%, list=40%, signal=35%	NOS1/P2RX7/TREM2/PLCG2/ASS1/SIRPA/CD40/ABCA1/GSTP1/LILRB1/C4B/ABCC8/ALPL/ALAD/PRKCA/SNCA/LTF/SRR/PLSCR4/MAPK3/ADAM17/HADHB/NAGLU/CPS1/TSPO/SPON2/SCARB1/AKAP12/FER/PDCD4/BCR/MAPK8/PLAA/LIAS/PRKCE/SLC7A5/ERBIN/CARD8/TLR4/GBP3/B2M/VIM/JAK2/TNFRSF11A/SASH1/AKAP8/NFKBIA/TAB2/IRAK2/TNIP2/NFKB1/ADH5/TRIM5/FGFR2/HAVCR2/DAB2IP/IRF5/CASP7/SERPINE1/MAPK1/SSC5D/PENK/SIGIRR/GJB6/PYCARD/TLR2/LGALS9/UPF1/ABL1/M…
NA	NA	GO:0001933	negative regulation of protein phosphorylation	274	0.34941	1.6098	6.65911e-08	1.68001e-06	8.74119e-07	8214	tags=63%, list=42%, signal=37%	APOE/TSC2/PRKN/SIRPA/GSTP1/SLC8A3/DGKQ/SEMA4D/C9orf72/FBLN1/NF1/DTNBP1/SNCA/SLIT2/PDE4D/GNAQ/DMTN/CBL/PRKAR1B/NNT/BAK1/CD109/PDCD4/PTPRT/PTPN6/PIK3CB/NF2/SFRP1/PRKAR1A/CIB1/SLC8A1/CNKSR3/LRRK1/LRRK2/PARK7/AGT/CRKL/RASSF2/ADNP/UCHL1/CADM1/PPP2R1A/PRKRIP1/INPP5K/SPRY4/EIF4G1/PPIA/HGF/PTPN13/MEN1/DUSP6/WWTR1/GSKIP/DAB2IP/PRKCD/TERF2IP/DUSP1/HEXIM1/CAV1/AIDA/WARS1/INPP5F/CDKN1B/PTPRC/CALM1/CHP1/FKBP8…
NA	NA	GO:0044282	small molecule catabolic process	340	0.332855	1.55351	6.9737e-08	1.7446e-06	9.07723e-07	8525	tags=61%, list=43%, signal=35%	APOE/NOS1/ALDH5A1/LPIN1/ENO3/GCDH/SHMT1/PCCB/DLD/DDAH2/HIBCH/MCAT/ADA2/GALM/CBS/HNMT/KYAT3/GSTZ1/QPRT/HK1/ETFA/IDNK/GALT/HSD17B4/AUH/ALDH1L2/OAT/SORD/ESD/NAGK/DBT/AADAT/HADHB/GCSH/SCARB1/SCARF1/DPYD/FAH/PNP/AMT/LPIN2/BCKDK/ETFDH/GLDC/HMGCLL1/SLC27A4/GAD1/HOGA1/AKT2/MPST/NUDT5/ALDH1L1/QDPR/ECHS1/BDH2/ASPA/PARK7/CYP4F11/GALK1/MTRR/PCCA/PGD/ALDH3B1/AIG1/SULT1A1/ADH5/PEX7/ACADVL/AKR1A1/ECHDC1/DLST/GD…
NA	NA	GO:0098771	inorganic ion homeostasis	465	0.314875	1.49376	6.9737e-08	1.7446e-06	9.07723e-07	7326	tags=51%, list=37%, signal=33%	APP/APOE/NOS1/CYB561/P2RX7/GLRX5/PLCG2/ITPR1/VAPB/DISC1/CD40/ANK3/SLC8A3/MICU1/FECH/ALPL/ITPR2/CYBRD1/PICALM/CDH23/SLC12A9/ERC2/KCNMA1/CYBA/MT1E/SNCA/PDE4D/CP/SV2B/NAGLU/ATP2B2/GSTO1/KCNJ10/SLC25A27/HTT/BOLA3/BAK1/PLCB4/ATP1A2/PTK2B/TBXAS1/SLC1A1/DIAPH1/PTPN6/WNK1/PIK3CB/MT1M/ATP1A3/IMMT/THADA/TFRC/PACS2/STEAP2/PRKCE/EGLN1/SLC39A14/PLCE1/GSTM2/WFS1/SLC8A1/RASA3/BDH2/TMEM38A/CASQ1/FTL/B2M/SLC30A9/…
Mitochondrial Metabolism	mitochondrial membrane organization	GO:0007006	mitochondrial membrane organization	109	0.431459	1.86899	7.18343e-08	1.78955e-06	9.3111e-07	7390	tags=69%, list=38%, signal=43%	SPG7/OPA1/MFN2/MTCH2/TOMM40/SLC25A4/SNCA/TIMM10/CLN8/THEM4/TIMM13/TOMM70/BAK1/SAMM50/SLC25A46/IMMT/MAPK8/MTX3/TIMM10B/HIP1R/CHCHD6/AGK/BCL2L2/BNIP3L/BCL2/GSK3B/MICOS10/GCLC/TOMM22/DNAJC11/LETM1/RHOT1/AP3B1/BLOC1S2/NDUFA13/BCL2L11/MAIP1/TIMM50/VDAC2/TIMM22/HK2/AFG3L2/ATP5IF1/PDCD5/BNIP3/BCS1L/GHITM/MICOS13/OXA1L/ALKBH7/BOK/MTCH1/TP53/CHCHD3/SLC9A1/EYA2/TMEM11/TIMM29/TOMM20/GSK3A/TIMM8B/HSPA1A/TOMM…
NA	NA	GO:0006913	nucleocytoplasmic transport	311	0.341916	1.58656	7.2883e-08	1.8006e-06	9.36863e-07	8080	tags=61%, list=41%, signal=37%	SQSTM1/TSC2/NUP62/NUP88/LMNA/ATXN1/EIF4E/NUP54/EP300/NF1/NUP160/NEDD4/SYK/PRICKLE1/NUP50/WNK1/SMG6/RPAIN/NSUN2/STAT3/JUP/STK4/PCID2/RAPGEF3/NUP205/BAG3/SNUPN/APPL2/HIKESHI/NUP107/LRRK2/PARK7/WASHC4/JAK2/GSK3B/APOD/TRAF3IP2/UBE2I/DDX25/NFKBIA/ING1/TXN/THOC3/THOC7/PPP1R12A/UPF2/HCLS1/AXIN1/PRKD1/RANBP6/NUP133/ZIC1/EIF6/HNRNPA2B1/LTV1/SMO/NUP98/SMG1/PRKCD/NUP155/LSG1/AHCYL1/MAVS/THOC5/NUP210/THOC6/Z…
NA	NA	GO:0051169	nuclear transport	311	0.341916	1.58656	7.2883e-08	1.8006e-06	9.36863e-07	8080	tags=61%, list=41%, signal=37%	SQSTM1/TSC2/NUP62/NUP88/LMNA/ATXN1/EIF4E/NUP54/EP300/NF1/NUP160/NEDD4/SYK/PRICKLE1/NUP50/WNK1/SMG6/RPAIN/NSUN2/STAT3/JUP/STK4/PCID2/RAPGEF3/NUP205/BAG3/SNUPN/APPL2/HIKESHI/NUP107/LRRK2/PARK7/WASHC4/JAK2/GSK3B/APOD/TRAF3IP2/UBE2I/DDX25/NFKBIA/ING1/TXN/THOC3/THOC7/PPP1R12A/UPF2/HCLS1/AXIN1/PRKD1/RANBP6/NUP133/ZIC1/EIF6/HNRNPA2B1/LTV1/SMO/NUP98/SMG1/PRKCD/NUP155/LSG1/AHCYL1/MAVS/THOC5/NUP210/THOC6/Z…
NA	NA	GO:1901605	alpha-amino acid metabolic process	187	0.382695	1.72749	8.02236e-08	1.97377e-06	1.02696e-06	7184	tags=60%, list=37%, signal=38%	NOS1/ALDH5A1/SLC25A12/GCDH/SHMT1/ASS1/DDAH2/HIBCH/MTAP/CBS/PLOD2/KYAT3/GSTZ1/NIT2/MTHFD1/AUH/MTHFR/OAT/SRR/ATCAY/BCAT1/AADAT/CPS1/GCSH/FAH/AMT/ASNS/PSPH/PHGDH/GLDC/HMGCLL1/ASL/SLC7A11/GAD1/HOGA1/ASNSD1/MPST/QDPR/ASPA/PARK7/MTRR/OCA2/MRI1/GCLC/PLOD3/GCLM/PYCR3/DLST/MMUT/ACADSB/GLS2/CRYM/PCBD1/GPT/GFPT1/ADI1/SLC7A7/GOT2/GLS/SARDH/PSAT1/ATF4/GFPT2/ACAT1/SERINC5/PYCR2/NOS2/DCT/SEPHS1/ASRGL1/GLUD1/DDA…
NA	NA	GO:0001764	neuron migration	160	0.392166	1.74663	8.23209e-08	2.00877e-06	1.04517e-06	7317	tags=61%, list=37%, signal=39%	PRKG1/DCC/PCM1/DISC1/RAC1/CRK/POMGNT2/MAP1B/ASTN1/CHL1/LRIG2/SH3RF1/PLXNB2/NDE1/PHACTR1/TUBA1A/STAT3/NTN1/PLAA/ADGRG1/CTNNA2/FYN/NTNG1/CRKL/FZD3/DAB1/NSMF/NAV1/PEX7/KIAA0319/SATB2/SPOCK1/CTNNB1/ITGA3/DAB2IP/UNC5C/MARK2/MDGA1/MDK/BBS4/FGFR1/TRIM46/NIPBL/NTRK2/ULK4/ADGRL3/PAFAH1B1/MEF2C/NDN/NDEL1/ZMIZ1/EMX2/FBXO45/TBC1D24/SEMA3E/PSEN1/FAT3/PLXNA1/MARK1/NTNG2/CXCL12/NRCAM/GAS6/NRP2/ELP3/TOP2B/ACAP3/…
Oxidative Stress	reactive oxygen species metabolic process	GO:0072593	reactive oxygen species metabolic process	210	0.376109	1.7044	8.23209e-08	2.00877e-06	1.04517e-06	5918	tags=50%, list=30%, signal=36%	TRAP1/MAPT/P2RX7/PLCG2/PRKN/RAB27A/NDUFS4/SH3PXD2B/NDUFS1/GSTP1/RAC1/CBS/CAT/CYBA/GPX1/SNCA/RAC2/ARF4/NAGLU/SYK/TSPO/NNT/AKR1C1/CBR1/PTK2B/SLC1A1/LIPA/NDUFS3/NCF4/SIRT5/BCR/ITGB2/ALOX5/VAV1/TLR4/FYN/SESN1/LRRK2/PARK7/TYROBP/BCL2/AGT/SLC5A3/RIPK1/TXN/IMMP2L/PRDX1/MPV17/CTNS/RFK/GRIN1/PARL/VDAC1/EIF6/PRKCD/GLS2/TGFBR2/ADGRB1/ITGAM/NFE2L2/FOXO1/NDUFA13/BECN1/PREX1/PDGFRB/GRB2/BIRC2/CLEC7A/PPARA/CLCN…
NA	NA	GO:0051258	protein polymerization	267	0.351904	1.61981	8.33696e-08	2.02605e-06	1.05416e-06	9641	tags=70%, list=49%, signal=36%	MAPT/PRKN/CAPG/SCIN/RAC1/BIN1/MAP1B/CYFIP2/CYRIA/SNCA/SLIT2/MAP2/SVIL/BAIAP2/HSPA1B/SLC39A12/DMTN/CLIP1/TRIM32/CAPZB/NDE1/TRIOBP/MTOR/CDK5RAP2/PAK1/PTK2B/FER/KANK1/DAAM2/DIAPH1/GAS7/COTL1/ORC4/PFN1/MICALL2/DLG1/TUBA1A/KANK2/PRKCE/MKKS/CORO7/GSN/HIP1R/CASQ1/ADD2/WASF3/SPTBN2/JAK2/WASF1/NEDD1/COBL/ARHGEF7/CLASP2/HCLS1/WASHC5/WASHC3/TUBB4A/CSNK1D/CORO1A/WASHC2C/NCKAP1L/PSTPIP1/PRKCD/NIN/BBS4/ADD3/AR…
Endolysosome	receptor internalization	GO:0031623	receptor internalization	120	0.42695	1.86308	8.54669e-08	2.0602e-06	1.07193e-06	4075	tags=48%, list=21%, signal=38%	PLCG2/DNM1/LILRB1/NECAB2/INSR/PICALM/AP2A2/VAC14/SYNE1/DTNBP1/EZR/NEDD4/SNCA/CACNG2/DLG4/SYK/NUMB/SCRIB/AP2B1/SNX1/MAGI2/ACHE/ITGB2/TFRC/RIN3/LDLRAP1/ATAD1/HPCA/AP2S1/ITGB1/LRP1/PICK1/CD9/RAB31/MKLN1/ANXA2/HIP1/CD81/AP2M1/CAV1/ARRB1/GRB2/LMBRD1/ANGPT1/CACNG8/CACNG3/SNAP25/GRK3/GRIA1/RAB5A/HGS/DNM3/PPP3R1/CLTC/CACNG7/ARC/WDR54
NA	NA	GO:0070201	regulation of establishment of protein localization	487	0.314029	1.49225	8.54669e-08	2.0602e-06	1.07193e-06	10460	tags=70%, list=53%, signal=34%	APOE/HLA-DRB1/MAPT/P2RX7/TREM2/PRKN/CTSD/ITPR1/CD2AP/PCM1/LLGL1/HRAS/ABCC8/ANK3/ABCG1/RHBDF1/NUP54/WLS/EP300/FRMD4A/NF1/RAB29/GCC2/MFF/KCNB1/CPLX1/CHRM3/MYH10/RAC2/PSMD9/DMTN/NPEPPS/TOMM70/EPHA5/SLC1A1/SLC25A22/CLOCK/RAPGEF4/MICALL2/ACHE/ITGB2/MAPK8/SLC7A11/MTCL1/JUP/SFRP1/PRKAR1A/AKT2/ALOX5/PRKCE/CIB1/RAPGEF3/ARHGAP44/SCFD1/TLR4/BAG3/FYN/LCP1/SREBF2/UBE2G2/LRRK2/PARK7/PDCD10/SRI/PCNT/JAK2/BRSK2/…
NA	NA	GO:0052547	regulation of peptidase activity	261	0.355178	1.63361	8.86129e-08	2.11888e-06	1.10246e-06	7834	tags=57%, list=40%, signal=35%	GRIN2B/MAPT/CAST/CTSD/GRIN2A/SERPINF2/PSMB9/PSMB8/PICALM/BIN1/IFI16/CYFIP2/GPX1/SNCA/LGMN/CTSS/LTF/SH3RF1/DAP/CSNK2A1/CRADD/CR1/SYK/GRN/CSTB/NLRP1/CTSH/SERPING1/BAK1/PLAUR/ROBO1/STAT3/AQP1/PCID2/GSN/CARD8/FYN/HIP1R/PARK7/JAK2/USP47/MBP/ASPH/LRP1/EPHA4/HGF/SERPINB6/NRDC/SPOCK1/TIMP2/CD44/GAPDH/GRIN1/HIP1/SERPINB1/NGFR/SERPINE1/A2ML1/CAV1/SERPINA1/PDCD6/ROCK2/NDUFA13/RAF1/DLC1/RECK/EFNA1/BIRC2/RACK…
NA	NA	GO:0022411	cellular component disassembly	462	0.315832	1.49763	8.86129e-08	2.11888e-06	1.10246e-06	9007	tags=62%, list=46%, signal=35%	SQSTM1/GFM2/TSC2/TREM2/LPIN1/PRKN/SYNJ1/CAPG/SH3PXD2B/SCIN/DNAJC6/MFN2/ABCC8/INSR/IGF1R/PLIN3/WDR45B/PRKCA/APC2/PIK3C3/SLC25A4/PNPLA2/MAP1B/CALCOCO2/VPS13D/ACTN2/EEF2K/CERS1/ADAM10/SWAP70/CTSS/SVIL/SNX14/ADGRB3/CAMKK2/DMTN/SMARCB1/MAP1LC3A/TSPO/CAPZB/DDR1/HTT/TRIOBP/KLC1/SPAST/SMARCD2/ASCC2/FER/PLXNC1/SLC25A46/TECPR1/PRICKLE1/WNK1/PLEK/DDR2/MRPL58/CIB1/UFC1/GSN/LCP1/C3/SREBF2/PARK7/ADD2/SPTBN2/NA…
Lipid Metabolism	fatty acid biosynthetic process	GO:0046474	glycerophospholipid biosynthetic process	200	0.377622	1.70843	9.38562e-08	2.23528e-06	1.16303e-06	6355	tags=54%, list=32%, signal=37%	LPIN1/PIK3CD/PLCG2/SYNJ1/GPAA1/MBOAT7/TAMM41/LPCAT2/DGKQ/PITPNM3/PCYT1A/VAC14/PIK3C3/PISD/IMPA1/CHPT1/AGPAT1/DGKB/GPAM/ACP6/FIG4/SELENOI/LCLAT1/MTMR3/MTMR6/PIP5K1C/PIK3CB/INPP5D/PI4KA/MTMR7/ATM/ITPKB/PLD1/PLSCR1/PIGH/IP6K3/PIK3R4/INPP5K/CDIPT/EFR3B/PIGS/PIGK/SYNJ2/TTC7A/FABP3/PTDSS1/PGAP3/PIP4K2A/DHRS7B/ACSL3/LPCAT1/SMG1/PGS1/TTC7B/ABHD5/DPM1/INPP5F/DGKE/PITPNM2/BECN1/SLC44A1/FGF2/HTR2A/DGKH/PIGZ…
Lipid Metabolism	glycerolipid metabolic process	GO:0046474	glycerophospholipid biosynthetic process	200	0.377622	1.70843	9.38562e-08	2.23528e-06	1.16303e-06	6355	tags=54%, list=32%, signal=37%	LPIN1/PIK3CD/PLCG2/SYNJ1/GPAA1/MBOAT7/TAMM41/LPCAT2/DGKQ/PITPNM3/PCYT1A/VAC14/PIK3C3/PISD/IMPA1/CHPT1/AGPAT1/DGKB/GPAM/ACP6/FIG4/SELENOI/LCLAT1/MTMR3/MTMR6/PIP5K1C/PIK3CB/INPP5D/PI4KA/MTMR7/ATM/ITPKB/PLD1/PLSCR1/PIGH/IP6K3/PIK3R4/INPP5K/CDIPT/EFR3B/PIGS/PIGK/SYNJ2/TTC7A/FABP3/PTDSS1/PGAP3/PIP4K2A/DHRS7B/ACSL3/LPCAT1/SMG1/PGS1/TTC7B/ABHD5/DPM1/INPP5F/DGKE/PITPNM2/BECN1/SLC44A1/FGF2/HTR2A/DGKH/PIGZ…
NA	NA	GO:0031345	negative regulation of cell projection organization	176	0.382824	1.71837	9.49049e-08	2.25125e-06	1.17134e-06	6310	tags=56%, list=32%, signal=38%	APOE/DCC/GRIN2B/PTPRS/SEMA4D/LRP4/SYNGAP1/DTNBP1/RAB29/SLIT2/MAP2/LRIG2/CAPZB/KANK1/RTN4/GFAP/GDI2/CRMP1/RGMA/LIMK2/NTN1/CIB1/ARHGAP44/FYN/B2M/LRRK2/VIM/DAB1/SEMA5B/IFRD1/ARHGAP24/EPHA4/KIAA0319/TBX6/SPP1/SPOCK1/MAG/CD38/ITM2C/ITGA3/BAG5/TNR/PRKCD/SEMA3F/TBC1D7/ABI3/TRIM46/INPP5F/NGEF/PAFAH1B1/EFNA1/EVI5L/BCL11A/ZNF365/DPYSL3/CCP110/RTN4RL1/STX1B/SEMA3E/PSEN1/DNM3/FAT3/DENND5A/SPART/PTPN9/SEMA3B/…
NA	NA	GO:0034504	protein localization to nucleus	298	0.344083	1.59205	9.70022e-08	2.29187e-06	1.19247e-06	5882	tags=50%, list=30%, signal=36%	SQSTM1/TSC2/NUP62/CD2AP/NUP88/LMNA/NUP54/EP300/NF1/SYNE1/MARK3/SYK/MTOR/PRICKLE1/SOX9/NUP50/TRIM8/RPAIN/LIMK2/STAT3/TFRC/NF2/JUP/STK4/SUN2/TYK2/BAG3/FYN/SNUPN/APPL2/HIKESHI/NUP107/MEPCE/LRRK2/PARK7/JAK2/JAK1/GSK3B/APOD/TRAF3IP2/HDGF/NFKBIA/PARP1/ING1/TXN/TAF3/MFHAS1/HCLS1/PRKD1/RANBP6/NUP133/WWTR1/CREBBP/ZIC1/HNRNPU/TAF8/SMO/NUP98/PRKCD/NGFR/NUP155/BBS4/ABCA7/YWHAZ/MAVS/ZPR1/CABP1/PTTG1IP/FLCN/KP…
Structural Stabilization	actin filament organization	GO:0051017	actin filament bundle assembly	154	0.400056	1.77361	9.80509e-08	2.30749e-06	1.2006e-06	6138	tags=55%, list=31%, signal=38%	PRKN/ARHGEF10/SERPINF2/RHPN2/RAC1/ARAP1/FMN2/EZR/SWAP70/BAIAP2/DMTN/AIF1L/CDC42/MTSS1/MTOR/PPFIA1/PAK1/PTK2B/PHACTR1/SDC4/PFN1/FAM171A1/PXN/PLEK/NF2/SFRP1/RAPGEF3/MKKS/LCP1/ACTN1/ADD2/BRAF/CGNL1/TPM1/WASF2/INPP5K/CLASP2/SHANK1/BBS4/SHANK3/MET/ROCK2/SYNPO/S100A10/CD47/DLC1/ARRB1/ITGB5/ARHGEF10L/DPYSL3/RGCC/ABL1/CORO2B/TSC1/CUL3/TGFBR1/TJP1/TTC8/SYNPO2L/PFN2/CCN2/PAWR/RDX/CALD1/RHOC/SORBS3/S1PR1/MY…
NA	NA	GO:0045860	positive regulation of protein kinase activity	253	0.358194	1.6446	1.04343e-07	2.44589e-06	1.27261e-06	8258	tags=63%, list=42%, signal=37%	EGFR/HRAS/CD40/INSR/IQGAP1/SNCA/RPTOR/LTF/DLG4/ADAM17/CAMKK2/CLU/PAK1/PTK2B/TPD52L1/PILRB/GPRC5B/ROBO1/DDR2/CIB1/TLR4/LRRK2/PARK7/PDCD10/JAK2/TNFRSF11A/AGT/RASSF2/SASH1/LCP2/CSF1R/FGF1/PTK2/TAB2/TXN/CD4/IL18/XRCC5/CCND3/PPIA/EPHA4/AXIN1/TGFB2/FLT3/FLT1/CSF1/ERBB2/CHI3L1/DAB2IP/PRKCD/MARK2/MAP3K13/TGFBR2/FGFR1/TAOK2/PDGFRB/NEK10/TNFRSF10B/PTPRC/ADCYAP1/CALM1/EFNA1/MAP2K2/EMP2/ANGPT1/FGF2/RGCC/PHB2…
NA	NA	GO:0032869	cellular response to insulin stimulus	185	0.379732	1.71212	1.05391e-07	2.46079e-06	1.28036e-06	6967	tags=59%, list=35%, signal=38%	MYO5A/TSC2/LPIN1/CTSD/HRAS/INSR/IGF1R/EEF2K/TNS2/BAIAP2/LONP1/MAPK3/PHIP/HDAC9/MTOR/ZNF592/FER/KANK1/LPIN2/NCOA1/DENND4C/SLC27A4/AKT2/SLC39A14/APPL2/GAB1/GSK3B/C2CD5/PARP1/NCOA5/INPP5K/GCLC/RAB31/MYO1C/PIP4K2A/ZNF106/SLC2A4/PRKCD/PDK2/GPT/ZFP36L1/SOS2/STXBP4/MAPK1/FOXO1/KAT2B/RARRES2/RAF1/GRB2/WDTC1/ZDHHC7/NDEL1/STAT1/IRS2/BCAR3/OSBPL8/PDK4/SP1/NUCKS1/AP3S1/RHOQ/PRKCB/PTPN1/SNX5/PCK1/EPRS1/SOS1/R…
Immune Response	adaptive immune response	GO:0042110	T cell activation	475	0.316124	1.50084	1.0644e-07	2.47557e-06	1.28805e-06	8188	tags=56%, list=42%, signal=34%	HLA-DRB1/DOCK8/HLA-DRA/P2RX7/PIK3CD/HLA-A/RAB27A/HLA-DPB1/HLA-DQB1/SIRPA/LILRB1/CAMK4/AP3D1/HLA-DQA1/FANCA/RAB29/SP3/GPNMB/GPAM/HLA-DMA/BTN3A1/RAC2/SH3RF1/ADAM17/CR1/HLA-DMB/SMARCB1/STAT4/SYK/PNP/MTOR/SMARCD2/LIPA/HLA-DPA1/SCRIB/SDC4/CLPTM1/TESPA1/PTPN6/MICA/KIF13B/ICAM1/DLG1/CD151/STAT3/TFRC/PRKAR1A/CD276/TYK2/YES1/VAV1/GSN/CXADR/ITPKB/FYN/GLI2/LIG4/LCP1/CCDC88B/B2M/HLA-DOA/BRAF/JAK2/JAK1/BCL2/T…
Immune Response	behavioral defense response	GO:0031349	positive regulation of defense response	396	0.323803	1.52383	1.08548e-07	2.51476e-06	1.30844e-06	8352	tags=57%, list=42%, signal=33%	APP/TREM2/PLCG2/PVR/NINJ1/CD40/PTPRS/EP300/OTULIN/IFI16/TRIM25/CYBA/GSDMD/SNCA/IL17RA/EMILIN2/CTSS/LTF/MAPK3/C1QBP/HSPA1B/NAGK/NAGLU/SYK/GRN/NLRP1/TOMM70/PAK1/RTN4/CLOCK/PDCD4/GPRC5B/SEC14L1/HLA-F/MAPK8/ALOX5AP/PRKCE/ERBIN/VAV1/CARD8/TLR4/IKBKB/FYN/APPL2/C3/LPL/PLSCR1/LRRK2/PARK7/TYROBP/TNFRSF11A/AGT/FEM1A/MARK4/RIPK1/NFKBIA/CADM1/IRAK2/TNIP2/AP1G1/IL18/XRCC5/MFHAS1/GPSM3/TRIM5/PRKD1/CSNK1A1/TRIM…
Vasculature	endothelial cell migration	GO:0043542	endothelial cell migration	207	0.374834	1.69649	1.10655e-07	2.53401e-06	1.31846e-06	8251	tags=66%, list=42%, signal=39%	APOE/CDH13/PIK3CD/CD40/RAC1/PRKD2/PRKCA/NF1/GPX1/SLIT2/LGMN/ADAM17/GRN/HDAC9/SCARB1/PTK2B/SPARC/PIK3CB/PXN/ROBO1/JUP/CIB1/RIN2/ATP5F1A/PDCD10/CSNK2B/AGT/HMOX1/SASH1/ITGB1/BMPER/FGF1/PTK2/ATP5F1B/AKT3/GFUS/VSTM4/GIPC1/PRKD1/PLXND1/MYH9/FLT4/DAB2IP/RHOJ/EPHB4/ADGRB1/MET/NFE2L2/FGFR1/ADTRP/PDCD6/ROCK2/JCAD/EFNA1/ANXA1/SH3BP1/FSTL1/EMP2/SP100/ANGPT1/FGF2/RGCC/ABL1/MEF2C/SERPINF1/GPI/TGFB1/PRSS3/CCBE1…
NA	NA	GO:0071375	cellular response to peptide hormone stimulus	280	0.346221	1.59681	1.10655e-07	2.53401e-06	1.31846e-06	6999	tags=54%, list=36%, signal=35%	MYO5A/TSC2/LPIN1/CTSD/ASS1/HRAS/INSR/IGF1R/CRK/PRKCA/MAP1B/ACTN2/EEF2K/TNS2/BAIAP2/LONP1/MAPK3/AGTRAP/CPS1/PHIP/HDAC9/MTOR/ZNF592/FER/KANK1/LPIN2/NCOA1/PXN/DENND4C/STAT3/DDR2/SLC27A4/PRKAR1A/AKT2/TYK2/SLC39A14/APPL2/GAB1/JAK2/JAK1/PLCB1/GSK3B/AGT/C2CD5/PTK2/PARP1/NCOA5/INPP5K/NFKB1/GCLC/STAT6/RAB31/PRKD1/MYO1C/PIP4K2A/ZNF106/SLC2A4/ARID1B/PRKCD/PDK2/GPT/ZFP36L1/CAV1/AHCYL1/SOS2/STXBP4/NFE2L2/MAPK…
NA	NA	GO:0016053	organic acid biosynthetic process	292	0.343856	1.58886	1.10655e-07	2.53401e-06	1.31846e-06	8674	tags=63%, list=44%, signal=36%	HSD17B12/SHMT1/ASS1/MECR/MCAT/GSTP1/MTAP/CBS/PLOD2/SUCLA2/MTHFD1/RDH10/MTHFR/OAT/SRR/BCAT1/CPS1/SYK/DPYD/ACSM5/UROS/CBR1/ASNS/TBXAS1/PSPH/MGLL/PHGDH/ERLIN1/OSBPL6/ASL/GAD1/HOGA1/ALOX5AP/ELOVL5/ALOX5/LIAS/OSBPL3/ASNSD1/GSTM2/ACOT7/LPL/MGST3/PARK7/CYP4F11/FASN/MTRR/ACSS2/ELOVL4/CHST12/MRI1/PTGES3/PLOD3/PYCR3/ACADVL/APOC1/AKR1A1/PECR/DSE/PTGES2/DEGS1/UST/EIF6/GLS2/PCBD1/PRKAB2/ADI1/GOT2/DAGLB/ALDH1A…
NA	NA	GO:1902414	protein localization to cell junction	104	0.444616	1.91729	1.12763e-07	2.57238e-06	1.33842e-06	6523	tags=65%, list=33%, signal=44%	MAPT/GRIN2A/HRAS/STAU2/ADAM10/CPLX1/CACNG2/BAIAP2/DLG4/NRXN1/ASIC2/SCRIB/JAM3/DLG1/VCL/RAB27B/LRRC7/NECTIN1/ARHGAP44/DLG2/NECTIN3/JAK1/CGNL1/MAPK9/BSN/ZDHHC2/NRXN2/TJP3/PCLO/TJP2/ERBB2/STAU1/MAPK8IP3/DLG5/SHANK1/KIF3A/LAMTOR3/HOMER1/KIF5A/ZDHHC7/CACNG3/SNAP25/TJP1/STX1B/NETO2/DSP/CACNG7/ERBB4/HSPB1/HEG1/RAB11A/PAK2/GRIP1/KIF5B/KIF5C/ABHD17B/NLGN1/DAG1/STX3/CDK5/RELN/TAMALIN/NLGN2/LSR/NPTX1/NSG1/M…
Synapse	other	GO:0050770	regulation of axonogenesis	151	0.398645	1.76507	1.19086e-07	2.69596e-06	1.40272e-06	5596	tags=52%, list=28%, signal=38%	DCC/MAPT/DISC1/PTPRS/SEMA4D/LRP4/SYNGAP1/MAP1B/SLIT2/MAP2/GOLGA4/PLXNB2/PLXNA4/PAK1/PLXNC1/RTN4/TRPV2/SIPA1L1/KIF13B/RGMA/ROBO1/NTN1/PLXNA2/ROBO2/AMIGO1/FN1/BRAF/BRSK2/GSK3B/ARHGAP35/CDH2/ADNP/DAB1/SEMA5B/IFRD1/EPHA4/KIAA0319/NRDC/MACF1/SPP1/MAG/PLXND1/BRSK1/UST/TNR/SEMA3F/NIN/MARK2/MAP3K13/TRIM46/NTRK2/DSCAM/PAFAH1B1/ISLR2/EFNA1/MAP2K2/MAP2K1/SEMA3E/PSEN1/IST1/PLXNA1/BDNF/CXCL12/SPART/SEMA3B/CHN…
NA	NA	GO:0010720	positive regulation of cell development	401	0.327088	1.54043	1.19086e-07	2.69596e-06	1.40272e-06	8249	tags=58%, list=42%, signal=35%	HLA-DRB1/MAPT/HLA-DRA/TREM2/DISC1/VCAN/AP3D1/KRAS/SEMA4D/TESC/PRKCA/BIN1/MAP1B/STAU2/EEF2K/SLIT2/RPTOR/BAIAP2/GOLGA4/CR1/PLXNB2/SMARCB1/TRIM32/SYK/TSPO/PLXNA4/PNP/MTOR/SMARCD2/NUMB/PLXNC1/TRPV2/TESPA1/GFAP/INPP5D/ROBO1/NTN1/PLXNA2/ROBO2/AMIGO1/FN1/PCID2/SLC7A5/SRRT/ACAN/ITPKB/GLI2/LIG4/ASPA/BRAF/TYROBP/BCL2/ADNP/ITGB1/PDE5A/FZD3/RIPK1/SPEN/MAN2A1/SMARCD3/CD4/IL18/XRCC5/LRP2/CAPRIN2/EPHA4/HCLS1/NR…
Mitochondrial Metabolism	mitochondrial transport	GO:0072655	establishment of protein localization to mitochondrion	121	0.429055	1.87265	1.25409e-07	2.82836e-06	1.47161e-06	7609	tags=70%, list=39%, signal=43%	MAPT/PRKN/TIMM44/MFN2/MTCH2/HK1/TOMM40/MFF/TIMM10/RAC2/TSPO/NPEPPS/TIMM13/TOMM70/SAMM50/MICALL2/MAPK8/TIMM10B/GDAP1/PMPCA/SREBF2/AGK/LRRK2/BNIP3L/HSPA1L/DNAJC19/IMMP2L/TOMM22/CHCHD4/PARL/VPS11/AP3B1/NDUFA13/MAIP1/TIMM50/HPS4/TIMM22/UBE2L3/HK2/GRPEL1/ATP5IF1/LMAN1/PDCD5/MIPEP/MTERF4/BCS1L/OXA1L/TOMM40L/FIS1/DNAJA1/MTCH1/LEPROT/SH3GLB1/UBE2D3/SAE1/PITRM1/TIMM23B/HAX1/TIMM29/GRPEL2/TOMM20/AIP/PMPCB/…
NA	NA	GO:0043039	tRNA aminoacylation	44	0.550646	2.15628	1.27517e-07	2.83297e-06	1.47401e-06	5046	tags=70%, list=26%, signal=53%	VARS2/RARS1/LARS1/EARS2/AARS2/HARS1/FARSB/IARS1/VARS1/GARS1/WARS2/CARS2/DARS1/TARS1/TARS2/PARS2/CARS1/FARSA/RARS2/WARS1/YARS2/IARS2/YARS1/GATB/LRRC47/NARS1/LARS2/EPRS1/FARS2/SARS1/QRSL1
Vasculature	other	GO:0007596	blood coagulation	209	0.365523	1.65611	1.27517e-07	2.83297e-06	1.47401e-06	5701	tags=47%, list=29%, signal=34%	APOE/PRKG1/PLCG2/RAB27A/SERPINF2/CD40/ANXA5/DGKQ/FIBP/PRKCA/VAV2/CD59/FBLN1/GNA12/DTNBP1/BLOC1S3/DGKB/GNAQ/EMILIN2/CLIC1/LNPK/DMTN/SYK/SERPING1/ENTPD1/PLAUR/MERTK/ITGA2/PTPN6/PIK3CB/VAV3/PLEK/SLC7A11/VCL/FERMT3/GGCX/VAV1/TLR4/PLSCR1/CYP4F11/JAK2/CSRP1/PPIA/STXBP1/CD9/ENTPD2/ANXA2/DGKI/GNA13/MYH9/PRKCD/ITPK1/SERPINE1/F13A1/CAV1/GNAS/AP3B1/NFE2L2/ADTRP/SERPINA1/DGKE/HBB/F12/HPS4/DGKH/VTN/LMAN1/PDPN…
Structural Stabilization	cell-substrate adhesion	GO:0007162	negative regulation of cell adhesion	260	0.357522	1.64346	1.27517e-07	2.83297e-06	1.47401e-06	7293	tags=57%, list=37%, signal=36%	HLA-DRB1/PRKG1/CDH13/ASS1/LILRB1/SEMA4D/NOTCH4/FBLN1/NF1/GPNMB/ADAM10/SWAP70/CR1/PLXNB2/DMTN/PLXNA4/KANK1/PLXNC1/SCRIB/SDC4/PTPN6/WNK1/JAM3/DLG1/NF2/PRKAR1A/PLXNA2/SIPA1/JAK2/TNC/APOD/MBP/PDE5A/DAB1/ACTN4/ADAM22/PTK2/ATP5F1B/SPRY4/MMP2/TGFBI/MAP4K4/EPCAM/EPHA4/CLASP2/FGL2/CD9/FXYD5/SPOCK1/PLXND1/RCC2/ERBB2/TNR/HAVCR2/SPN/NCKAP1L/PRKCD/DUSP1/SERPINE1/DLG5/MDK/EPB41L5/ADTRP/PTPRC/DLC1/DSCAM/ANXA1/A…
Structural Stabilization	cell-cell junction organization	GO:0007162	negative regulation of cell adhesion	260	0.357522	1.64346	1.27517e-07	2.83297e-06	1.47401e-06	7293	tags=57%, list=37%, signal=36%	HLA-DRB1/PRKG1/CDH13/ASS1/LILRB1/SEMA4D/NOTCH4/FBLN1/NF1/GPNMB/ADAM10/SWAP70/CR1/PLXNB2/DMTN/PLXNA4/KANK1/PLXNC1/SCRIB/SDC4/PTPN6/WNK1/JAM3/DLG1/NF2/PRKAR1A/PLXNA2/SIPA1/JAK2/TNC/APOD/MBP/PDE5A/DAB1/ACTN4/ADAM22/PTK2/ATP5F1B/SPRY4/MMP2/TGFBI/MAP4K4/EPCAM/EPHA4/CLASP2/FGL2/CD9/FXYD5/SPOCK1/PLXND1/RCC2/ERBB2/TNR/HAVCR2/SPN/NCKAP1L/PRKCD/DUSP1/SERPINE1/DLG5/MDK/EPB41L5/ADTRP/PTPRC/DLC1/DSCAM/ANXA1/A…
Immune Response	activation of innate immune response	GO:0045088	regulation of innate immune response	362	0.330762	1.54967	1.27517e-07	2.83297e-06	1.47401e-06	8375	tags=58%, list=43%, signal=34%	APOE/HLA-B/TREM2/PLCG2/HLA-A/PVR/NINJ1/CD40/LILRB1/PTPRS/CRK/EP300/OTULIN/IFI16/TRIM25/CYBA/CTSS/LTF/CFH/C1QBP/HSPA1B/NAGK/CR1/NAGLU/SYK/GRN/NLRP1/SERPING1/TOMM70/PAK1/RTN4/PTPN6/MICA/SEC14L1/HLA-F/MAPK8/PRKCE/ERBIN/VAV1/CARD8/TLR4/IKBKB/FYN/APPL2/SAMHD1/PLSCR1/TYROBP/MARK4/NFKBIA/CADM1/IRAK2/PARP1/TNIP2/AP1G1/XRCC5/MFHAS1/TRIM5/PRKD1/CSNK1A1/TRIM56/COLEC12/CREBBP/GPR108/TMEM126A/HAVCR2/DAB2IP/TK…
NA	NA	GO:1904377	positive regulation of protein localization to cell periphery	70	0.489015	2.02248	1.31732e-07	2.91574e-06	1.51707e-06	7739	tags=76%, list=39%, signal=46%	SQSTM1/TREM2/EGFR/EZR/SNCA/EPB41L2/CACNG2/CNPY4/DLG1/EPB41/DPP10/PRKCE/CIB1/STX4/ITGB1/EPHA3/EIF4G1/LRP1/ZDHHC2/ACSL3/ITGA3/GPSM2/ZDHHC5/RHOG/RACK1/GPER1/LGALS3/PTPN9/GNAI1/PPP1R9B/KIF5B/CLIP3/STX3/EPHA2/EFCAB7/AKAP5/RAMP3/NKD2/PRKCI/PIK3R1/NUMA1/RER1/STAC2/SORBS1/ATP2B4/CLN3/ZDHHC8/VPS35/RAB11FIP2/ARF6/PRKCH/ATP2C1/SPTBN1
NA	NA	GO:0071407	cellular response to organic cyclic compound	495	0.309129	1.47012	1.35947e-07	2.99789e-06	1.55982e-06	7836	tags=54%, list=40%, signal=33%	P2RX7/EGFR/PRKN/ASS1/GNB5/UBE3A/ABCA1/FECH/ALPL/IGF1R/EIF4E/RUVBL2/ITPR2/EP300/GABRB3/DTNBP1/GABRB2/EZR/EHMT2/USP8/NCOR2/EEF2K/NEDD4/SNCA/WBP2/GNAQ/CHRM3/HSPA1B/GPR155/DMTN/NAGLU/CPS1/ATP1A2/PAK1/RNF14/SLC1A1/DIAPH1/CLOCK/PADI2/ITGA2/GNAO1/ATP1A3/ITGA6/GABRG2/SLC1A2/KANK2/MLC1/AQP1/JUP/SFRP1/NPC1/RAPGEF3/GSTM2/GDAP1/PAK4/SLC8A1/TMEM38A/DNMT1/ATP5F1A/BCL2L2/LRRK2/PARK7/JAK2/PLCB1/GNA11/STRN3/GSK3B…
NA	NA	GO:0050817	coagulation	211	0.365559	1.65722	1.38055e-07	3.03314e-06	1.57816e-06	5701	tags=47%, list=29%, signal=34%	APOE/PRKG1/PLCG2/RAB27A/SERPINF2/CD40/ANXA5/DGKQ/FIBP/PRKCA/VAV2/CD59/FBLN1/GNA12/DTNBP1/BLOC1S3/DGKB/GNAQ/EMILIN2/CLIC1/LNPK/DMTN/SYK/SERPING1/ENTPD1/PLAUR/MERTK/ITGA2/PTPN6/PIK3CB/VAV3/PLEK/SLC7A11/VCL/FERMT3/GGCX/VAV1/TLR4/PLSCR1/CYP4F11/JAK2/CSRP1/PPIA/STXBP1/CD9/ENTPD2/ANXA2/DGKI/GNA13/MYH9/PRKCD/ITPK1/SERPINE1/F13A1/CAV1/GNAS/AP3B1/NFE2L2/ADTRP/SERPINA1/DGKE/HBB/F12/HPS4/DGKH/VTN/LMAN1/PDPN…
Myelination	axon ensheathment	GO:0042552	myelination	139	0.4035	1.77923	1.44378e-07	3.14882e-06	1.63835e-06	7975	tags=67%, list=41%, signal=40%	PLEC/MPZ/LPIN1/ITGB4/ARHGEF10/SLC8A3/LGI4/EIF2B5/NF1/SBF2/EPB41L3/TMEM163/NFASC/FIG4/KCNJ10/CLU/MTOR/SLC25A46/JAM3/DLG1/NDRG1/ABCA2/AKT2/AMIGO1/ASPA/ORMDL1/WASF3/CNTN1/MBP/ITGAX/JAM2/CD9/NRDC/ATRN/MAG/EIF2B4/ERBB2/DEGS1/CTNNB1/KLK6/TENM4/SOX10/NTRK2/ZPR1/NKX6-2/ACER3/SCN2A/PARD3/ID4/TLR2/SERINC5/TSC1/SOD1/AFG3L2/PPP3R1/PTN/FA2H/TMEM98/TNFRSF1B/CYFIP1/UGT8/PMP22/HEXB/BCAS1/B4GALT6/TNFRSF21/ABCD2/D…
Structural Stabilization	actin filament organization	GO:0061572	actin filament bundle organization	157	0.397858	1.76866	1.44378e-07	3.14882e-06	1.63835e-06	6138	tags=55%, list=31%, signal=38%	PRKN/ARHGEF10/SERPINF2/RHPN2/RAC1/ARAP1/FMN2/EZR/SWAP70/BAIAP2/DMTN/AIF1L/CDC42/MTSS1/MTOR/PPFIA1/PAK1/PTK2B/PHACTR1/SDC4/PFN1/FAM171A1/PXN/PLEK/NF2/SFRP1/RAPGEF3/MKKS/LCP1/ACTN1/ADD2/BRAF/CGNL1/TPM1/WASF2/INPP5K/CLASP2/RFLNB/SHANK1/BBS4/SHANK3/MET/ROCK2/SYNPO/S100A10/CD47/DLC1/ARRB1/ITGB5/ARHGEF10L/DPYSL3/RGCC/ABL1/CORO2B/TSC1/CUL3/TGFBR1/TJP1/TTC8/SYNPO2L/PFN2/CCN2/PAWR/RDX/CALD1/RHOC/SORBS3/S1…
NA	NA	GO:0007599	hemostasis	214	0.363388	1.64833	1.50701e-07	3.27473e-06	1.70386e-06	5701	tags=47%, list=29%, signal=34%	APOE/PRKG1/PLCG2/RAB27A/SERPINF2/CD40/ANXA5/DGKQ/FIBP/PRKCA/VAV2/CD59/FBLN1/GNA12/DTNBP1/BLOC1S3/DGKB/GNAQ/EMILIN2/CLIC1/LNPK/DMTN/SYK/SERPING1/ENTPD1/PLAUR/MERTK/ITGA2/PTPN6/PIK3CB/VAV3/PLEK/SLC7A11/VCL/FERMT3/GGCX/VAV1/TLR4/PLSCR1/CYP4F11/JAK2/CSRP1/PPIA/STXBP1/CD9/ENTPD2/ANXA2/DGKI/GNA13/MYH9/PRKCD/ITPK1/SERPINE1/F13A1/CAV1/GNAS/AP3B1/NFE2L2/ADTRP/SERPINA1/DGKE/FLI1/HBB/F12/HPS4/GPI/DGKH/VTN/L…
Structural Stabilization	cell-substrate adhesion	GO:0007044	cell-substrate junction assembly	94	0.451726	1.92497	1.57024e-07	3.39972e-06	1.76889e-06	6462	tags=65%, list=33%, signal=44%	PLEC/DST/ITGB4/RAC1/TRIP6/ACTN2/DMTN/PTK2B/SDC4/ITGA2/PEAK1/ITGA6/BCR/VCL/SFRP1/FN1/SLK/ACTN1/BCL2/APOD/POLDIP2/EPHA3/LIMS1/PTK2/MAP4K4/ARHGEF7/CLASP2/MACF1/STON1/RCC2/ITGA5/EPB41L5/TAOK2/ROCK2/S100A10/DLC1/LAMC1/ABL1/CORO2B/TSC1/MMP14/ACVRL1/ACTN3/THSD1/FMN1/DAPK3/THY1/TLN1/SLC9A1/DUSP3/ROCK1/ITGB1BP1/LIMCH1/CTTN/PTPRJ/CAMSAP3/FAM107A/DUSP22/HRG/TESK2/SORBS1
NA	NA	GO:0030111	regulation of Wnt signaling pathway	309	0.33971	1.57559	1.59132e-07	3.42047e-06	1.77969e-06	8734	tags=63%, list=44%, signal=35%	APP/APOE/WWOX/TSC2/EGFR/PRKN/DISC1/RUVBL2/LRP4/RNF213/WLS/OTULIN/APC2/RSPO2/USP8/NXN/GPC5/GNAQ/CSNK2A1/CSNK1E/RNF14/KANK1/DAAM2/DKK3/TPBGL/PRICKLE1/GPRC5B/SOX9/WNK1/RBPJ/JUP/SFRP1/STK4/C12orf43/HECW1/CSNK1G3/CDK14/TLE4/LRRK1/LRRK2/CCNYL1/USP47/TMEM9/GSK3B/CDH2/RUVBL1/ADNP/PPP2R1A/NFKB1/CAPRIN2/LRP1/INVS/AXIN1/G3BP1/CDH3/MACF1/WNK2/FGFR2/CSNK1A1/DIXDC1/CSNK1D/WWTR1/GSKIP/TPBG/NLK/CTNNB1/ITGA3/PLEK…
Lipid Metabolism	other	GO:0010876	lipid localization	427	0.317059	1.49825	1.59132e-07	3.42047e-06	1.77969e-06	8050	tags=56%, list=41%, signal=34%	APOE/ABCA8/P2RX7/TREM2/VLDLR/PRKN/ITGAV/VAPB/ABCA1/ABCG1/PITPNM3/PLIN3/RNF213/VPS53/PNPLA2/PISD/SLC13A3/STARD10/VPS13D/PITPNA/NPC2/PLSCR4/CLN8/SLCO3A1/SCARB2/HDLBP/SYK/TSPO/GLTP/SCARB1/CLU/AKR1C1/LIPA/ABCC4/ATP11A/PLTP/ABCA5/ACSL1/OSBPL6/SLC27A4/DBI/ABCA2/SERAC1/AKT2/NPC1/OSBPL10/OSBPL3/OSBP2/ARV1/OSBPL11/LDLRAP1/C3/SREBF2/LPL/PLSCR1/TNFRSF11A/APOD/AGT/VSTM2A/NFKBIA/NFKB1/MTTP/LRP1/PLPPR4/TMEM30A…
NA	NA	GO:0048732	gland development	388	0.323921	1.52326	1.6124e-07	3.45331e-06	1.79677e-06	8415	tags=58%, list=43%, signal=34%	EGFR/LAMA5/ASS1/CSMD1/UBE3A/INSR/NOTCH4/WLS/BMPR1A/NF1/NCOR2/GPX1/SP3/MAPK3/SMARCB1/NAGLU/RPGRIP1L/CPS1/TSPO/TGFBR3/DDR1/PNPT1/LAMA1/LIPA/DKK3/RTN4/SCRIB/ITGA2/NCOA1/SOX9/RBPJ/ROBO1/SFRP1/NTN1/AKT2/NPC1/SLC7A5/MPST/NTN4/ATM/GLI2/BRAF/JAK2/FASN/BCL2/ARHGAP35/TNFRSF11A/TNC/CRKL/CSF1R/FGF1/CADM1/MAN2A1/MMP2/NFKB1/COBL/IGFBP5/STAT6/RREB1/UPF2/HGF/CTNS/FGFR2/TGFB2/PLXND1/CSF1/CTNNB1/SMAD4/SMAD2/IQGAP3…
NA	NA	GO:0051924	regulation of calcium ion transport	212	0.36697	1.6647	1.63347e-07	3.48591e-06	1.81374e-06	7438	tags=57%, list=38%, signal=36%	NOS1/P2RX7/GNB5/LILRB1/BIN1/CYBA/SNCA/PDE4D/TSPO/GSTO1/HTT/BAK1/ATP1A2/PTK2B/PACSIN3/DIAPH1/TRPV2/PTPN6/EPB41/TRPV3/PRKCE/GSTM2/WFS1/CACNA2D1/SLC8A1/FYN/AHNAK/TMEM38A/CASQ1/SRI/PSEN2/BCL2/HPCA/ATP1B1/AKAP6/SESTD1/TSPAN13/INPP5K/CD4/NIPSNAP2/BEST1/PRKD1/CAMK2D/GRIN1/CORO1A/HOMER3/VDAC1/CTNNB1/HOMER2/IL16/CAV1/HOMER1/MCHR1/CHD7/CABP1/CBARP/PDGFRB/CALM1/ABL1/ADCYAP1R1/GPER1/ACE/LGALS3/CD33/PPP3R1/CD…
NA	NA	GO:0060560	developmental growth involved in morphogenesis	232	0.357421	1.63168	1.75993e-07	3.74237e-06	1.94717e-06	6495	tags=53%, list=33%, signal=36%	APP/APOE/PRKG1/DCC/MAPT/PRKN/DISC1/IQGAP1/PTPRS/SEMA4D/C9orf72/MAP1B/RDH10/CYFIP2/SLIT2/MAP2/ITSN2/GOLGA4/SLC39A12/DDR1/PLXNA4/UNC13A/RTN4/TRPV2/PRICKLE1/SOX9/MAGI2/RGMA/VCL/SFRP1/NTN1/PLAA/FN1/WASF1/GSK3B/TNC/ADNP/ITGB1/S100B/CPNE5/FGF1/SEMA5B/RIMS2/SLIT3/COBL/IFRD1/KIAA0319/MACF1/FGFR2/SPP1/MAG/SYT1/LAMB2/CSF1/CTNNB1/TNR/EIF2AK4/SEMA3F/NIN/MAP3K13/TGFBR2/EPB41L5/TRIM46/RIMS1/RASAL1/OLFM1/DSCAM/…
Oxidative Stress	reactive oxygen species metabolic process	GO:2000377	regulation of reactive oxygen species metabolic process	133	0.397721	1.74755	1.80209e-07	3.80483e-06	1.97967e-06	5918	tags=53%, list=30%, signal=38%	TRAP1/MAPT/PLCG2/PRKN/RAB27A/GSTP1/RAC1/CYBA/SNCA/RAC2/ARF4/SYK/TSPO/NNT/AKR1C1/CBR1/PTK2B/SIRT5/BCR/ITGB2/ALOX5/TLR4/FYN/LRRK2/PARK7/TYROBP/BCL2/AGT/SLC5A3/RIPK1/MPV17/CTNS/GRIN1/PARL/VDAC1/EIF6/PRKCD/TGFBR2/ADGRB1/ITGAM/NFE2L2/FOXO1/BECN1/PDGFRB/GRB2/BIRC2/CLEC7A/PPARA/CLCN3/HK2/SOD1/TGFB1/PLIN5/BNIP3/SOD2/BMP7/FBLN5/ATG5/PRDX2/CDKN1A/TP53/DHFR/ABCD2/PRCP/SLC25A33/GNAI2/PDGFB/CFLAR/CRYAB/AKR1C3…
NA	NA	GO:0032409	regulation of transporter activity	221	0.362783	1.64956	1.80209e-07	3.80483e-06	1.97967e-06	6074	tags=48%, list=31%, signal=34%	APP/NOS1/TREM2/GNB5/ANK3/FGF14/TESC/ACTN2/NEDD4/SNCA/PDE4D/CACNG2/CTSS/CHRM3/DLG4/GOPC/GSTO1/HTT/ATP1A2/PTK2B/UTRN/DLG1/PRKCE/HECW1/GSTM2/NDUFA4/CACNA2D1/SLC6A9/AHNAK/CASQ1/SRI/BCL2/HPCA/ATP1B1/AKAP6/ITGB1/ACTN4/GLRX/RIPK1/FGF12/NIPSNAP2/HECW2/SCN2B/ATP1B2/FXYD5/WNK2/CAMK2D/TCAF1/PIRT/PRKCD/SYNGR3/SHANK1/CAV1/AHCYL1/SHANK3/SHISA6/HOMER1/FXYD7/PRRT1/CABP1/CBARP/CALM1/CHP1/PON1/NEDD4L/PHB2/CACNG8/C…
Synapse	other	GO:0007272	ensheathment of neurons	141	0.401902	1.77559	1.92855e-07	4.02897e-06	2.09629e-06	7975	tags=67%, list=41%, signal=40%	PLEC/MPZ/LPIN1/ITGB4/ARHGEF10/SLC8A3/LGI4/EIF2B5/NF1/SBF2/EPB41L3/TMEM163/NFASC/FIG4/KCNJ10/CLU/MTOR/SLC25A46/JAM3/DLG1/NDRG1/ABCA2/AKT2/AMIGO1/ASPA/ORMDL1/WASF3/CNTN1/MBP/ITGAX/JAM2/CD9/NRDC/ATRN/MAG/EIF2B4/ERBB2/DEGS1/CTNNB1/KLK6/TENM4/SOX10/NTRK2/ZPR1/NKX6-2/ACER3/SCN2A/PARD3/ID4/TLR2/SERINC5/TSC1/SOD1/AFG3L2/PPP3R1/PTN/FA2H/TMEM98/TNFRSF1B/CYFIP1/UGT8/PMP22/HEXB/BCAS1/B4GALT6/TNFRSF21/ABCD2/D…
Myelination	axon ensheathment	GO:0008366	axon ensheathment	141	0.401902	1.77559	1.92855e-07	4.02897e-06	2.09629e-06	7975	tags=67%, list=41%, signal=40%	PLEC/MPZ/LPIN1/ITGB4/ARHGEF10/SLC8A3/LGI4/EIF2B5/NF1/SBF2/EPB41L3/TMEM163/NFASC/FIG4/KCNJ10/CLU/MTOR/SLC25A46/JAM3/DLG1/NDRG1/ABCA2/AKT2/AMIGO1/ASPA/ORMDL1/WASF3/CNTN1/MBP/ITGAX/JAM2/CD9/NRDC/ATRN/MAG/EIF2B4/ERBB2/DEGS1/CTNNB1/KLK6/TENM4/SOX10/NTRK2/ZPR1/NKX6-2/ACER3/SCN2A/PARD3/ID4/TLR2/SERINC5/TSC1/SOD1/AFG3L2/PPP3R1/PTN/FA2H/TMEM98/TNFRSF1B/CYFIP1/UGT8/PMP22/HEXB/BCAS1/B4GALT6/TNFRSF21/ABCD2/D…
Synapse	other	GO:0008366	axon ensheathment	141	0.401902	1.77559	1.92855e-07	4.02897e-06	2.09629e-06	7975	tags=67%, list=41%, signal=40%	PLEC/MPZ/LPIN1/ITGB4/ARHGEF10/SLC8A3/LGI4/EIF2B5/NF1/SBF2/EPB41L3/TMEM163/NFASC/FIG4/KCNJ10/CLU/MTOR/SLC25A46/JAM3/DLG1/NDRG1/ABCA2/AKT2/AMIGO1/ASPA/ORMDL1/WASF3/CNTN1/MBP/ITGAX/JAM2/CD9/NRDC/ATRN/MAG/EIF2B4/ERBB2/DEGS1/CTNNB1/KLK6/TENM4/SOX10/NTRK2/ZPR1/NKX6-2/ACER3/SCN2A/PARD3/ID4/TLR2/SERINC5/TSC1/SOD1/AFG3L2/PPP3R1/PTN/FA2H/TMEM98/TNFRSF1B/CYFIP1/UGT8/PMP22/HEXB/BCAS1/B4GALT6/TNFRSF21/ABCD2/D…
NA	NA	GO:0001558	regulation of cell growth	388	0.32272	1.51761	1.92855e-07	4.02897e-06	2.09629e-06	7312	tags=53%, list=37%, signal=34%	APOE/DCC/MAPT/EGFR/PRKN/DISC1/PTPRS/SEMA4D/MAP1B/CHPT1/SLIT2/ADAM10/RPTOR/MAP2/ITSN2/GOLGA4/HSPA1B/ADAM17/CSNK2A1/SMARCB1/TRIM32/CDC42/DDR1/PLXNA4/GJA1/MTOR/TOMM70/UNC13A/PTK2B/NDUFS3/RTN4/TRPV2/PI16/RGMA/CXCL16/PPT1/SFRP1/NTN1/PLAA/FN1/TEAD1/CIB1/GNG4/PLCE1/DNPH1/PAK4/SIPA1/OGFR/BCL2/USP47/GSK3B/TNC/AGT/CRKL/AKAP6/ADNP/CPNE5/PPP2R1A/SEMA5B/ING1/ATAD3A/EIF4G1/RIMS2/SLIT3/BST2/IFRD1/CAPRIN2/IGFBP5…
Structural Stabilization	actin filament organization	GO:0032231	regulation of actin filament bundle assembly	101	0.439218	1.88618	2.01285e-07	4.1758e-06	2.17269e-06	6030	tags=59%, list=31%, signal=41%	PRKN/ARHGEF10/SERPINF2/RHPN2/RAC1/ARAP1/SWAP70/CDC42/MTSS1/MTOR/PPFIA1/PAK1/SDC4/PFN1/PXN/PLEK/NF2/SFRP1/RAPGEF3/MKKS/BRAF/CGNL1/TPM1/WASF2/INPP5K/CLASP2/SHANK1/BBS4/SHANK3/MET/ROCK2/SYNPO/S100A10/CD47/DLC1/ARHGEF10L/RGCC/ABL1/CORO2B/TSC1/TGFBR1/TJP1/TTC8/SYNPO2L/PFN2/CCN2/RDX/RHOC/SORBS3/S1PR1/PAK2/SLC9A1/ASAP3/ROCK1/ITGB1BP1/LIMCH1/TMEFF2/EVL/PPM1E/PIK3R1
Endolysosome	receptor-mediated endocytosis	GO:0045807	positive regulation of endocytosis	138	0.404611	1.7821	2.01285e-07	4.1758e-06	2.17269e-06	6983	tags=59%, list=35%, signal=39%	APOE/TREM2/PLCG2/RAB27A/SGIP1/SIRPA/C4B/INSR/C4A/BIN1/SYNE1/DTNBP1/CYBA/EEF2K/SNCA/CBL/SYK/CDC42/CLU/MERTK/ITGA2/MAGI2/BCR/PPT1/CD151/ANKFY1/LDLRAP1/APPL2/C3/B2M/ATAD1/LRRK2/LRP1/PICK1/RAB31/ANXA2/HIP1/NCKAP1L/SERPINE1/AP2M1/ABCA7/CD47/PTPRC/ARRB1/LYAR/NEDD4L/ANGPT1/CLEC7A/PYCARD/TOR1A/SOD1/VTN/DOCK2/PPP3CC/GAS6/PPP3CA/CD14/TF/WASL/SFTPD/FCER1G/ANO6/C2/NLGN1/CLIP3/HNRNPK/TBC1D5/DLL1/PTPRJ/AXL/SLC…
NA	NA	GO:0071216	cellular response to biotic stimulus	199	0.37332	1.68926	2.03393e-07	4.20487e-06	2.18781e-06	7836	tags=62%, list=40%, signal=38%	TREM2/PLCG2/ASS1/SIRPA/CD40/ABCA1/GSTP1/LILRB1/PRKCA/LTF/PLSCR4/MAPK3/HADHB/SYK/TSPO/SPON2/SCARB1/PDCD4/BCR/MAPK8/PLAA/PRKCE/SLC7A5/WFS1/CARD8/TLR4/GBP3/VIM/JAK2/GSK3B/SASH1/AKAP8/NFKBIA/IRAK2/TNIP2/NFKB1/TRIM5/CDA/HAVCR2/DAB2IP/CASP7/SERPINE1/MAPK1/SIGIRR/CLEC7A/PYCARD/TLR2/UPF1/ABL1/MEF2C/NOS2/TNIP1/SLX4/MALT1/IRF8/CYRIB/SBNO2/PPP1R15B/TNFAIP3/EDNRB/NOTCH1/CAPN2/CMPK2/NR1H3/ZMPSTE24/LITAF/ATG10…
NA	NA	GO:0009636	response to toxic substance	216	0.36622	1.66095	2.07609e-07	4.27717e-06	2.22543e-06	9336	tags=69%, list=47%, signal=37%	APOE/PRKN/ASS1/GSTP1/FECH/CAT/ALAD/GSTZ1/SLC22A18/MAP1B/EHMT2/MT1E/GPX1/NXN/CERS1/EPHX1/ESD/CPS1/GSTO1/NNT/BAK1/MT1M/SLC7A11/ALOX5AP/MPST/GSTM2/SCFD1/MGST3/SESN1/PARK7/BCL2/OSCP1/SELENOF/MBP/MTARC2/TXN/TXNRD1/ADH5/PRDX1/GABRB1/KDM3B/PRXL2A/SCN2B/AKR1A1/SNN/PTPN13/MT1X/GSR/MT1H/CYGB/MTARC1/PRKCG/SLC15A2/NFE2L2/PTGS1/BPHL/PENK/IPCEF1/KDM6B/RDH11/ATF4/PON1/TLR2/TP53INP1/HBB/PON2/LANCL1/SOD1/GRIA1/GS…
Synapse	postsynapse organization	GO:0099175	regulation of postsynapse organization	98	0.44169	1.89303	2.18168e-07	4.46382e-06	2.32254e-06	5988	tags=62%, list=30%, signal=44%	APOE/GRIN2B/DISC1/PTPRS/ASAP1/PPFIA2/NF1/DTNBP1/STAU2/TANC2/EEF2K/ADAM10/BAIAP2/PDLIM5/ARF4/CDC42/PTK2B/ABI2/SIPA1L1/GRID2/ARHGAP44/SHANK2/FYN/LRRK2/CDH2/LZTS1/CAPRIN2/EPHA4/ABHD17C/SEMA3F/SHANK3/ABI3/HOMER1/DBN1/NGEF/GRID1/IL1RAP/PAFAH1B1/EFNA1/LRRC4B/KIF1A/RPS6KA5/TANC1/SRGN/PSEN1/DNM3/ARC/NRCAM/DHX36/LRP8/NRP2/WASL/LZTS3/ABHD17B/NLGN1/PTPRD/CDK5/ARHGAP22/RELN/SRCIN1/LRRTM2
NA	NA	GO:1904062	regulation of cation transmembrane transport	267	0.348138	1.60248	2.18168e-07	4.46382e-06	2.32254e-06	7451	tags=54%, list=38%, signal=34%	NOS1/GRIN2B/P2RX7/TREM2/GRIN2A/GNB5/ANK3/FGF14/TESC/DPP6/BIN1/ACTN2/CYBA/NEDD4/SNCA/PDE4D/CTSS/GSTO1/HTT/BAK1/ATP1A2/PTK2B/DIAPH1/PTPN6/WNK1/UTRN/DLG1/GRIN2D/DPP10/AMIGO1/PRKCE/HECW1/GSTM2/NDUFA4/CACNA2D1/SLC8A1/FYN/AHNAK/TMEM38A/CASQ1/SRI/PSEN2/ISCU/BCL2/HPCA/ATP1B1/AKAP6/ITGB1/ACTN4/GLRX/SESTD1/TSPAN13/FGF12/NIPSNAP2/KCNIP4/HECW2/RGS7/SCN2B/ATP1B2/FXYD5/WNK2/PRKD1/CAMK2D/GRIN1/CORO1A/VDAC1/PIRT…
NA	NA	GO:0007613	memory	118	0.423866	1.84523	2.2664e-07	4.60551e-06	2.39627e-06	6309	tags=60%, list=32%, signal=41%	APOE/MAPT/TREM2/VLDLR/GRIN2A/CSMD1/ABCC8/ATXN1/CAMK4/SLC8A3/INSR/EHMT2/LGMN/RASGRF1/SLC1A1/TUBA1A/BRINP1/ATAD1/PLCB1/SORCS3/ADNP/S100B/CTNS/CHRNB2/SLC2A4/ITGA3/ITGA5/EIF2AK4/SHANK1/MDK/SHANK3/ABCA7/KAT2B/SCN2A/HTR2A/SNAP25/ITPR3/SERPINF1/SGK1/PJA2/GRIA1/PSEN1/SHISA7/BDNF/ADCY1/ARC/ITGA8/PTN/NFATC4/CIC/FEN1/ASIC1/CCND2/SYT11/SYT4/SLC6A1/ADCY8/CPEB3/CRTC1/EIF4EBP2/LDLR/PPP3CB/RELN/ATXN1L/TAFA2/PLK2…
Structural Stabilization	cell-cell junction organization	GO:0045216	cell-cell junction organization	193	0.374841	1.69372	2.2664e-07	4.60551e-06	2.39627e-06	5977	tags=52%, list=30%, signal=37%	PLEC/CDH13/CNTNAP2/ABCC8/PRKCA/ARVCF/EPB41L3/TLN2/ADAM10/CDH18/MPDZ/CDC42/CDHR3/AFDN/MTSS1/GJA1/NUMB/FER/PIP5K1C/PLEKHA7/MICALL2/JAM3/DLG1/NF2/VCL/JUP/NECTIN1/CDH8/CXADR/IKBKB/WHRN/AGT/PDCD6IP/CDH2/CDH20/CSF1R/LIMS1/CDH9/EPHA4/CD9/CDH3/TGFB2/TJP3/TJP2/MYO1C/CTNNB1/CLDN15/CDH7/DLG5/CAV1/NUMBL/ROCK2/FLCN/WDR1/GJB6/PARD3/CTNNA1/TGFB1/ACE/TGFBR1/TJP1/PERP/DSP/EXT1/STRN/CDH22/CDH10/HOPX/SVEP1/GRHL1/OC…
Vasculature	endothelial cell migration	GO:0010595	positive regulation of endothelial cell migration	99	0.44311	1.90042	2.52057e-07	5.08728e-06	2.64693e-06	5976	tags=62%, list=30%, signal=43%	PIK3CD/CD40/RAC1/PRKD2/PRKCA/LGMN/ADAM17/GRN/HDAC9/SCARB1/PTK2B/SPARC/PIK3CB/CIB1/RIN2/ATP5F1A/AGT/HMOX1/SASH1/FGF1/ATP5F1B/AKT3/GFUS/PRKD1/FLT4/RHOJ/MET/NFE2L2/FGFR1/PDCD6/ROCK2/JCAD/ANXA1/ANGPT1/FGF2/ABL1/GPI/TGFB1/CCBE1/SP1/BCAS3/MAP3K3/NRP2/PLG/HMGB1/PLPP3/HSPB1/AAMP/RHOB/PLCG1/ANXA3/ATOH8/MAP2K3/GPLD1/HDAC7/ITGB1BP1/BCAR1/PDGFB/NOS3/STAT5A/PLK2
Cell Cycle	other	GO:0007346	regulation of mitotic cell cycle	448	0.31377	1.48643	2.52057e-07	5.08728e-06	2.64693e-06	8938	tags=62%, list=45%, signal=35%	APP/EGFR/NUP62/MSH2/MRE11/INSR/IQGAP1/EIF4E/PRKCA/SMPD3/MYO16/GPNMB/LGMN/RPTOR/WAC/RRM1/ADAM17/MAP3K20/CRADD/SMARCB1/PHIP/YTHDC2/CDC42/RINT1/CDK5RAP2/SMARCD2/ASNS/SCRIB/PTPN6/DLG1/KANK2/TOM1L2/DDR2/PCID2/BRINP1/ADAMTS1/ATM/ANLN/AVEN/APPL2/STK33/MEPCE/CDC7/PLCB1/BCL2/USP47/RCC1/POLDIP2/FZD3/SMARCD3/RAD51C/EIF4G1/HECW2/NAE1/OBSL1/RCC2/SRA1/BABAM1/GEN1/BRSK1/CTNNB1/RBL2/ARID1B/HNRNPU/WNT10B/HSPA2/TA…
Lipid Metabolism	other	GO:0032496	response to lipopolysaccharide	265	0.348827	1.60498	2.56293e-07	5.1207e-06	2.66432e-06	7836	tags=58%, list=40%, signal=35%	NOS1/P2RX7/TREM2/PLCG2/ASS1/SIRPA/CD40/ABCA1/GSTP1/LILRB1/ABCC8/ALPL/ALAD/PRKCA/SNCA/LTF/SRR/PLSCR4/MAPK3/ADAM17/HADHB/NAGLU/CPS1/TSPO/SPON2/SCARB1/AKAP12/FER/PDCD4/BCR/MAPK8/PLAA/LIAS/PRKCE/SLC7A5/ERBIN/CARD8/TLR4/GBP3/VIM/JAK2/TNFRSF11A/SASH1/AKAP8/NFKBIA/TAB2/IRAK2/TNIP2/NFKB1/ADH5/TRIM5/FGFR2/HAVCR2/DAB2IP/CASP7/SERPINE1/MAPK1/PENK/SIGIRR/GJB6/PYCARD/TLR2/LGALS9/UPF1/ABL1/MEF2C/NOS2/TNIP1/MAL…
NA	NA	GO:0046394	carboxylic acid biosynthetic process	290	0.344	1.5893	2.56293e-07	5.1207e-06	2.66432e-06	8674	tags=63%, list=44%, signal=36%	HSD17B12/SHMT1/ASS1/MECR/MCAT/GSTP1/MTAP/CBS/PLOD2/SUCLA2/MTHFD1/RDH10/MTHFR/OAT/SRR/BCAT1/CPS1/SYK/DPYD/ACSM5/UROS/CBR1/ASNS/TBXAS1/PSPH/MGLL/PHGDH/ERLIN1/OSBPL6/ASL/GAD1/HOGA1/ALOX5AP/ELOVL5/ALOX5/LIAS/OSBPL3/ASNSD1/GSTM2/ACOT7/LPL/MGST3/PARK7/CYP4F11/FASN/MTRR/ACSS2/ELOVL4/CHST12/MRI1/PTGES3/PLOD3/PYCR3/ACADVL/APOC1/AKR1A1/PECR/DSE/PTGES2/DEGS1/UST/EIF6/GLS2/PCBD1/PRKAB2/ADI1/GOT2/DAGLB/ALDH1A…
NA	NA	GO:0009410	response to xenobiotic stimulus	367	0.324505	1.52155	2.56293e-07	5.1207e-06	2.66432e-06	8195	tags=57%, list=42%, signal=34%	NOS1/P2RX7/GRIN2A/ASS1/ABCA1/GSTP1/ABCC8/FECH/PMS2/CAT/ALAD/VAV2/MYO6/GNA12/MAP1B/EHMT2/MTHFR/GPX1/SNCA/CERS1/BLOC1S3/RPTOR/EPHX1/SRR/ADAM17/CPS1/TSPO/GSTO1/ASIC2/AKR1C1/CMBL/PNP/BAK1/CBR1/PTK2B/SLC1A1/LIPA/ITGA2/ABCC4/PRICKLE1/CYP2U1/ACSL1/ABCC5/VAV3/SLC1A2/TFRC/ABCA2/SFRP1/NPC1/GSTM2/VAV1/SHANK2/CYP2J2/CBR3/TPMT/BRAF/NFATC2/BCL2/USP47/NCEH1/CRKL/TRAF3IP2/FZD3/UCHL1/MMP2/XRCC5/SULT1A1/GCLC/GCLM/…
NA	NA	GO:0022406	membrane docking	92	0.443352	1.8841	2.60529e-07	5.18793e-06	2.6993e-06	6160	tags=63%, list=31%, signal=44%	CEP83/VAPB/STX2/EZR/KCNB1/PEX16/EXOC4/UNC13A/RAB3B/EXOC3/STX16/ICAM1/PLEK/PACS2/EXOC1/EXOC6/PSEN2/STX4/RAB3A/STXBP1/SNPH/SNAP29/SYT1/EXOC8/VPS11/SYTL2/CPLX2/AHCYL1/CTBP2/NDRG4/STX1A/RAB3C/CALM1/CHP1/VAPA/EXOC2/SNAP25/VAMP3/STX1B/STX8/UNC13C/RAB12/RABEPK/RALB/BVES/VMP1/ROCK1/STX3/ATG14/STX5/STXBP3/BLOC1S6/STX17/STXBP2/ATP2A2/PPFIA3/YKT6/CEP290
NA	NA	GO:0050769	positive regulation of neurogenesis	227	0.360081	1.64117	2.64765e-07	5.23725e-06	2.72497e-06	7058	tags=56%, list=36%, signal=36%	MAPT/DISC1/VCAN/KRAS/SEMA4D/BIN1/MAP1B/STAU2/EEF2K/SLIT2/BAIAP2/GOLGA4/PLXNB2/TRIM32/TSPO/PLXNA4/MTOR/NUMB/PLXNC1/TRPV2/GFAP/ROBO1/NTN1/PLXNA2/ROBO2/AMIGO1/FN1/SLC7A5/SRRT/ACAN/LIG4/ASPA/BRAF/ADNP/ITGB1/FZD3/SPEN/MAN2A1/SMARCD3/XRCC5/LRP2/CAPRIN2/EPHA4/NRDC/MACF1/OBSL1/MAG/PLXND1/CTNNB1/SMO/NIN/MAP3K13/PRMT5/MDK/SHANK3/TENM4/NUMBL/SOX10/DBN1/NTRK2/NKX6-2/RHEB/DSCAM/PAFAH1B1/ISLR2/MAP2K2/ZNF365/FG…
NA	NA	GO:0033157	regulation of intracellular protein transport	220	0.360655	1.63959	2.64765e-07	5.23725e-06	2.72497e-06	8432	tags=64%, list=43%, signal=37%	PRKN/PCM1/HRAS/ANK3/NUP54/EP300/NF1/RAB29/GCC2/MFF/KCNB1/RAC2/DMTN/NPEPPS/TOMM70/SLC1A1/MICALL2/ITGB2/MAPK8/MTCL1/JUP/AKT2/CIB1/RAPGEF3/ARHGAP44/BAG3/FYN/LCP1/SREBF2/UBE2G2/LRRK2/PARK7/PDCD10/PCNT/JAK2/BRSK2/BNIP3L/HPCA/SAR1A/GSK3B/APOD/HSPA1L/MIEF1/C2CD5/INPP5K/TXN/ZDHHC2/TMEM30A/HCLS1/PRKD1/MYO1C/ERLEC1/ERBB2/ZIC1/PARL/TCAF1/SMO/ERGIC3/PRKCD/VPS11/CD81/ITGAM/MAVS/ZPR1/CABP1/CHP1/FRAT2/SP100/ANG…
NA	NA	GO:0031341	regulation of cell killing	80	0.462404	1.93839	2.69001e-07	5.30343e-06	2.7594e-06	4192	tags=48%, list=21%, signal=38%	HLA-C/HLA-B/HLA-DRB1/HLA-DRA/P2RX7/HLA-A/PVR/LILRB1/CRK/CD59/CFH/CR1/SYK/MICA/ICAM1/HLA-F/MAPK8/VAV1/B2M/TYROBP/CADM1/AP1G1/HAVCR2/DNASE1/NCKAP1L/ITGAM/PTPRC/LAMP1/CLEC7A/LGALS9/MICB/NOS2/TGFB1/CYRIB/SERPINB9/HLA-E/SPI1/CD55
NA	NA	GO:0031346	positive regulation of cell projection organization	332	0.336697	1.56906	2.85946e-07	5.61889e-06	2.92353e-06	5902	tags=48%, list=30%, signal=34%	APOE/MAPT/P2RX7/VLDLR/AGRN/HRAS/CROCC/DISC1/RAC1/SEMA4D/IGF1R/NEGR1/EP300/ARAP1/EPS8L2/MAP1B/STAU2/EEF2K/SLIT2/PACSIN1/TENM2/BAIAP2/DLG4/GOLGA4/SCARB2/RAC2/PLXNB2/GRN/CDC42/DDR1/PLXNA4/HTT/SCARF1/MTOR/PTK2B/PLXNC1/ABI2/TRPV2/ITGA2/PFN1/MAGI2/ITGA6/RGMA/ROBO1/DDR2/NTN1/PLXNA2/LRRC7/ROBO2/AMIGO1/FN1/PLCE1/NCKIPSD/FEZ1/ANLN/FYN/BRAF/GSK3B/ARHGAP35/CNTN1/ADNP/EPHA3/WASF2/MARK4/COBL/CAPRIN2/ARHGEF7/EP…
Structural Stabilization	cell-substrate adhesion	GO:0033627	cell adhesion mediated by integrin	84	0.456506	1.92139	2.90182e-07	5.66474e-06	2.94739e-06	5449	tags=58%, list=28%, signal=42%	ITGAV/ITGB4/TESC/CRK/ITGA7/EMILIN2/SWAP70/ADAM17/SYK/ITGA2/PTPN6/WNK1/JAM3/ITGA6/ICAM1/ITGB2/FERMT3/CIB1/CRKL/ITGB1/ITGB8/ITGAX/PTK2/PIEZO1/ITGA9/TGFB2/ITGA3/ITGA5/NCKAP1L/SERPINE1/ITGAM/NPNT/ITGB5/EFNA1/ITGAL/PODXL/IFT74/VTN/EXT1/ITGA8/MUC1/EMILIN1/PLPP3/MMRN1/DPP4/RET/EPHA2/LYN/ITGB1BP1
Vasculature	other	GO:0008015	blood circulation	446	0.315505	1.49487	2.90182e-07	5.66474e-06	2.94739e-06	8432	tags=57%, list=43%, signal=33%	APOE/PLEC/PRKG1/NOS1/SERPINF2/ABCC8/SLC8A3/CBS/BIN1/KCNMA1/GNA12/BBS2/GPX1/SLIT2/PDE4D/RPS6KA2/DOCK4/EMILIN2/ECE1/CHRM3/AGTRAP/ATP2B2/CPS1/GSTO1/CDC42/ASIC2/SERPING1/NCALD/GJA1/MTOR/AKAP12/ATP1A2/TBXAS1/SLC1A1/DSC2/ERAP2/WNK1/ATP1A3/BCR/DLG1/JUP/ADRA1D/GSTM2/YES1/MKKS/MYOF/GSN/CACNA2D1/CXADR/SLC8A1/CYP2J2/TMEM38A/DMPK/SRI/NAV2/GNA11/ATP1B1/ARHGAP35/KCNMB4/DOCK5/AGT/TPM1/PDE5A/FGF12/MMP2/GCLC/IMMP…
Structural Stabilization	cell-substrate adhesion	GO:0150115	cell-substrate junction organization	101	0.436167	1.87307	2.98655e-07	5.81108e-06	3.02353e-06	6462	tags=63%, list=33%, signal=43%	PLEC/DST/ITGB4/RAC1/TRIP6/ACTN2/DMTN/PTK2B/SDC4/ITGA2/PEAK1/PRICKLE1/ITGA6/BCR/VCL/SFRP1/FN1/SLK/ACTN1/BCL2/APOD/POLDIP2/EPHA3/LIMS1/PTK2/MAP4K4/ARHGEF7/CLASP2/MACF1/STON1/RCC2/ITGA5/EPB41L5/TAOK2/ROCK2/S100A10/DLC1/LAMC1/ABL1/CORO2B/TSC1/MMP14/ACVRL1/ACTN3/MAPRE2/THSD1/FMN1/DAPK3/THY1/TLN1/SLC9A1/DUSP3/ROCK1/ITGB1BP1/LIMCH1/CTTN/PTPRJ/CAMSAP3/FAM107A/PIK3R1/DUSP22/HRG/TESK2/SORBS1
Lipid Metabolism	fatty acid metabolic process	GO:0046488	phosphatidylinositol metabolic process	145	0.401509	1.77576	3.07127e-07	5.95646e-06	3.09917e-06	6355	tags=57%, list=32%, signal=39%	PIK3CD/PLCG2/SYNJ1/GPAA1/MBOAT7/PITPNM3/VAC14/PIK3C3/IMPA1/FIG4/LCLAT1/MTMR3/MTMR6/PIP5K1C/PIK3CB/INPP5D/PLEK/PI4KA/MTMR7/ATM/ITPKB/PIGH/PLCB1/IP6K3/PIK3R4/INPP5K/CDIPT/EFR3B/PIGS/PIGK/SYNJ2/TTC7A/PLCD1/PGAP3/PIP4K2A/SMG1/TTC7B/DPM1/INPP5F/DGKE/PITPNM2/BECN1/PDGFRB/FGF2/HTR2A/PLCB3/INPP5A/MTMR9/PIGZ/PLCB2/PIGP/PIGB/PIGT/INPPL1/INPP4A/PIGV/PIGL/PGAP1/DPM3/INPP5E/UVRAG/MPPE1/BPNT2/PLCG1/SLC27A1/MTM…
Lipid Metabolism	phosphatidylinositol metabolic process	GO:0046488	phosphatidylinositol metabolic process	145	0.401509	1.77576	3.07127e-07	5.95646e-06	3.09917e-06	6355	tags=57%, list=32%, signal=39%	PIK3CD/PLCG2/SYNJ1/GPAA1/MBOAT7/PITPNM3/VAC14/PIK3C3/IMPA1/FIG4/LCLAT1/MTMR3/MTMR6/PIP5K1C/PIK3CB/INPP5D/PLEK/PI4KA/MTMR7/ATM/ITPKB/PIGH/PLCB1/IP6K3/PIK3R4/INPP5K/CDIPT/EFR3B/PIGS/PIGK/SYNJ2/TTC7A/PLCD1/PGAP3/PIP4K2A/SMG1/TTC7B/DPM1/INPP5F/DGKE/PITPNM2/BECN1/PDGFRB/FGF2/HTR2A/PLCB3/INPP5A/MTMR9/PIGZ/PLCB2/PIGP/PIGB/PIGT/INPPL1/INPP4A/PIGV/PIGL/PGAP1/DPM3/INPP5E/UVRAG/MPPE1/BPNT2/PLCG1/SLC27A1/MTM…
NA	NA	GO:0051058	negative regulation of small GTPase mediated signal transduction	54	0.518397	2.08992	3.19835e-07	6.18279e-06	3.21694e-06	5151	tags=67%, list=26%, signal=49%	NUP62/CD2AP/MFN2/SYNGAP1/NF1/SLIT2/KANK1/SCAI/ARHGAP44/RASA3/CGNL1/ARHGAP35/ITGB1/SPRY4/ARHGAP24/ARHGAP42/TGFB2/RASA2/RASA4/ITGA3/DAB2IP/MET/STMN3/RASAL1/FLCN/DLC1/SH3BP1/CUL3/CYRIB/TRIM67/BCL6/LZTR1/HEG1/FBP1/PPP2CB/SPRY2
NA	NA	GO:0140056	organelle localization by membrane tethering	82	0.456358	1.91684	3.3678e-07	6.48928e-06	3.37641e-06	6160	tags=65%, list=31%, signal=45%	CEP83/VAPB/STX2/KCNB1/EXOC4/UNC13A/RAB3B/EXOC3/STX16/PLEK/PACS2/EXOC1/EXOC6/PSEN2/STX4/RAB3A/STXBP1/SNPH/SNAP29/SYT1/EXOC8/VPS11/SYTL2/CPLX2/AHCYL1/CTBP2/NDRG4/STX1A/RAB3C/CALM1/VAPA/EXOC2/SNAP25/VAMP3/STX1B/STX8/UNC13C/RAB12/RABEPK/RALB/BVES/VMP1/STX3/ATG14/STX5/STXBP3/BLOC1S6/STX17/STXBP2/ATP2A2/PPFIA3/YKT6/CEP290
NA	NA	GO:0009991	response to extracellular stimulus	468	0.310732	1.4749	3.45252e-07	6.63107e-06	3.45018e-06	7889	tags=53%, list=40%, signal=33%	APOE/PLEC/TSC2/P2RX7/AGL/LARS1/ASS1/SGIP1/CD40/ABCA1/COMT/ALPL/IGF1R/CBS/CAT/ALAD/PLIN3/WDR45B/EP300/IFI16/PIK3C3/MAP1B/TRIM25/EHMT2/BBS2/MTHFR/EIF2A/GPX1/GSDMD/TMEM135/KCNB1/VPS41/RPTOR/MAPK3/GPR155/DAP/TMEM126B/MAP1LC3A/CPS1/CBL/TSPO/NNT/MTMR3/MTOR/ASNS/PSPH/LIPA/H6PD/DSC2/ITGA2/SIRT5/NCOA1/ACSL1/OTUD3/ASL/SLC1A2/KANK2/TFRC/ELAPOR1/MAPK8/SLC27A4/SFRP1/SLC7A5/ERCC1/GDAP1/MKKS/SIPA1/SHANK2/PLD1/A…
Lipid Metabolism	other	GO:0071222	cellular response to lipopolysaccharide	165	0.381933	1.70791	3.62197e-07	6.91193e-06	3.59631e-06	7836	tags=62%, list=40%, signal=38%	PLCG2/ASS1/SIRPA/CD40/ABCA1/GSTP1/LILRB1/PRKCA/LTF/PLSCR4/MAPK3/HADHB/TSPO/SPON2/SCARB1/PDCD4/BCR/MAPK8/PLAA/PRKCE/SLC7A5/CARD8/TLR4/GBP3/VIM/JAK2/SASH1/AKAP8/NFKBIA/IRAK2/TNIP2/NFKB1/TRIM5/HAVCR2/DAB2IP/CASP7/SERPINE1/MAPK1/SIGIRR/PYCARD/TLR2/UPF1/ABL1/MEF2C/NOS2/TNIP1/MALT1/IRF8/SBNO2/TNFAIP3/EDNRB/CAPN2/CMPK2/NR1H3/LITAF/IRF3/SPI1/CD55/LILRA2/TNFRSF1B/PRDX2/HMGB1/CD14/ADAMTS13/CTR9/LY86/OPRK1/…
NA	NA	GO:0016311	dephosphorylation	278	0.343679	1.58507	3.62197e-07	6.91193e-06	3.59631e-06	6296	tags=52%, list=32%, signal=36%	LHPP/SYNJ1/PPP6R2/DNAJC6/IQGAP1/PTPRS/ALPL/SEMA4D/TNS3/CAMTA1/GNA12/TNS2/SWAP70/PLPP6/ACP6/FIG4/FRA10AC1/PPP2R5C/HTT/MTMR3/MTOR/MTMR6/PSPH/PPP1R7/PTPRT/PTPN6/MAGI2/YWHAB/SMG6/PGAM5/INPP5D/PPP1CB/PLEK/MTMR7/PDP1/PTPN5/IKBKB/PPP4R1/PPP5C/GSK3B/NSMF/PTPRF/PPP2R1A/INPP5K/MFHAS1/PPIA/TIPRL/PPP1R12A/SYNJ2/TGFB2/PLPP2/PTPN13/DUSP6/PPP2R5A/NT5C/NCKAP1L/PRKCD/DUSP1/NUAK1/PPP2R5B/INPP5F/ROCK2/ACP2/PDGFRB/P…
Immune Response	other	GO:0002263	cell activation involved in immune response	256	0.350043	1.6082	3.70669e-07	7.05101e-06	3.66867e-06	7927	tags=59%, list=40%, signal=35%	APP/HLA-DRB1/HLA-DRA/TREM2/PIK3CD/PLCG2/RAB27A/MSH2/MSH6/CD40/LILRB1/PMS2/SWAP70/RAC2/CR1/HLA-DMB/STAT4/CBL/SYK/GRN/MTOR/PTK2B/FER/PTPN6/BCR/ICAM1/ITGB2/STAT3/HLA-F/TFRC/PRKCE/ERCC1/PRAM1/TLR4/LIG4/LCP1/TYROBP/PHF14/JAK1/STX4/RIF1/APBB1IP/AP1G1/IL18/LRP1/STAT6/FGL2/STXBP1/MEN1/CORO1A/HAVCR2/SPN/DNASE1/NCKAP1L/EIF2AK4/PLCL2/CD81/CPLX2/MDK/ITGAM/GAB2/UNG/CHGA/PTPRC/LAMP1/ANXA1/SNAP23/PYCARD/LGALS9/…
Apoptosis	extrinsic apoptotic signaling pathway	GO:0097191	extrinsic apoptotic signaling pathway	212	0.362568	1.64473	3.79142e-07	7.1892e-06	3.74058e-06	8960	tags=67%, list=46%, signal=37%	MADD/WWOX/P2RX7/ITGAV/LMNA/GSTP1/NF1/GPX1/HSPA1B/SH3RF1/CRADD/PHIP/HTT/BAK1/ITGA6/ICAM1/SFRP1/STK4/CIB1/UNC5B/TLR4/BAG3/BCL2L2/PARK7/JAK2/BCL2/GSK3B/AGT/HMOX1/STX4/EYA3/RIPK1/PPP2R1A/GCLC/GCLM/HGF/TGFB2/BMPR1B/TMC8/ITM2C/DAB2IP/ZMYND11/LTBR/SERPINE1/CAV1/BLOC1S2/FGFR1/NDUFA13/BCL2L11/RAF1/TNFRSF10B/PTPRC/PPP2R1B/RFFL/SP100/PYCARD/CTNNA1/TRAF2/TIMP3/PEA15/TGFB1/GPER1/TGFBR1/LGALS3/TNFAIP3/MAP2K5/T…
Autophagy	macroautophagy	GO:0016241	regulation of macroautophagy	151	0.390314	1.72818	4.04559e-07	7.6468e-06	3.97867e-06	7226	tags=60%, list=37%, signal=38%	TSC2/SNX32/C9orf72/PIK3C3/SLC25A4/RAB3GAP1/CALCOCO2/EHMT2/VPS13D/NEDD4/CERS1/QSOX1/ATP6V1H/MAPK3/WAC/EXOC4/ATP6V1G2/ATP6V1E1/HTT/FEZ2/MTOR/ATP6V1B2/TECPR1/ATP6V1C1/ELAPOR1/MAPK8/NPC1/FEZ1/EXOC1/HSPB8/SCFD1/BAG3/SESN1/LRRK2/BNIP3L/HMOX1/POLDIP2/LZTS1/UCHL1/PIK3R4/VPS26A/ATP6V0E2/GAPDH/PIP4K2A/VDAC1/EXOC8/RAB3GAP2/FYCO1/BECN1/RHEB/LARP1/SNX4/ATG2A/TSC1/PRKAA2/SNX18/TBK1/BNIP3/UBQLN1/ATP6V1A/TMEM39A…
Endolysosome	exocytic vesicle	GO:0017157	regulation of exocytosis	182	0.374637	1.68642	4.08795e-07	7.70242e-06	4.00761e-06	5823	tags=52%, list=30%, signal=37%	PRKN/RAB27A/CADPS2/PPFIA2/RAB3GAP1/SMPD3/DTNBP1/SNCA/KCNB1/CPLX1/RAC2/SV2B/SLC4A8/SYK/FER/WDR41/RAB3B/SDC4/CADPS/RAPGEF4/BCR/DOC2A/ITGB2/HLA-F/RAB27B/SEPTIN2/PRAM1/LRRK2/BRAF/RAB15/STXBP5L/PDCD6IP/STX4/RAB3A/RIMS2/AP1G1/CLASP2/PREPL/STXBP1/SEPTIN1/SYT1/PCLO/ANXA2/DOC2B/STXBP6/SEPTIN5/VSNL1/NCKAP1L/CPLX2/PRKCG/NSF/ITGAM/GAB2/STX1A/RIMS1/STAM/RAB3C/S100A10/CBARP/LAMP1/ANXA1/LGALS9/CSPG5/SNX4/REST/S…
Synapse	postsynapse organization	GO:0099072	regulation of postsynaptic membrane neurotransmitter receptor levels	86	0.448087	1.89236	4.13031e-07	7.75769e-06	4.03636e-06	7008	tags=69%, list=36%, signal=44%	HRAS/AP2A2/VAC14/SYNE1/ADAM10/CPLX1/CACNG2/DLG4/PPFIA1/NUMB/SCRIB/AP2B1/DLG1/LRRC7/SNX27/ERBIN/ARHGAP44/ATAD1/FRRS1L/HPCA/GPHN/AP2S1/ERBB2/HIP1/AP2M1/SHISA6/STXBP4/ZDHHC5/CACNG8/CPT1C/CACNG3/SNAP25/GRID2IP/STX1B/DNM3/PPP3R1/NETO2/CACNG7/ARC/ERBB4/RAB11A/EPS15/GRIP1/DAG1/STX3/SST/CTNND1/TAMALIN/EPS8/PRKCI/AP2A1/NPTX1/NSG1/RAP1A/CALY/RAP2A/NETO1/VPS35/RALA
Immune Response	activation of innate immune response	GO:0030099	myeloid cell differentiation	374	0.325065	1.52509	4.21504e-07	7.89193e-06	4.10621e-06	8528	tags=59%, list=43%, signal=34%	APP/HLA-DRB1/TREM2/PIK3CD/SCIN/LILRB1/KAT8/CAMK4/FECH/TESC/FARP2/PRKCA/EP300/IFI16/NF1/SP3/RPTOR/LTF/HSPA1B/KAT6A/DMTN/NAGLU/TGFBR3/CDC42/MTOR/PTK2B/LIPA/CD109/PTPN6/NBEAL2/RBPJ/INPP5D/ABCB10/GLO1/STAT3/TFRC/SFRP1/SMAP1/CIB1/OSTM1/LBR/ITPKB/TLR4/LRRK1/ACTN1/B2M/TYROBP/JAK2/FASN/SNX10/TNFRSF11A/RASSF2/SLC1A5/ITGB8/WASF2/RIPK1/CSF1R/NFKBIA/MAF/SFXN1/PARP1/CD4/MFHAS1/DNASE2/HCLS1/PRXL2A/ANXA2/PIP4K2…
Structural Stabilization	actin filament organization	GO:0008154	actin polymerization or depolymerization	181	0.374968	1.68729	4.29976e-07	8.02532e-06	4.17561e-06	6845	tags=57%, list=35%, signal=37%	CAPG/SCIN/RAC1/BIN1/ACTN2/CYFIP2/CYRIA/SLIT2/SWAP70/SVIL/BAIAP2/DMTN/WIPF1/CAPZB/TRIOBP/MTOR/PTK2B/FER/KANK1/DAAM2/DIAPH1/ABI2/GAS7/COTL1/PFN1/MICALL2/DLG1/KANK2/PLEK/PRKCE/MKKS/CORO7/GSN/HIP1R/ADD2/WASF3/SPTBN2/JAK2/WASF1/ARHGAP35/COBL/HCLS1/WASHC5/WASHC3/CORO1A/WASHC2C/NCKAP1L/PSTPIP1/PRKCD/BBS4/ADD3/ARPC5L/PREX1/GRB2/WDR1/SH3BP1/PYCARD/ABL1/DSTN/SSH3/LATS1/CYRIB/SSH2/PLEKHH2/MEGF9/CXCL12/MICAL…
NA	NA	GO:0043038	amino acid activation	45	0.540214	2.1174	4.3849e-07	8.15866e-06	4.24499e-06	5046	tags=69%, list=26%, signal=51%	VARS2/RARS1/LARS1/EARS2/AARS2/HARS1/FARSB/IARS1/VARS1/GARS1/WARS2/CARS2/DARS1/TARS1/TARS2/PARS2/CARS1/FARSA/RARS2/WARS1/YARS2/IARS2/YARS1/GATB/LRRC47/NARS1/LARS2/EPRS1/FARS2/SARS1/QRSL1
Synapse	trans-synaptic signaling	GO:0051966	regulation of synaptic transmission, glutamatergic	76	0.463978	1.93798	4.64032e-07	8.60701e-06	4.47827e-06	6085	tags=63%, list=31%, signal=44%	GRIN2B/GRIN2A/DISC1/RAB3GAP1/DTNBP1/CACNG2/NRXN1/UNC13A/ATP1A2/PTK2B/GRIN2D/ATAD1/LRRK2/FRRS1L/CDH2/GRM7/PLPPR4/STXBP1/GRM3/SYT1/GRIN1/DGKI/TNR/SHANK3/HOMER1/RNF167/CACNG8/HTR2A/CACNG3/MEF2C/GRM1/PSEN1/CACNG7/SERPINE2/GRIK2/GRIK1/GRM2/GRM8/NLGN1/GRM5/CDK5/DGKZ/RELN/NLGN2/ADORA1/CCL2/OXTR/CNR1
NA	NA	GO:0016054	organic acid catabolic process	233	0.348438	1.59056	5.15117e-07	9.49538e-06	4.94049e-06	8247	tags=61%, list=42%, signal=36%	NOS1/ALDH5A1/LPIN1/GCDH/SHMT1/PCCB/DLD/DDAH2/HIBCH/MCAT/CBS/HNMT/KYAT3/GSTZ1/QPRT/ETFA/IDNK/HSD17B4/AUH/ALDH1L2/OAT/SORD/NAGK/DBT/AADAT/HADHB/GCSH/FAH/AMT/LPIN2/BCKDK/ETFDH/GLDC/HMGCLL1/SLC27A4/GAD1/HOGA1/AKT2/MPST/ALDH1L1/QDPR/ECHS1/BDH2/ASPA/MTRR/PCCA/PGD/AIG1/PEX7/ACADVL/AKR1A1/ECHDC1/DLST/ECH1/ACADSB/GLS2/CRYM/GPT/ACAT2/GOT2/ADTRP/ACOT4/GLS/SARDH/ACOX2/ACAT1/PON1/GNPDA1/CPT1C/PPARA/ACOX1/NOS2…
NA	NA	GO:0046395	carboxylic acid catabolic process	233	0.348438	1.59056	5.15117e-07	9.49538e-06	4.94049e-06	8247	tags=61%, list=42%, signal=36%	NOS1/ALDH5A1/LPIN1/GCDH/SHMT1/PCCB/DLD/DDAH2/HIBCH/MCAT/CBS/HNMT/KYAT3/GSTZ1/QPRT/ETFA/IDNK/HSD17B4/AUH/ALDH1L2/OAT/SORD/NAGK/DBT/AADAT/HADHB/GCSH/FAH/AMT/LPIN2/BCKDK/ETFDH/GLDC/HMGCLL1/SLC27A4/GAD1/HOGA1/AKT2/MPST/ALDH1L1/QDPR/ECHS1/BDH2/ASPA/MTRR/PCCA/PGD/AIG1/PEX7/ACADVL/AKR1A1/ECHDC1/DLST/ECH1/ACADSB/GLS2/CRYM/GPT/ACAT2/GOT2/ADTRP/ACOT4/GLS/SARDH/ACOX2/ACAT1/PON1/GNPDA1/CPT1C/PPARA/ACOX1/NOS2…
Proteostasis	vesicle-mediated transport to the plasma membrane	GO:0006892	post-Golgi vesicle-mediated transport	98	0.432936	1.85551	5.4066e-07	9.93545e-06	5.16946e-06	6941	tags=67%, list=35%, signal=44%	MYO5A/LLGL1/ANK3/KIF16B/AP3D1/ARL3/BBS2/ARFGEF2/KIF13A/GOLGA4/EXOC4/GOPC/CCDC91/SCAMP2/ANKFY1/STEAP2/CORO7/EXOC1/SCFD1/EXOC6/CCDC93/AP1G1/PREPL/RAB31/MACF1/GGA3/RBSN/EXOC8/ACSL3/RABEP1/NSF/LAMP1/GGA1/SNAP23/RACK1/DOP1B/EXOC2/EHD3/VAMP3/COMMD1/AP3S1/GBF1/SORCS1/RAB34/LAPTM5/CSK/GOLPH3L/EPS15/MYO1B/SORT1/GGA2/AP2A1/VPS13C/GAK/RAB26/SYS1/VAMP5/RAB14/SCAMP1/DOP1A/AP3S2/VPS52/DNM2/VAMP2/CLN3/KRT18
Lipid Metabolism	lipid transport	GO:0015918	sterol transport	113	0.41693	1.8081	5.49174e-07	1.00609e-05	5.23472e-06	8912	tags=76%, list=45%, signal=42%	APOE/ABCA8/TREM2/VAPB/ABCA1/ABCG1/VPS53/NPC2/TSPO/SCARB1/CLU/AKR1C1/LIPA/PLTP/ABCA5/OSBPL6/ABCA2/SERAC1/NPC1/OSBPL10/OSBPL3/OSBP2/ARV1/OSBPL11/LDLRAP1/SREBF2/NFKBIA/NFKB1/MTTP/LRP1/APOC1/ARL8B/ANXA2/PIP4K2A/CAV1/ABCA7/YJEFN3/TTC39B/GRAMD1C/EEPD1/PTCH1/VAPA/PON1/APOB/RELCH/OSBPL9/OSBPL8/SCP2/SHH/NR1H3/NAXE/STARD3NL/RXRA/SOAT1/LIMA1/FURIN/VPS51/LRP6/GRAMD1A/LDLR/ABCB4/LIPG/OSBPL2/TSKU/SYT7/VPS52/ST…
NA	NA	GO:1901607	alpha-amino acid biosynthetic process	65	0.488484	2.00748	5.66202e-07	1.0341e-05	5.38047e-06	7174	tags=72%, list=36%, signal=46%	SHMT1/ASS1/MTAP/CBS/PLOD2/MTHFD1/MTHFR/OAT/SRR/BCAT1/CPS1/ASNS/PSPH/PHGDH/ASL/ASNSD1/PARK7/MTRR/MRI1/PLOD3/PYCR3/GLS2/PCBD1/ADI1/GOT2/GLS/PSAT1/SERINC5/PYCR2/SEPHS1/GLUD1/NAGS/ALDH18A1/MTR/BHMT2/CAD/DHFR/GLUL/CTH/ENOPH1/AASS/SDSL/SEPHS2/GOT1/ATP2B4/CLN3/BCAT2
NA	NA	GO:0051346	negative regulation of hydrolase activity	170	0.381775	1.71176	6.00259e-07	1.09295e-05	5.68666e-06	7155	tags=56%, list=36%, signal=36%	NOS1/CAST/SERPINF2/HRAS/SEMA4D/PICALM/BIN1/IFI16/GPX1/SNCA/LTF/SH3RF1/CSNK2A1/CR1/CSTB/HDAC9/SERPING1/PLAUR/WNK1/AQP1/PCID2/EGLN1/SLC39A14/CARD8/IKBKB/LRRK2/PARK7/USP47/GSK3B/LRP1/TIPRL/HGF/SERPINB6/APOC1/TGFB2/SPOCK1/TIMP2/RASA4/CD44/RCC2/GAPDH/SERPINB1/DAB2IP/NCKAP1L/SERPINE1/SERPINA1/ROCK2/RAF1/RECK/SH3BP4/ANXA1/CHP1/RFFL/ABL1/SPOCK3/SERPINF1/TIMP3/VTN/DFFA/ATP5IF1/PLIN5/LGALS3/MAP2K5/SERPINB9…
NA	NA	GO:0018105	peptidyl-serine phosphorylation	270	0.339295	1.56203	6.17287e-07	1.12053e-05	5.83015e-06	5976	tags=47%, list=30%, signal=33%	APP/NOS1/EGFR/CAMK4/PRKD2/DGKQ/PRKCA/MARK3/SNCA/PDE4D/RPS6KA2/RPTOR/CSNK2A1/MAP3K20/DMTN/CSNK1E/CAMK1G/MTOR/BAK1/PAK1/STK32C/WNK1/TFRC/MAPK8/AKT2/STK4/PRKCE/CSNK1G3/ATM/CNKSR3/IKBKB/DMPK/LRRK2/PARK7/PDCD10/BRAF/CDC7/BCL2/GSK3B/MAPK9/RASSF2/RIPK1/INPP5K/EIF4G1/TXN/CAPRIN2/AKT3/HCLS1/AXIN1/HGF/PRKD1/CSNK1A1/CD44/CAMK2D/CSNK1D/NLK/BRSK1/SMG1/PRKCD/MARK2/MAP3K13/PRKCG/CAV1/TGFBR2/MAPK1/NTRK2/INPP5F/R…
Endolysosome	other	GO:0048278	vesicle docking	64	0.473563	1.93971	6.25801e-07	1.12569e-05	5.857e-06	5999	tags=66%, list=30%, signal=46%	CEP83/STX2/KCNB1/EXOC4/UNC13A/RAB3B/EXOC3/STX16/PLEK/EXOC1/EXOC6/STX4/RAB3A/STXBP1/SNPH/SYT1/EXOC8/VPS11/SYTL2/CPLX2/CTBP2/NDRG4/STX1A/RAB3C/EXOC2/SNAP25/VAMP3/STX1B/STX8/UNC13C/RAB12/RABEPK/RALB/BVES/STX3/STX5/STXBP3/BLOC1S6/STX17/STXBP2/PPFIA3/YKT6
NA	NA	GO:0006470	protein dephosphorylation	187	0.371896	1.67874	6.25801e-07	1.12569e-05	5.857e-06	8387	tags=68%, list=43%, signal=39%	PPP6R2/PTPRS/CAMTA1/GNA12/TNS2/SWAP70/PPP2R5C/HTT/MTMR3/MTOR/MTMR6/PPP1R7/PTPRT/PTPN6/MAGI2/YWHAB/PGAM5/PPP1CB/MTMR7/PDP1/PTPN5/IKBKB/PPP4R1/PPP5C/GSK3B/NSMF/PTPRF/PPP2R1A/MFHAS1/PPIA/TIPRL/PPP1R12A/PTPN13/DUSP6/PPP2R5A/NCKAP1L/PRKCD/DUSP1/NUAK1/PPP2R5B/ROCK2/PDGFRB/PTPRC/DLC1/PTPRU/PPP2R1B/CALM1/TIMM50/PTPRB/TSC1/TGFB1/PTPRN2/PPP1R15B/PPP2CA/SSH2/LGALS3/CD33/PPP3R1/PTPRR/PPP1R2/PTPN21/PPM1H/PTPN…
NA	NA	GO:0023061	signal release	438	0.312349	1.47773	6.25801e-07	1.12569e-05	5.857e-06	9757	tags=64%, list=50%, signal=33%	HLA-DRB1/P2RX7/PRKN/SYNJ1/ITPR1/GABBR1/CADPS2/STX2/ABCA1/LILRB1/ABCC8/WLS/PPFIA2/ERC2/RAB3GAP1/SMPD3/NF1/SNX19/DTNBP1/PRRT2/SNCA/KCNB1/CPLX1/CHRM3/SV2B/SLC4A8/PSMD9/SYK/TSPO/NRXN1/GJA1/UNC13A/EPHA5/SLC25A22/PIP5K1C/SNCG/CLOCK/SCRIB/ABCC4/CADPS/RAPGEF4/DOC2A/PPT1/AQP1/SFRP1/PRKAR1A/ALOX5/PRKCE/MYOF/VGF/LRRK2/PARK7/BRAF/SRI/JAK2/NAPB/BRSK2/PLCB1/GNA11/CPE/KCNMB4/TNFRSF11A/AGT/STX4/DNAJC5/GNAZ/RAB3A…
NA	NA	GO:0099518	vesicle cytoskeletal trafficking	67	0.48038	1.97675	6.4283e-07	1.14937e-05	5.98023e-06	6918	tags=72%, list=35%, signal=47%	MYO5A/AP3B2/AP3D1/MYO6/PPFIA2/DTNBP1/TANC2/BLOC1S3/MAP2/KIF13A/KIF1C/NDE1/HTT/DYNC1I1/MYO1E/ACTN4/AP3M2/MYO1C/FYCO1/MYO1D/KIF3A/AP3B1/BLOC1S2/TRIM46/KIF5A/PAFAH1B1/KIF1A/MYO1F/NDEL1/AP3S1/BLOC1S4/HAP1/KIFAP3/BLOC1S1/WASL/RASGRP1/MYO1B/KIF5B/SYT4/MYO7A/BLOC1S6/BORCS5/KIF3B/TRAK1/BLOC1S5/AP3S2/MYO5B/CLN3
NA	NA	GO:0034248	regulation of cellular amide metabolic process	453	0.309293	1.46556	6.4283e-07	1.14937e-05	5.98023e-06	8684	tags=59%, list=44%, signal=34%	APP/APOE/TRAP1/LRPPRC/SHMT1/MRPS27/METTL16/TSFM/NT5C3B/GUF1/ABCG1/FECH/EIF4E/PICALM/BIN1/EIF2B5/FASTKD2/EIF2A/EEF2K/SNCA/RPTOR/TRIM2/C1QBP/ATCAY/DAP/CSNK2A1/PLXNB2/CSNK1E/PNPT1/CLU/RMND1/MTOR/PTK2B/CIRBP/RTN4/ITGA2/LARP4B/SLC7A11/ABCA2/AKT2/RPS9/TRMT10C/WFS1/PLD1/BZW2/EXOSC5/ORMDL1/VIM/DDX25/EIF4G1/CAPRIN2/MIF4GD/IGFBP5/EPHA4/GSAP/EIF4G3/UQCC2/EIF2B4/GAPDH/GGA3/SAMD4A/ERBB2/LARP6/EIF6/HNRNPU/EIF2…
NA	NA	GO:0008344	adult locomotory behavior	73	0.471439	1.95714	6.51344e-07	1.16111e-05	6.0413e-06	4015	tags=53%, list=20%, signal=43%	APP/PRKN/LGI4/ABHD12/CHL1/SNCA/CLN8/CSTB/KCNJ10/ATP1A2/SNCG/TUBA1A/PPT1/GRIN2D/NPC1/SHANK2/PARK7/DAB1/UCHL1/CEND1/FGF12/EPHA4/CTNS/PBX3/ZIC1/ARCN1/SCN1A/INPP5F/CHD7/PAFAH1B1/OXR1/CLCN3/HIPK2/TSC1/GLRB/GIGYF2/CACNB4/CXCL12/ZMPSTE24
NA	NA	GO:0043648	dicarboxylic acid metabolic process	87	0.449796	1.90166	6.93915e-07	1.22963e-05	6.39784e-06	5528	tags=61%, list=28%, signal=44%	ALDH5A1/SHMT1/ASS1/ATIC/KYAT3/L2HGDH/QPRT/GRHPR/NIT2/SUCLA2/MTHFD1/SUCLG2/SLC25A32/ALDH1L2/SDHA/OAT/ATCAY/ME3/AADAT/MDH2/IDH2/ASL/SLC7A11/GAD1/HOGA1/ALDH1L1/ASPA/MTRR/GCLC/MDH1B/GCLM/DLST/GLS2/GOT2/ACOT4/GLS/SLC46A1/OGDHL/OGDH/GLUD1/GAD2/NAGS/ALDH18A1/PCK1/IDH1/ADSS2/MDH1/SDHAF3/DHFR/MRPS36/ME2/ADHFE1/GLUL
NA	NA	GO:0050673	epithelial cell proliferation	382	0.319497	1.50078	6.93915e-07	1.22963e-05	6.39784e-06	8244	tags=56%, list=42%, signal=33%	APOE/CDH13/EGFR/LAMA5/PIK3CD/HRAS/PRKD2/PRKCA/BMPR1A/NF1/GPX1/RPTOR/ADAM17/GRN/TGFBR3/CDC42/SCARB1/MTSS1/BAK1/RASGRF1/SPARC/LIPA/CD109/RTN4/SOX9/PIK3CB/RBPJ/DLG1/ROBO1/STAT3/LAMB1/SFRP1/STK4/ALOX5/ATP5F1A/NRAS/B2M/BCL2L2/PDCD10/HMOX1/BMPER/FGF1/IGFBP5/STAT6/RREB1/AKT3/HGF/CDH3/FGFR2/TGFB2/VSTM4/PRKD1/FLT1/ERBB2/CTNNB1/IQGAP3/SERPINB1/FLT4/WNT10B/DAB2IP/SMO/NGFR/ZFP36L1/CAV1/MDK/STXBP4/MAPK1/FGFR1…
NA	NA	GO:0090313	regulation of protein targeting to membrane	34	0.57535	2.17606	7.19457e-07	1.27111e-05	6.61366e-06	3024	tags=59%, list=15%, signal=50%	HRAS/ANK3/MFF/KCNB1/DMTN/SLC1A1/ITGB2/MTCL1/AKT2/CIB1/FYN/HPCA/MIEF1/C2CD5/INPP5K/MYO1C/ERBB2/TCAF1/ITGAM/CHP1
NA	NA	GO:0071219	cellular response to molecule of bacterial origin	174	0.378034	1.69561	7.45e-07	1.30847e-05	6.80806e-06	7836	tags=62%, list=40%, signal=38%	TREM2/PLCG2/ASS1/SIRPA/CD40/ABCA1/GSTP1/LILRB1/PRKCA/LTF/PLSCR4/MAPK3/HADHB/TSPO/SPON2/SCARB1/PDCD4/BCR/MAPK8/PLAA/PRKCE/SLC7A5/CARD8/TLR4/GBP3/VIM/JAK2/SASH1/AKAP8/NFKBIA/IRAK2/TNIP2/NFKB1/TRIM5/HAVCR2/DAB2IP/CASP7/SERPINE1/MAPK1/SIGIRR/PYCARD/TLR2/UPF1/ABL1/MEF2C/NOS2/TNIP1/MALT1/IRF8/CYRIB/SBNO2/TNFAIP3/EDNRB/CAPN2/CMPK2/NR1H3/LITAF/IRF3/SPI1/CD55/LILRA2/TNFRSF1B/PRDX2/HMGB1/CD14/ADAMTS13/CTR9…
NA	NA	GO:0051259	protein complex oligomerization	238	0.346581	1.58633	7.45e-07	1.30847e-05	6.80806e-06	8605	tags=63%, list=44%, signal=36%	HLA-DRB1/GRIN2B/OPA1/SHMT1/NINJ1/MICU1/ALAD/TMEM70/GSDMD/SNCA/SGTB/KCNB1/TRPM3/RRM1/NLRP1/PNPT1/PRPH2/SPAST/ATL3/FARSB/SLC1A2/ALOX5AP/STK4/APPL2/SAMHD1/B2M/ATL2/PDCD6IP/SLC1A5/CARD11/KCTD21/G3BP2/TRIM65/PKD2L1/SYT1/GRIN1/HCN1/LETM1/MLKL/PRMT8/FARSA/POLQ/HOMER1/TMEM120B/GLRA3/ALDH1A3/GLS/KCNB2/EHD1/ALDH9A1/MCU/RYR1/KCNA1/LRRC8A/TRPM4/PYCARD/EHD3/THG1L/COL1A2/ATL1/DNM1L/KCTD12/JMJD6/ALDH1A2/ZNHIT6/…
NA	NA	GO:0002221	pattern recognition receptor signaling pathway	207	0.362371	1.64008	7.53514e-07	1.31954e-05	6.86561e-06	7436	tags=57%, list=38%, signal=36%	TREM2/PLCG2/NINJ1/CD40/PTPRS/OTULIN/TRIM25/CYBA/CTSS/LTF/C1QBP/HSPA1B/NAGK/NAGLU/NLRP1/RTN4/SEC14L1/MAPK8/PRKCE/ERBIN/CARD8/TLR4/IKBKB/APPL2/MARK4/NFKBIA/IRAK2/TNIP2/MFHAS1/PRKD1/CSNK1A1/COLEC12/GPR108/TMEM126A/HAVCR2/DAB2IP/TKFC/CAV1/AP3B1/SLC15A2/MAVS/LRCH4/FBXL2/ZDHHC5/ESR1/BIRC2/UNC93B1/PHB2/PYCARD/TLR2/NLRC3/SLC15A3/TNIP1/PJA2/MAPKAPK2/TBK1/PIK3AP1/SLC15A4/PPP2CA/TNFAIP3/ALPK1/TLR3/NR1H3/UBQ…
Immune Response	other	GO:0002366	leukocyte activation involved in immune response	252	0.344444	1.58122	7.79056e-07	1.36026e-05	7.07752e-06	8727	tags=62%, list=44%, signal=35%	HLA-DRB1/HLA-DRA/TREM2/PIK3CD/PLCG2/RAB27A/MSH2/MSH6/CD40/LILRB1/PMS2/SWAP70/RAC2/CR1/HLA-DMB/STAT4/CBL/SYK/GRN/MTOR/PTK2B/FER/PTPN6/BCR/ICAM1/ITGB2/STAT3/HLA-F/TFRC/PRKCE/ERCC1/PRAM1/TLR4/LIG4/LCP1/TYROBP/PHF14/JAK1/STX4/RIF1/APBB1IP/AP1G1/IL18/STAT6/FGL2/STXBP1/MEN1/CORO1A/HAVCR2/SPN/DNASE1/NCKAP1L/EIF2AK4/PLCL2/CD81/CPLX2/MDK/ITGAM/GAB2/UNG/CHGA/PTPRC/LAMP1/ANXA1/SNAP23/PYCARD/LGALS9/ABL1/SNX4…
NA	NA	GO:0031579	membrane raft organization	25	0.626917	2.25298	7.96085e-07	1.38593e-05	7.21107e-06	4077	tags=72%, list=21%, signal=57%	DLG1/PPT1/NPC1/GSN/COLEC12/ANXA2/PACSIN2/CAV1/ABCA7/LRCH4/S100A10/PTPRC/YJEFN3/EMP2/DOCK2/NAXE/FA2H/RFTN1
NA	NA	GO:0070588	calcium ion transmembrane transport	302	0.33281	1.54061	8.30142e-07	1.44101e-05	7.49764e-06	5830	tags=46%, list=30%, signal=33%	NOS1/GRIN2B/P2RX7/PLCG2/GRIN2A/ITPR1/ITGAV/GNB5/SLC8A3/MICU1/ITPR2/BIN1/CYBA/SNCA/PDE4D/CACNG2/TRPM3/ATP2B2/GSTO1/HTT/BAK1/PLCB4/ATP1A2/PTK2B/DIAPH1/TRPV2/PTPN6/GRIN2D/TRPV3/PRKCE/CACNA2D3/NALCN/PLCE1/GSTM2/CACNA2D1/SLC8A1/FYN/RASA3/AHNAK/TMEM38A/CASQ1/SRI/PSEN2/PLCB1/BCL2/HPCA/ATP1B1/SLC25A23/AKAP6/SESTD1/TSPAN13/MICU3/NIPSNAP2/ERO1A/CACNA1A/CACHD1/PKD2L1/PLCD1/PRKD1/SCN4A/ADRA1A/ANXA2/CAMK2D/GR…
Lipid Metabolism	other	GO:1905952	regulation of lipid localization	144	0.389749	1.72343	8.38656e-07	1.45156e-05	7.55252e-06	5621	tags=51%, list=29%, signal=36%	APOE/ABCA8/P2RX7/TREM2/PRKN/ITGAV/ABCA1/ABCG1/PLIN3/PNPLA2/SYK/TSPO/SCARB1/PLTP/ABCA5/ACSL1/OSBPL6/DBI/ABCA2/AKT2/ARV1/OSBPL11/LDLRAP1/C3/SREBF2/LPL/TNFRSF11A/AGT/VSTM2A/NFKBIA/NFKB1/LRP1/TMEM30A/FABP3/APOC1/SPP1/ANXA2/PRKCD/GALR1/CAV1/ABCA7/ABHD5/ACSL5/YJEFN3/TTC39B/EHD1/EEPD1/PTCH1/PON1/APOB/PPARA/ATP8A2/IRS2/OSBPL8/PLIN5/SCP2/SHH/NR1H3/NAXE/ACACB/FIS1/EPRS1/RXRA/PLIN2/ATP8A1/FURIN/CRY2/CRH/SUR…
Oxidative Stress	response to oxidative stress	GO:0000302	response to reactive oxygen species	186	0.373487	1.68487	8.55684e-07	1.47247e-05	7.66133e-06	8565	tags=65%, list=44%, signal=37%	APOE/TRAP1/SQSTM1/MAPT/EGFR/SIRPA/GSTP1/CRK/CAT/SMPD3/GPX1/MAPK3/CAMKK2/MAP1LC3A/BAK1/PTK2B/FER/PXN/MAPK8/DDR2/AQP1/GPR37/ATM/FYN/SESN1/LRRK2/PARK7/PDCD10/BCL2/APOD/MAPK9/HMOX1/TPM1/RIPK1/MMP2/TXN/PRDX1/STAT6/MPV17/HGF/PRKCD/PDK2/PEX14/MET/NFE2L2/MAPK1/BECN1/SPHK1/KDM6B/PCNA/ANXA1/RACK1/HBB/ABL1/MAP2K4/ADCYAP1R1/STAT1/SOD1/PPP1R15B/MPO/TNFAIP3/BNIP3/NQO1/STK24/MAP3K5/SOD2/CAPN2/RPS3/BMP7/CHUK/FBL…
NA	NA	GO:0045861	negative regulation of proteolysis	188	0.367929	1.66115	8.55684e-07	1.47247e-05	7.66133e-06	8191	tags=59%, list=42%, signal=35%	CAST/SERPINF2/ALAD/PICALM/BIN1/IFI16/GPX1/SNCA/LTF/CLN8/LRIG2/WAC/SH3RF1/CSNK2A1/CR1/CSTB/RYBP/SERPING1/PLAUR/CAMLG/AQP1/PCID2/CARD8/LRRK2/PARK7/USP47/USP7/LRP1/EPHA4/BAG6/HGF/SERPINB6/SPOCK1/GIPC1/TIMP2/CD44/GAPDH/BAG5/SERPINB1/CCAR2/SERPINE1/PRKCG/SERPINA1/QRICH2/RAF1/RECK/EFNA1/RFFL/SUFU/SPOCK3/SERPINF1/HIPK2/TIMP3/VTN/PSEN1/SHH/MAP2K5/SERPINB9/NR1H3/PML/SERPINE2/TMEM98/RPS6KA1/GAS6/DDRGK1/AQP…
NA	NA	GO:0016482	cytosolic transport	175	0.370968	1.66447	8.64198e-07	1.48284e-05	7.71526e-06	8842	tags=70%, list=45%, signal=39%	PRKN/SNX32/KIF16B/PPFIA2/VPS53/PIK3C3/EZR/RAB29/GCC2/TANC2/MAP2/MAPK3/KIF1C/CCDC91/SRSF10/SGSM2/WDR81/STX16/SNX1/NF2/RCSD1/ANKFY1/EVI5/CORO7/LRRK2/PIK3R4/WASHC2A/ARL1/AP1G1/VPS26A/DENND10/USP7/PREPL/ARL8B/TRAPPC10/PIP4K2A/RBSN/CORO1A/WASHC2C/EIPR1/VPS11/MYO1D/MAPK1/TRIM46/BECN1/KIF5A/LAMP1/SLC66A2/LMTK2/GGA1/MAP2K2/DOP1B/EMP2/KIF1A/DENND2A/MAP2K1/HEATR5A/EHD3/ACTR2/EEA1/VAMP3/RAB5A/DENND5A/RHOBTB…
Autophagy	phagocytosis	GO:0050764	regulation of phagocytosis	88	0.441616	1.86845	9.32648e-07	1.58657e-05	8.25498e-06	6983	tags=62%, list=35%, signal=41%	TREM2/PLCG2/RAB27A/ITGAV/SIRPA/C4B/C4A/CYBA/SYK/SCARB1/MERTK/ITGA2/BCR/APPL2/C3/PLSCR1/CNN2/RAB31/NCKAP1L/PRKCG/ABCA7/CD47/SPHK1/LETMD1/PTPRC/RACK1/LYAR/CLEC7A/PYCARD/TLR2/SOD1/DOCK2/DYSF/GAS6/ATG5/HMGB1/CSK/SFTPD/FCER1G/ANO6/C2/SYT11/PRTN3/PTPRJ/SLC11A1/TGM2/CCL2/LMAN2/IL15/SYT7/ATG3/HCK/APPL1/GATA2/FCGR2B
Immune Response	phagocytosis	GO:0050764	regulation of phagocytosis	88	0.441616	1.86845	9.32648e-07	1.58657e-05	8.25498e-06	6983	tags=62%, list=35%, signal=41%	TREM2/PLCG2/RAB27A/ITGAV/SIRPA/C4B/C4A/CYBA/SYK/SCARB1/MERTK/ITGA2/BCR/APPL2/C3/PLSCR1/CNN2/RAB31/NCKAP1L/PRKCG/ABCA7/CD47/SPHK1/LETMD1/PTPRC/RACK1/LYAR/CLEC7A/PYCARD/TLR2/SOD1/DOCK2/DYSF/GAS6/ATG5/HMGB1/CSK/SFTPD/FCER1G/ANO6/C2/SYT11/PRTN3/PTPRJ/SLC11A1/TGM2/CCL2/LMAN2/IL15/SYT7/ATG3/HCK/APPL1/GATA2/FCGR2B
Lipid Metabolism	fatty acid biosynthetic process	GO:0006661	phosphatidylinositol biosynthetic process	124	0.402371	1.75919	9.32648e-07	1.58657e-05	8.25498e-06	6355	tags=56%, list=32%, signal=38%	PIK3CD/PLCG2/SYNJ1/GPAA1/MBOAT7/PITPNM3/VAC14/PIK3C3/IMPA1/FIG4/MTMR3/MTMR6/PIP5K1C/PIK3CB/INPP5D/PI4KA/MTMR7/ATM/ITPKB/PIGH/IP6K3/PIK3R4/INPP5K/CDIPT/EFR3B/PIGS/PIGK/SYNJ2/TTC7A/PGAP3/PIP4K2A/SMG1/TTC7B/DPM1/INPP5F/DGKE/PITPNM2/BECN1/FGF2/HTR2A/PIGZ/PIGP/PIGB/PIGT/INPPL1/INPP4A/PIGV/PIGL/PGAP1/DPM3/INPP5E/UVRAG/MPPE1/BPNT2/SLC27A1/MTMR4/SOCS6/CDS1/ATG14/BPNT1/IMPA2/PDGFB/PIGM/PI4K2A/PIK3C2G/PIP4…
Lipid Metabolism	phosphatidylinositol metabolic process	GO:0006661	phosphatidylinositol biosynthetic process	124	0.402371	1.75919	9.32648e-07	1.58657e-05	8.25498e-06	6355	tags=56%, list=32%, signal=38%	PIK3CD/PLCG2/SYNJ1/GPAA1/MBOAT7/PITPNM3/VAC14/PIK3C3/IMPA1/FIG4/MTMR3/MTMR6/PIP5K1C/PIK3CB/INPP5D/PI4KA/MTMR7/ATM/ITPKB/PIGH/IP6K3/PIK3R4/INPP5K/CDIPT/EFR3B/PIGS/PIGK/SYNJ2/TTC7A/PGAP3/PIP4K2A/SMG1/TTC7B/DPM1/INPP5F/DGKE/PITPNM2/BECN1/FGF2/HTR2A/PIGZ/PIGP/PIGB/PIGT/INPPL1/INPP4A/PIGV/PIGL/PGAP1/DPM3/INPP5E/UVRAG/MPPE1/BPNT2/SLC27A1/MTMR4/SOCS6/CDS1/ATG14/BPNT1/IMPA2/PDGFB/PIGM/PI4K2A/PIK3C2G/PIP4…
NA	NA	GO:0046578	regulation of Ras protein signal transduction	173	0.376418	1.68854	9.32648e-07	1.58657e-05	8.25498e-06	7648	tags=61%, list=39%, signal=38%	APOE/MADD/SQSTM1/NUP62/ABCA1/MFN2/RAC1/KRAS/CRK/EPS8L2/SYNGAP1/NF1/ARFGEF2/RGL2/CBL/MYO9B/RASGRF1/KANK1/SCAI/PIK3CB/BCR/ROBO1/DENND4C/KANK2/ADGRG1/PLCE1/ARHGAP44/ITPKB/RASA3/IQSEC3/PSD3/CYTH2/ARHGAP17/ARHGAP35/ITGB1/PSD2/SPRY4/ARFGAP1/MAP4K4/ARHGAP24/ARHGAP42/TGFB2/RASA2/RASA4/CSF1/AKAP13/ITGA3/DAB2IP/MET/PSD4/STMN3/RASAL1/RAF1/FLCN/DLC1/ARRB1/DENND1A/SH3BP1/ARHGEF3/ABL1/CUL3/SSX2IP/CYTH1/SYNPO2L…
Immune Response	leukocyte chemotaxis	GO:0050900	leukocyte migration	307	0.331677	1.53856	9.4976e-07	1.6065e-05	8.35868e-06	8244	tags=58%, list=42%, signal=34%	APP/PLEC/DOCK8/TREM2/PIK3CD/NINJ1/SIRPA/RAC1/CRK/SMPD3/NF1/ITGA7/SLIT2/IL17RA/LGMN/ADAM10/SWAP70/MAPK3/C1QBP/RAC2/ADAM17/MTUS1/SYK/STK10/CDC42/PTK2B/FER/PIP5K1C/PADI2/ITGA2/WNK1/JAM3/ITGA6/BCR/ICAM1/CXCL16/VAV3/ITGB2/ALOX5/YES1/RIN3/VAV1/CXADR/FYN/ADD2/PLCB1/TNFRSF11A/APOD/CRKL/HMOX1/ITGB1/CSF1R/JAM2/PTK2/MMP2/PPIA/GPSM3/CNN2/ITGA9/CD9/TGFB2/FLT1/CSF1/CORO1A/MYH9/ITGA3/SPN/NCKAP1L/SPNS2/IL16/DUSP…
NA	NA	GO:0031667	response to nutrient levels	440	0.309264	1.46384	9.4976e-07	1.6065e-05	8.35868e-06	7889	tags=53%, list=40%, signal=33%	APOE/PLEC/TSC2/AGL/LARS1/ASS1/SGIP1/CD40/ABCA1/COMT/ALPL/IGF1R/CBS/CAT/ALAD/PLIN3/WDR45B/EP300/IFI16/PIK3C3/MAP1B/TRIM25/EHMT2/BBS2/MTHFR/EIF2A/GPX1/TMEM135/KCNB1/VPS41/RPTOR/MAPK3/GPR155/DAP/TMEM126B/MAP1LC3A/CPS1/CBL/TSPO/NNT/MTMR3/MTOR/ASNS/PSPH/LIPA/H6PD/DSC2/ITGA2/SIRT5/NCOA1/ACSL1/OTUD3/ASL/KANK2/TFRC/ELAPOR1/MAPK8/SLC27A4/SFRP1/SLC7A5/ERCC1/GDAP1/MKKS/SHANK2/PLD1/APPL2/SREBF2/LPL/VGF/SESN1…
NA	NA	GO:0045927	positive regulation of growth	226	0.357411	1.6285	9.66872e-07	1.6262e-05	8.46121e-06	4470	tags=42%, list=23%, signal=33%	MAPT/EGFR/PRKN/AGRN/DISC1/INSR/SEMA4D/BMPR1A/MAP1B/EZR/BBS2/ADAM10/RPTOR/GPAM/ITSN2/GOLGA4/ADAM17/CSNK2A1/SMARCB1/TRIM32/TGFBR3/CDC42/MTOR/UNC13A/PTK2B/TRPV2/RBPJ/CXCL16/SFRP1/NTN1/PLAA/FN1/TEAD1/CIB1/MKKS/DNPH1/WFS1/BASP1/PLCB1/BCL2/USP47/AKAP6/ADNP/CPNE5/EIF4G1/RIMS2/SUPV3L1/MACF1/FGFR2/TGFB2/SYT1/CD38/CSF1/ERBB2/SMO/MAP3K13/BBS4/NIPBL/RIMS1/CHD7/ZPR1/RASAL1/SPHK1/DSCAM/PAFAH1B1/ISLR2/NEDD4L/FG…
Immune Response	other	GO:0002683	negative regulation of immune system process	431	0.3139	1.48437	9.66872e-07	1.6262e-05	8.46121e-06	8428	tags=57%, list=43%, signal=33%	HLA-B/HLA-DRB1/TREM2/HLA-A/TAPBPL/LILRB1/PTPRS/CRK/CD59/IFI16/NF1/EZR/GPX1/GPNMB/SLIT2/LTF/GPAM/C1QBP/CR1/SYK/GRN/SERPING1/FER/WDR41/SCRIB/MERTK/PADI2/SDC4/PTPN6/MICA/SOX9/MKRN2/BCR/DLG1/INPP5D/SEC14L1/HLA-F/SFRP1/PRKAR1A/FN1/YES1/ERBIN/RIN3/ATM/CARD8/TLR4/FYN/SAMHD1/HLA-DOA/TYROBP/PLCB1/TMEM176A/APOD/HMOX1/PDE5A/PARP1/BST2/MFHAS1/STAT6/CNN2/FGL2/FCRLB/TGFB2/CSNK1A1/ERBB2/GPR108/CTNNB1/HAVCR2/SPN…
NA	NA	GO:0043271	negative regulation of ion transport	105	0.417037	1.79953	9.83985e-07	1.65032e-05	8.58671e-06	6085	tags=54%, list=31%, signal=38%	NOS1/GNB5/LILRB1/ANK3/BIN1/ACTN2/NEDD4/GOPC/GSTO1/ATP1A2/PTK2B/PACSIN3/PRKCE/HECW1/GSTM2/SLC6A9/SRI/ISCU/BCL2/PRKG2/SESTD1/INPP5K/HECW2/CAMK2D/VDAC1/CAV1/CBARP/VIP/CALM1/ATF4/NEDD4L/HTR2A/ACE/STK39/COMMD1/CD33/PPP3R1/TRIM27/UBQLN1/SERPINE2/PPP3CC/CRBN/UBR3/KCNAB1/PPP3CA/KCNE4/YWHAE/PKD2/SLC30A1/PPP3CB/RGS4/TRDN/CALM3/NOS3/KCNE3/GPR35/CNR1
Structural Stabilization	cell-substrate adhesion	GO:0048041	focal adhesion assembly	84	0.443081	1.86489	1.0011e-06	1.67431e-05	8.7115e-06	6462	tags=64%, list=33%, signal=43%	RAC1/TRIP6/ACTN2/DMTN/PTK2B/SDC4/ITGA2/PEAK1/BCR/VCL/SFRP1/SLK/ACTN1/BCL2/APOD/POLDIP2/EPHA3/LIMS1/PTK2/MAP4K4/ARHGEF7/CLASP2/MACF1/STON1/RCC2/EPB41L5/TAOK2/ROCK2/S100A10/DLC1/ABL1/CORO2B/TSC1/MMP14/ACVRL1/ACTN3/THSD1/FMN1/DAPK3/THY1/TLN1/SLC9A1/DUSP3/ROCK1/ITGB1BP1/LIMCH1/CTTN/PTPRJ/CAMSAP3/FAM107A/DUSP22/HRG/TESK2/SORBS1
NA	NA	GO:1903076	regulation of protein localization to plasma membrane	100	0.43044	1.84642	1.06955e-06	1.78378e-05	9.28107e-06	7151	tags=65%, list=36%, signal=42%	SQSTM1/TREM2/EGFR/PICALM/EZR/PPFIA1/NUMB/CNPY4/WNK1/DLG1/DPP10/PRKCE/CIB1/ARHGAP44/LDLRAP1/STX4/ITGB1/EPHA3/LRP1/ZDHHC2/PPP2R5A/ACSL3/ITGA3/AP2M1/ABI3/ZDHHC5/RHOG/RACK1/ZDHHC7/TGFB1/GPER1/MMP14/LGALS3/HECTD1/RHOQ/CLTC/PTPN9/STX8/CSK/PPP1R9B/KIF5B/CLIP3/STX3/EPHA2/CDK5/AKAP5/NHLRC1/RAMP3/NKD2/TMBIM1/TAMALIN/PRKCI/DAB2/PIK3R1/RER1/STAC2/SORBS1/APPL1/ATP2B4/CLN3/ZDHHC8/PID1/RAB11FIP2/ARF6/VAMP8
Immune Response	adaptive immune response	GO:0002291	T cell activation via T cell receptor contact with antigen bound to MHC molecule on antigen presenting cell	10	0.817003	2.44605	1.10377e-06	1.82552e-05	9.49824e-06	3609	tags=100%, list=18%, signal=82%	LILRB1/HLA-DMB/ICAM1/APBB1IP/FGL2/HAVCR2/CD81/LGALS9/ITGAL/LGALS3
NA	NA	GO:0002396	MHC protein complex assembly	18	0.689999	2.33759	1.10377e-06	1.82552e-05	9.49824e-06	1503	tags=61%, list=8%, signal=56%	HLA-DRB1/HLA-DRA/TAPBPL/HLA-DPB1/HLA-DQB1/HLA-DQA1/HLA-DMA/HLA-DMB/HLA-DPA1/B2M/HLA-DOA
NA	NA	GO:0002501	peptide antigen assembly with MHC protein complex	18	0.689999	2.33759	1.10377e-06	1.82552e-05	9.49824e-06	1503	tags=61%, list=8%, signal=56%	HLA-DRB1/HLA-DRA/TAPBPL/HLA-DPB1/HLA-DQB1/HLA-DQA1/HLA-DMA/HLA-DMB/HLA-DPA1/B2M/HLA-DOA
Lipid Metabolism	fatty acid metabolic process	GO:0006631	fatty acid metabolic process	352	0.321789	1.50664	1.12088e-06	1.84868e-05	9.61878e-06	6250	tags=48%, list=32%, signal=33%	LPIN1/HSD17B12/ASAH1/GCDH/TNXB/PCCB/MECR/MCAT/GSTP1/ABHD12/ETFA/HSD17B4/ALDH3A2/MORC2/AUH/GPX1/ALDH1L2/SNCA/EPHX1/GPAM/SGPL1/HADHB/AKR1C2/THEM4/AKR1C1/ACSM5/CBR1/TBXAS1/LPIN2/MGLL/LIPA/ETFDH/SOX9/CYP2U1/ACSL1/PTGR1/ERLIN1/PTGR2/SLC27A4/DBI/ALOX5AP/ELOVL5/AKT2/PLAA/ALOX5/LIAS/GSTM2/ECHS1/ACSF2/ACOT7/ACAD9/CYP2J2/APPL2/BDH2/C3/LPL/MGST3/CYP4F11/FASN/ACSS2/PCCA/PANK2/ACSL6/ELOVL4/AIG1/PTGES3/ADH5/PE…
NA	NA	GO:0032271	regulation of protein polymerization	188	0.365787	1.65148	1.22356e-06	2.01245e-05	1.04709e-05	8880	tags=68%, list=45%, signal=37%	MAPT/CAPG/SCIN/RAC1/BIN1/MAP1B/CYFIP2/CYRIA/SNCA/SLIT2/MAP2/SVIL/BAIAP2/HSPA1B/SLC39A12/DMTN/CLIP1/CAPZB/TRIOBP/MTOR/CDK5RAP2/PAK1/PTK2B/FER/KANK1/DAAM2/COTL1/PFN1/DLG1/KANK2/PRKCE/MKKS/GSN/HIP1R/ADD2/SPTBN2/ARHGEF7/HCLS1/TUBB4A/CORO1A/WASHC2C/NCKAP1L/PRKCD/BBS4/ADD3/ARPC5L/MET/PREX1/CDKN1B/GRB2/PYCARD/VDAC2/ABL1/CAMSAP2/SSH3/SLAIN1/LATS1/CYRIB/EML2/SSH2/NAV3/MEGF9/RPS3/DRG1/MAPRE1/TTBK1/DYRK1A/T…
NA	NA	GO:0031098	stress-activated protein kinase signaling cascade	215	0.355938	1.61468	1.25778e-06	2.06304e-05	1.07341e-05	8126	tags=60%, list=41%, signal=36%	APP/TREM2/EGFR/PRKN/SERPINF2/SIRPA/HRAS/GSTP1/IGF1R/CRK/EZR/MAPK3/SH3RF1/MAP3K20/FKTN/NLRP1/PTK2B/TPD52L1/PDCD4/DLG1/MAPK8/TLR4/IKBKB/LRRK2/PDCD10/PLCB1/RELL1/CRKL/MAPK9/RASSF2/SASH1/RIPK1/MAP4K3/RELL2/NFKB1/MAP4K4/PRDX1/MFHAS1/PPIA/AXIN1/HGF/TGFB2/EPHB1/MEN1/MAPK8IP3/TNIK/FLT4/DAB2IP/TAOK1/ZMYND11/LTBR/MAP3K13/DUSP1/ZFP36L1/AIDA/MAPK1/FOXO1/TAOK2/SPHK1/ULK4/PAFAH1B1/MAP2K2/MAPK11/PYCARD/LGALS9/M…
NA	NA	GO:0048588	developmental cell growth	222	0.353605	1.60816	1.2749e-06	2.07965e-05	1.08205e-05	6495	tags=52%, list=33%, signal=35%	APP/APOE/PRKG1/DCC/MAPT/PRKN/DISC1/IQGAP1/PTPRS/SEMA4D/C9orf72/MAP1B/CYFIP2/SLIT2/MAP2/ITSN2/PDLIM5/GOLGA4/SLC39A12/DDR1/PLXNA4/TOMM70/UNC13A/RTN4/TRPV2/PRICKLE1/SOX9/PI16/RGMA/VCL/NTN1/PLAA/FN1/WASF1/GSK3B/AKAP6/ADNP/ITGB1/S100B/CPNE5/SEMA5B/RIMS2/SLIT3/COBL/IFRD1/KIAA0319/MACF1/SPP1/MAG/SYT1/LAMB2/ADRA1A/CTNNB1/TNR/EIF2AK4/SEMA3F/NIN/MAP3K13/TGFBR2/TRIM46/RIMS1/RASAL1/OLFM1/DSCAM/PAFAH1B1/ISLR2…
Structural Stabilization	cell-cell junction organization	GO:0022407	regulation of cell-cell adhesion	419	0.312581	1.47632	1.2749e-06	2.07965e-05	1.08205e-05	8175	tags=56%, list=42%, signal=33%	HLA-DRB1/DOCK8/PRKG1/HLA-DRA/HLA-A/ASS1/HLA-DPB1/HLA-DQB1/SERPINF2/SIRPA/LILRB1/ANK3/AP3D1/NOTCH4/PRKCA/HLA-DQA1/GPNMB/EMILIN2/SWAP70/GPAM/HLA-DMA/CR1/HLA-DMB/SMARCB1/SYK/AFDN/PNP/MTOR/SMARCD2/MEGF10/PLAUR/HLA-DPA1/SCRIB/SDC4/TESPA1/PTPN6/WNK1/DLG1/ITGB2/TFRC/NF2/PRKAR1A/FERMT3/CD276/ALOX5/TYK2/YES1/VAV1/ITPKB/FYN/GLI2/CCDC88B/B2M/HLA-DOA/JAK2/JAK1/MBP/PDE5A/CARD11/MAGI1/PTK2/PIEZO1/SMARCD3/CD4/I…
NA	NA	GO:0051249	regulation of lymphocyte activation	433	0.307832	1.45576	1.36046e-06	2.21316e-05	1.15152e-05	8407	tags=56%, list=43%, signal=33%	HLA-DRB1/DOCK8/HLA-DRA/HLA-A/MSH2/HLA-DPB1/HLA-DQB1/SIRPA/CD40/LILRB1/CAMK4/AP3D1/PMS2/HLA-DQA1/FANCA/GPNMB/BLOC1S3/GPAM/HLA-DMA/RAC2/SH3RF1/CR1/HLA-DMB/SMARCB1/SYK/PNP/MTOR/SMARCD2/HLA-DPA1/SCRIB/MERTK/SDC4/CLPTM1/TESPA1/PTPN6/MICA/DLG1/INPP5D/VAV3/HLA-F/TFRC/SFRP1/PRKAR1A/CD276/PCID2/TYK2/YES1/VAV1/ATM/ITPKB/TLR4/FYN/GLI2/CCDC88B/B2M/SLC39A10/HLA-DOA/BRAF/TYROBP/JAK2/NFATC2/BCL2/PDE5A/CARD11/RI…
NA	NA	GO:0031644	regulation of nervous system process	108	0.412805	1.78612	1.37757e-06	2.23489e-05	1.16282e-05	6069	tags=56%, list=31%, signal=39%	APP/GRIN2B/LPIN1/GRIN2A/SLC8A3/DLGAP2/SYNE1/BAIAP2/DLG4/FIG4/NRXN1/PRKAR1B/PTK2B/MGLL/ITGA2/GRIN2D/DMPK/LRRK2/WASF3/BEGAIN/ITGAX/DLGAP1/JAM2/FGF12/RIMS2/NRDC/MAG/GRIN1/TNR/SHANK1/SHANK3/TENM4/SOX10/STX1A/RIMS1/ROCK2/CHRNA2/PARD3/DLGAP3/GRM1/TBC1D24/IGSF11/STX1B/GRIK2/TMEM98/TNFRSF1B/FABP5/SPX/TNFRSF21/NLGN1/DAG1/DLGAP4/RGS4/CTSC/RELN/NOS3/NLGN2/EIF4A3/ADORA1/GPR35/MYRF
NA	NA	GO:0007626	locomotory behavior	183	0.367415	1.65506	1.39468e-06	2.25039e-05	1.17089e-05	5899	tags=51%, list=30%, signal=36%	APP/APOE/PRKN/LGI4/ABHD12/NEGR1/CDH23/ASTN1/CHL1/SNCA/CLN8/DLG4/FIG4/NAGLU/CSTB/KCNJ10/MTOR/ATP1A2/SLC1A1/SNCG/SLC25A46/UBA6/TUBA1A/PPT1/ASL/GRIN2D/ABCA2/GAD1/GPR37/NPC1/PRKCE/SHANK2/LRRK2/PARK7/NAV2/CNTN1/DAB1/UCHL1/CEND1/FGF12/EPHA4/CTNS/PBX3/CHRNB2/GAA/ZIC1/TNR/SLC4A10/ZFHX3/ARCN1/SCN1A/ALDH1A3/INPP5F/ELAVL4/CHD7/PENK/DSCAM/PAFAH1B1/OXR1/CLCN3/SNAP25/DDHD2/HIPK2/TSC1/SOD1/GRM1/TAL1/GLRB/GIGYF2…
NA	NA	GO:0043410	positive regulation of MAPK cascade	397	0.314364	1.4796	1.39468e-06	2.25039e-05	1.17089e-05	6552	tags=47%, list=33%, signal=32%	APP/APOE/HLA-DRB1/MADD/P2RX7/TREM2/EGFR/PLCG2/SERPINF2/HRAS/CD40/NECAB2/INSR/PRKD2/IQGAP1/IGF1R/CRK/PRKCA/GPNMB/MAPK3/SH3RF1/SYK/CDC42/AKAP12/PAK1/PTK2B/TPD52L1/ICAM1/ROBO1/KSR1/GPR37/PRKCE/CIB1/PLCE1/TLR4/DSTYK/LRRK2/PDCD10/BRAF/JAK2/PLCB1/RELL1/TNFRSF11A/CRKL/CDH2/RASSF2/SASH1/BMPER/RIPK1/CSF1R/FGF1/RELL2/CD4/MFHAS1/PPIA/AXIN1/HGF/TRIM5/FGFR2/TGFB2/FLT3/FLT1/CD44/ADRA1A/ERBB2/TPBG/CHI3L1/AKAP13…
NA	NA	GO:0050878	regulation of body fluid levels	327	0.324412	1.50966	1.42891e-06	2.29938e-05	1.19638e-05	7331	tags=52%, list=37%, signal=33%	APOE/PRKG1/PLCG2/RAB27A/SERPINF2/CD40/ANXA5/DGKQ/FIBP/PRKCA/VAV2/CD59/FBLN1/GNA12/DTNBP1/NCOR2/CYBA/BLOC1S3/DGKB/GNAQ/EMILIN2/CLIC1/CHRM3/LNPK/DMTN/SYK/DDR1/SERPING1/ENTPD1/PLAUR/MERTK/ITGA2/PRICKLE1/PTPN6/NCOA1/WNK1/PIK3CB/VAV3/PLEK/AQP1/SLC7A11/VCL/FERMT3/GGCX/PRKCE/WFS1/VAV1/TLR4/PLSCR1/CYP4F11/JAK2/TRAF3IP2/CSRP1/INPP5K/PPIA/STXBP1/CD9/ENTPD2/CTNS/ANXA2/AKAP11/DGKI/GNA13/MYH9/PRKCD/ITPK1/SERP…
Endolysosome	other	GO:0045806	negative regulation of endocytosis	66	0.477817	1.96524	1.44602e-06	2.31441e-05	1.2042e-05	7388	tags=71%, list=38%, signal=45%	ITGAV/SIRPA/LILRB1/NECAB2/RAC1/PICALM/PACSIN1/DLG4/PACSIN3/ABCA2/NEU3/RIN3/PLSCR1/EPHA3/CNN2/APOC1/PRKD1/ANXA2/PACSIN2/CAV1/ABCA7/CD47/RACK1/TLR2/STX1B/LGALS3/NR1H3/WDR54/DYSF/ATG5/HMGB1/CSK/SNX33/MCTP1/SYT11/LRPAP1/SCAMP5/PRTN3/LRRTM2/ATXN2/ATG3/APPL1/FCGR2B/RUBCN/ARF6/CD300A/UNC119
NA	NA	GO:0051222	positive regulation of protein transport	286	0.334522	1.54395	1.44602e-06	2.31441e-05	1.2042e-05	9722	tags=69%, list=49%, signal=35%	HLA-DRB1/P2RX7/TREM2/ITPR1/CD2AP/PCM1/HRAS/ABCC8/ANK3/ABCG1/WLS/EP300/FRMD4A/RAB29/MFF/KCNB1/CHRM3/MYH10/RAC2/PSMD9/NPEPPS/TOMM70/RAPGEF4/MICALL2/ACHE/ITGB2/MAPK8/MTCL1/JUP/PRKAR1A/AKT2/PRKCE/CIB1/RAPGEF3/TLR4/BAG3/FYN/SREBF2/PDCD10/SRI/PCNT/JAK2/PLCB1/HPCA/SAR1A/GNA11/GSK3B/HSPA1L/MIEF1/STX4/C2CD5/MPC2/PPIA/ZDHHC2/TMEM30A/HCLS1/GIPR/TGFB2/PRKD1/CD38/MYO1C/DOC2B/ERBB2/ZIC1/ACSL3/TCAF1/VSNL1/APBB1…
Apoptosis	intrinsic apoptotic signaling pathway	GO:0008631	intrinsic apoptotic signaling pathway in response to oxidative stress	54	0.501467	2.02167	1.46313e-06	2.32928e-05	1.21193e-05	4803	tags=61%, list=24%, signal=46%	TRAP1/TREM2/PRKN/GPX1/FYN/PARK7/PDCD10/JAK2/BCL2/PARP1/PPIA/GSKIP/CTNNB1/BAG5/PRKCD/PDK1/NFE2L2/ATF4/RACK1/MAP2K4/SOD1/STK24/MAP3K5/SOD2/PML/UBQLN1/DAXX/DIABLO/P4HB/HSPB1/NME5/FZD1/MCL1
Apoptosis	regulation of oxidative stress-induced intrinsic apoptotic signaling pathway	GO:0008631	intrinsic apoptotic signaling pathway in response to oxidative stress	54	0.501467	2.02167	1.46313e-06	2.32928e-05	1.21193e-05	4803	tags=61%, list=24%, signal=46%	TRAP1/TREM2/PRKN/GPX1/FYN/PARK7/PDCD10/JAK2/BCL2/PARP1/PPIA/GSKIP/CTNNB1/BAG5/PRKCD/PDK1/NFE2L2/ATF4/RACK1/MAP2K4/SOD1/STK24/MAP3K5/SOD2/PML/UBQLN1/DAXX/DIABLO/P4HB/HSPB1/NME5/FZD1/MCL1
Oxidative Stress	intrinsic apoptotic signaling pathway in response to oxidative stress	GO:0008631	intrinsic apoptotic signaling pathway in response to oxidative stress	54	0.501467	2.02167	1.46313e-06	2.32928e-05	1.21193e-05	4803	tags=61%, list=24%, signal=46%	TRAP1/TREM2/PRKN/GPX1/FYN/PARK7/PDCD10/JAK2/BCL2/PARP1/PPIA/GSKIP/CTNNB1/BAG5/PRKCD/PDK1/NFE2L2/ATF4/RACK1/MAP2K4/SOD1/STK24/MAP3K5/SOD2/PML/UBQLN1/DAXX/DIABLO/P4HB/HSPB1/NME5/FZD1/MCL1
Proteostasis	other	GO:0016485	protein processing	223	0.351726	1.6	1.46313e-06	2.32928e-05	1.21193e-05	7719	tags=57%, list=39%, signal=35%	P2RX7/CAST/SPG7/GRIN2A/C1R/SERPINF2/ERO1B/PCSK2/IFI16/PISD/CYFIP2/LGMN/ADAM10/RPS6KA2/CPM/CTSS/ECE1/ADAMTS2/ADAM17/NAGLU/CTSH/BAK1/PLAUR/AEBP1/BACE2/GSN/CARD8/PMPCA/LRRK2/PSEN2/CPE/ADAMTS3/BACE1/ASPH/PARP1/IMMP2L/ANXA2/SCG5/PARL/MYH9/CASP7/SERPINE1/KLK6/MASP1/LDLRAD3/S100A10/MYRFL/PTCH1/RUNX1/IFT52/SRGN/F12/CASP6/SPCS1/PRSS3/CCBE1/AFG3L2/ACE/MMP14/MIPEP/PSEN1/PERP/ASRGL1/SHH/F7/PCSK1/CAPN2/SEC11C…
NA	NA	GO:0031340	positive regulation of vesicle fusion	11	0.785668	2.40423	1.51447e-06	2.40457e-05	1.25111e-05	2993	tags=91%, list=15%, signal=77%	ERC2/PRRT2/SNCA/DOC2A/AKT2/C2CD5/SYT1/ANXA2/DOC2B/ANXA1
NA	NA	GO:0009895	negative regulation of catabolic process	315	0.331077	1.53876	1.53158e-06	2.42528e-05	1.26188e-05	9069	tags=63%, list=46%, signal=35%	TSC2/TREM2/EGFR/LRPPRC/GRIN2A/METTL16/ALAD/EP300/FMN2/EHMT2/USP8/SNCA/RPTOR/QSOX1/LRIG2/WAC/DAP/CSNK2A1/WDR6/TSPO/RYBP/FEZ2/MTOR/NBAS/CIRBP/WNK1/NSUN2/LARP4B/STAT3/CAMLG/NPC1/SLC7A5/NELL1/FEZ1/SCFD1/FYN/MYCBP2/LRRK2/PARK7/DHX34/TENT5A/BCL2/TRAF3IP2/HMOX1/POLDIP2/LZTS1/HERC1/TAB2/EIF4G1/USP7/BAG6/HGF/APOC1/GIPC1/TIMP2/ADRA1A/ANXA2/MDM4/SMAD4/BAG5/HNRNPU/DAB2IP/PABPC1/CCAR2/PRKCG/ADGRB1/MET/SF3B3/Z…
NA	NA	GO:0032388	positive regulation of intracellular transport	196	0.362672	1.63859	1.54869e-06	2.44587e-05	1.2726e-05	7299	tags=59%, list=37%, signal=37%	PRKN/PCM1/HRAS/ANK3/EP300/EZR/RAB29/ACTN2/MFF/NEDD4/KCNB1/MAP2/RAC2/NPEPPS/TOMM70/TBC1D20/MICALL2/ITGB2/NF2/MAPK8/MLC1/MTCL1/JUP/AKT2/CIB1/RAPGEF3/FEZ1/BAG3/LDLRAP1/FYN/SREBF2/PDCD10/PCNT/JAK2/HPCA/SAR1A/GSK3B/HSPA1L/MIEF1/C2CD5/ZDHHC2/TMEM30A/HCLS1/PRKD1/ANXA2/MYO1C/ERBB2/ZIC1/TCAF1/EIPR1/SMO/ERGIC3/PRKCD/VPS11/CD81/ITGAM/MAVS/TRIM46/ZPR1/EHD1/CHP1/HPS4/UBE2L3/TGFB1/PDCD5/PSEN1/SCP2/SHH/FIS1/GAS…
NA	NA	GO:0035303	regulation of dephosphorylation	95	0.431355	1.84048	1.56581e-06	2.46635e-05	1.28326e-05	5983	tags=59%, list=30%, signal=41%	PPP6R2/IQGAP1/SEMA4D/CAMTA1/GNA12/SWAP70/HTT/MTMR3/MTOR/PPP1R7/MAGI2/YWHAB/SMG6/PLEK/IKBKB/GSK3B/NSMF/INPP5K/MFHAS1/PPIA/TIPRL/PPP1R12A/TGFB2/PPP2R5A/NCKAP1L/PRKCD/NUAK1/ROCK2/PDGFRB/PTPRC/DLC1/CALM1/CHP1/MEF2C/TSC1/TGFB1/PPP1R15B/MTMR9/LGALS3/CD33/PPP1R2/SMG5/PTBP1/PIN1/PPP2R5D/MASTL/YWHAE/MTMR4/ROCK1/GPLD1/HSP90AB1/CRY2/CALM3/ENSA/ARPP19/ADORA1
Apoptosis	other	GO:2001234	negative regulation of apoptotic signaling pathway	218	0.34714	1.57543	1.58292e-06	2.48019e-05	1.29045e-05	8960	tags=65%, list=46%, signal=36%	TRAP1/PRKN/OPA1/ITGAV/LMNA/GSTP1/SLC25A4/GPX1/HSPA1B/SH3RF1/CSNK2A1/TRIM32/PHIP/CLU/HTT/BAK1/ARMC10/NDUFS3/PLAUR/PIK3CB/ITGA6/ICAM1/WFS1/UNC5B/FYN/BCL2L2/LRRK2/PARK7/BCL2/USP47/GSK3B/HMOX1/EYA3/RIPK1/GCLC/PPIA/GCLM/HGF/CD44/PARL/CTNNB1/BAG5/CCAR2/ZMYND11/SERPINE1/MEIS3/NFE2L2/NDUFA13/PTTG1IP/RTKN2/RAF1/ATF4/RACK1/RFFL/VDAC2/CTNNA1/PEA15/YBX3/TGFBR1/LGALS3/TNFAIP3/PSEN1/MAP2K5/GHITM/SOD2/BDNF/CXCL…
NA	NA	GO:0018209	peptidyl-serine modification	281	0.335235	1.54642	1.58292e-06	2.48019e-05	1.29045e-05	5976	tags=47%, list=30%, signal=33%	APP/NOS1/EGFR/CAMK4/PRKD2/DGKQ/PRKCA/MARK3/SNCA/PDE4D/RPS6KA2/RPTOR/CSNK2A1/MAP3K20/DMTN/CSNK1E/CAMK1G/MTOR/BAK1/PAK1/POGLUT3/STK32C/WNK1/TFRC/MAPK8/AKT2/STK4/PRKCE/CSNK1G3/ATM/GALNT16/CNKSR3/IKBKB/DMPK/LRRK2/PARK7/PDCD10/BRAF/CDC7/BCL2/GSK3B/MAPK9/RASSF2/RIPK1/INPP5K/EIF4G1/TXN/CAPRIN2/AKT3/HCLS1/AXIN1/HGF/PRKD1/CSNK1A1/CD44/CAMK2D/CSNK1D/NLK/BRSK1/SMG1/PRKCD/NTMT1/MARK2/MAP3K13/PRKCG/CAV1/TGFBR…
NA	NA	GO:1904951	positive regulation of establishment of protein localization	302	0.329902	1.52714	1.60003e-06	2.50042e-05	1.30098e-05	9989	tags=70%, list=51%, signal=35%	HLA-DRB1/P2RX7/TREM2/ITPR1/CD2AP/PCM1/HRAS/ABCC8/ANK3/ABCG1/WLS/EP300/FRMD4A/RAB29/MFF/KCNB1/CHRM3/MYH10/RAC2/PSMD9/NPEPPS/TOMM70/RAPGEF4/MICALL2/ACHE/ITGB2/MAPK8/MTCL1/JUP/PRKAR1A/AKT2/PRKCE/CIB1/RAPGEF3/TLR4/BAG3/FYN/SREBF2/PDCD10/SRI/PCNT/JAK2/PLCB1/HPCA/SAR1A/GNA11/GSK3B/HSPA1L/MIEF1/STX4/C2CD5/MPC2/PPIA/ZDHHC2/TMEM30A/HCLS1/GIPR/TGFB2/PRKD1/CD38/MYO1C/DOC2B/ERBB2/ZIC1/ACSL3/TCAF1/VSNL1/APBB1…
Synapse	axon regeneration	GO:0070570	regulation of neuron projection regeneration	29	0.592626	2.18261	1.65137e-06	2.57389e-05	1.33921e-05	5072	tags=76%, list=26%, signal=56%	PTPRS/IGF1R/LRIG2/GRN/SCARF1/RGMA/BRAF/PTPRF/EPHA4/KIAA0319/SPP1/TNR/INPP5F/MAP2K2/MAP2K1/PRRX1/RTN4RL1/STK24/PTN/THY1/CERS2/NEO1
NA	NA	GO:0044403	biological process involved in symbiotic interaction	280	0.331117	1.52715	1.70271e-06	2.64698e-05	1.37723e-05	8521	tags=59%, list=43%, signal=34%	APOE/HLA-DRB1/EGFR/PRKN/ITGAV/PVR/SLC20A2/INSR/EP300/PIK3C3/TRIM25/RAB29/GPX1/LTF/TRIM22/PSMC3/TRIM26/NCAM1/SCARB2/HSPA1B/CR1/SMARCB1/CBL/YTHDC2/CDC42/CDHR3/SCARB1/TBC1D20/ITGA2/TRIM8/ICAM1/TFRC/PI4KA/NPC1/FN1/NECTIN1/IFITM2/GSN/CXADR/NECTIN3/PLSCR1/JAK2/FASN/CTSB/ITGB1/SLC1A5/CSF1R/INPP5K/THOC3/THOC7/CD4/PPIA/TRIM5/ARL8B/GAPDH/XPR1/IFITM3/JPT2/ITGA5/EIF2AK4/IGF2R/CD81/CAV1/CIITA/THOC5/THOC6/ROCK…
Structural Stabilization	cell-substrate adhesion	GO:0034446	substrate adhesion-dependent cell spreading	100	0.426977	1.83156	1.71982e-06	2.6528e-05	1.38026e-05	3560	tags=47%, list=18%, signal=39%	LAMA5/ITGAV/RADIL/RAC1/CRK/FBLN1/DOCK1/C1QBP/DMTN/CDC42/PARVA/TRIOBP/FER/KANK1/MERTK/PEAK1/PARVG/MICALL2/PXN/LAMB1/FERMT3/FN1/CIB1/NTN4/BRAF/DOCK5/CRKL/ACTN4/LIMS1/PTK2/ANTXR1/SPRY4/ST6GAL1/ARHGEF7/RREB1/RCC2/WASHC2C/MDK/S100A10/PREX1/EFNA1/LAMC1/CSPG5/ABL1/FZD7/PDPN/VAMP3
NA	NA	GO:0051403	stress-activated MAPK cascade	208	0.356628	1.61488	1.71982e-06	2.6528e-05	1.38026e-05	8126	tags=61%, list=41%, signal=36%	APP/TREM2/EGFR/PRKN/SERPINF2/SIRPA/HRAS/GSTP1/IGF1R/CRK/EZR/MAPK3/SH3RF1/MAP3K20/FKTN/PTK2B/TPD52L1/PDCD4/DLG1/MAPK8/TLR4/IKBKB/LRRK2/PDCD10/PLCB1/RELL1/CRKL/MAPK9/RASSF2/SASH1/RIPK1/MAP4K3/RELL2/NFKB1/MAP4K4/PRDX1/MFHAS1/PPIA/AXIN1/HGF/TGFB2/EPHB1/MEN1/MAPK8IP3/TNIK/FLT4/DAB2IP/TAOK1/ZMYND11/LTBR/MAP3K13/DUSP1/ZFP36L1/AIDA/MAPK1/FOXO1/TAOK2/SPHK1/ULK4/PAFAH1B1/MAP2K2/MAPK11/PYCARD/LGALS9/MAP2K1/…
Apoptosis	intrinsic apoptotic signaling pathway	GO:0097193	intrinsic apoptotic signaling pathway	292	0.332764	1.53761	1.71982e-06	2.6528e-05	1.38026e-05	8311	tags=60%, list=42%, signal=35%	TRAP1/WWOX/TREM2/PRKN/OPA1/ITPR1/MSH2/PRKRA/MSH6/HRAS/EP300/IFI16/CDIP1/GPX1/TRIM32/CLU/BAK1/ARMC10/NDUFS3/PLAUR/PIK3CB/TP53BP2/WFS1/ATM/FYN/BCL2L2/LRRK2/PARK7/PDCD10/JAK2/BRSK2/BCL2/USP47/PARP1/ERO1A/PPIA/BAG6/CD44/GSKIP/PARL/CTNNB1/BAG5/DAB2IP/PRKCD/PDK2/CCAR2/CAV1/PDK1/NFE2L2/MAEL/NDUFA13/PTTG1IP/BCL2L11/RTKN2/BECN1/FLCN/TNFRSF10B/CUL4A/SCN2A/ATF4/RACK1/PYCARD/VDAC2/ABL1/CASP6/MAP2K4/TRAF2/HIP…
NA	NA	GO:0032872	regulation of stress-activated MAPK cascade	166	0.36808	1.64744	1.73693e-06	2.67227e-05	1.3904e-05	8126	tags=61%, list=41%, signal=36%	APP/TREM2/EGFR/PRKN/SERPINF2/SIRPA/HRAS/GSTP1/IGF1R/CRK/EZR/MAPK3/SH3RF1/FKTN/PTK2B/TPD52L1/PDCD4/DLG1/TLR4/PDCD10/PLCB1/RELL1/RASSF2/SASH1/RIPK1/RELL2/MAP4K4/PRDX1/MFHAS1/PPIA/AXIN1/HGF/TGFB2/EPHB1/MEN1/MAPK8IP3/TNIK/FLT4/DAB2IP/TAOK1/ZMYND11/LTBR/DUSP1/AIDA/MAPK1/FOXO1/TAOK2/SPHK1/ULK4/PAFAH1B1/MAP2K2/PYCARD/MAP2K1/PHLPP1/MAP2K4/TRAF2/HIPK2/FZD7/PJA2/STK39/MAP3K5/TLR3/GRIK2/MAP3K3/SPI1/DNAJA1/M…
NA	NA	GO:0043113	receptor clustering	56	0.489505	1.98223	1.80572e-06	2.77094e-05	1.44173e-05	6256	tags=70%, list=32%, signal=48%	APOE/AGRN/LRP4/SYNGAP1/DLG4/NRXN1/SCRIB/MAGI2/DLG1/ITGB2/SLC7A11/LRRC7/GSN/DLG2/FRRS1L/GPHN/CRKL/CDH2/PICK1/ZDHHC2/NRXN2/CD81/SHANK3/SHISA6/WDR19/ITGAL/SHISA7/GLRB/PTN/GRIK2/THY1/NLGN1/ITGB1BP1/CDK5/RELN/SSNA1/NLGN2/RER1/FNTA
NA	NA	GO:0007422	peripheral nervous system development	71	0.459685	1.90272	1.94329e-06	2.95917e-05	1.53967e-05	5918	tags=62%, list=30%, signal=43%	PLEC/ITGB4/ARHGEF10/LGI4/NF1/ALDH3A2/LAMA2/NFASC/ASIC2/PLXNA4/SLC25A46/NDRG1/AKT2/SLC5A3/ETV1/LAMB2/ERBB2/NEFH/ADGRB1/SOX10/NTRK2/RUNX1/PARD3/SOD1/EDNRB/PPP3R1/BDNF/FA2H/ADGRB2/SERPINI1/SOX8/UGT8/PMP22/ERBB3/HAPLN2/DAG1/SCN8A/GSTM3/CDK5/ILK/PRX/EGR3/ASCL1/SIRT2
NA	NA	GO:0009266	response to temperature stimulus	158	0.375615	1.67068	1.94329e-06	2.95917e-05	1.53967e-05	8733	tags=69%, list=44%, signal=39%	NOS1/MAPT/EP300/EIF2B5/NF1/TMEM135/HSPA1B/SLC25A27/MTOR/LIPA/CIRBP/TRPV2/MICA/EIF2B3/TRPV3/CDH8/EIF2B1/ATM/BAG3/APPL2/HIKESHI/CASQ1/VGF/GSK3B/STUB1/HMOX1/NFKBIA/FGF1/ERO1A/GCLC/HSPB6/ACADVL/SCN2B/EPHB1/EIF2B4/CREBBP/HSPA2/CHORDC1/EIF2AK4/PIRT/NGFR/GMPR/FOXO1/PDCD6/SLC52A3/TP53INP1/HTR2A/LRP11/MICB/SOD1/MAPKAPK2/ATR/VCP/CXCL12/GRIK2/DHX36/DAXX/DNAJA1/ALDH18A1/SLU7/DNAJB4/HSPB1/CDKN1A/DNAJB1/PLIN1/…
NA	NA	GO:0070302	regulation of stress-activated protein kinase signaling cascade	169	0.369791	1.65755	1.94329e-06	2.95917e-05	1.53967e-05	8392	tags=63%, list=43%, signal=37%	APP/TREM2/EGFR/PRKN/SERPINF2/SIRPA/HRAS/GSTP1/IGF1R/CRK/EZR/MAPK3/SH3RF1/FKTN/PTK2B/TPD52L1/PDCD4/DLG1/TLR4/PDCD10/PLCB1/RELL1/RASSF2/SASH1/RIPK1/RELL2/MAP4K4/PRDX1/MFHAS1/PPIA/AXIN1/HGF/TGFB2/EPHB1/MEN1/MAPK8IP3/TNIK/FLT4/DAB2IP/TAOK1/ZMYND11/LTBR/DUSP1/AIDA/MAPK1/FOXO1/TAOK2/SPHK1/ULK4/PAFAH1B1/MAP2K2/PYCARD/MAP2K1/PHLPP1/MAP2K4/TRAF2/HIPK2/FZD7/PJA2/STK39/MAP3K5/TLR3/ZMPSTE24/GRIK2/MAP3K3/SPI1…
NA	NA	GO:1903131	mononuclear cell differentiation	409	0.311954	1.47121	1.97769e-06	3.00387e-05	1.56293e-05	8341	tags=56%, list=42%, signal=33%	HLA-B/HLA-DRB1/HLA-DRA/TREM2/PIK3CD/PLCG2/MSH2/LILRB1/CAMK4/AP3D1/EP300/IFI16/FANCA/SP3/NFATC1/SH3RF1/ADAM17/CR1/SMARCB1/STAT4/SYK/HDAC9/PNP/MTOR/SMARCD2/BAK1/PTK2B/LIPA/MERTK/CLPTM1/TESPA1/PTPN6/RBPJ/INPP5D/STAT3/SFRP1/PCID2/VAV1/ATM/ITPKB/GLI2/LIG4/B2M/HLA-DOA/BRAF/FASN/PHF14/JAK1/BCL2/TMEM176A/TRAF3IP2/ITGB1/CARD11/ITGB8/CSF1R/SMARCD3/CD4/IL18/STAT6/FGL2/FLT3/TCF3/MEN1/CSF1/ERBB2/CTNNB1/MYH9/A…
NA	NA	GO:0008652	cellular amino acid biosynthetic process	73	0.46008	1.90999	2.01208e-06	3.04059e-05	1.58203e-05	6918	tags=67%, list=35%, signal=44%	SHMT1/ASS1/MTAP/CBS/PLOD2/MTHFD1/MTHFR/OAT/SRR/BCAT1/CPS1/DPYD/ASNS/PSPH/PHGDH/ASL/GAD1/ASNSD1/PARK7/MTRR/MRI1/PLOD3/PYCR3/GLS2/PCBD1/ADI1/GOT2/GLS/PSAT1/SERINC5/PYCR2/SEPHS1/GLUD1/GAD2/NAGS/ALDH18A1/MTR/BHMT2/CAD/DHFR/GLUL/CTH/ENOPH1/AASS/SDSL/SEPHS2/GOT1/ATP2B4/CLN3
NA	NA	GO:0002833	positive regulation of response to biotic stimulus	310	0.328911	1.52544	2.01208e-06	3.04059e-05	1.58203e-05	8352	tags=58%, list=42%, signal=34%	HLA-DRB1/TREM2/PLCG2/PVR/NINJ1/CD40/PTPRS/PRKCA/EP300/OTULIN/IFI16/TRIM25/CYBA/EMILIN2/CTSS/LTF/C1QBP/HSPA1B/NAGK/NAGLU/SYK/GRN/NLRP1/TOMM70/PAK1/RTN4/SEC14L1/HLA-F/MAPK8/PRKCE/ERBIN/VAV1/CARD8/TLR4/IKBKB/FYN/APPL2/PLSCR1/TYROBP/SASH1/MARK4/NFKBIA/CADM1/IRAK2/TNIP2/AP1G1/XRCC5/MFHAS1/TRIM5/PRKD1/CSNK1A1/TRIM56/COLEC12/CREBBP/GPR108/TMEM126A/HAVCR2/DAB2IP/TKFC/HEXIM1/CAV1/AP3B1/SLC15A2/MAVS/LRCH4/…
Oxidative Stress	reactive oxygen species metabolic process	GO:2000379	positive regulation of reactive oxygen species metabolic process	61	0.478551	1.95225	2.18405e-06	3.2838e-05	1.70857e-05	3414	tags=51%, list=17%, signal=42%	MAPT/PLCG2/RAB27A/GSTP1/CYBA/SNCA/SYK/TSPO/NNT/AKR1C1/CBR1/PTK2B/ITGB2/TLR4/PARK7/TYROBP/AGT/SLC5A3/RIPK1/GRIN1/PRKCD/TGFBR2/ADGRB1/ITGAM/NFE2L2/PDGFRB/GRB2/CLEC7A/CLCN3/SOD1/TGFB1
Synapse	postsynapse organization	GO:0060996	dendritic spine development	91	0.436186	1.85084	2.18405e-06	3.2838e-05	1.70857e-05	7370	tags=69%, list=37%, signal=44%	APOE/DISC1/PTPRS/ASAP1/PPFIA2/DTNBP1/STAU2/TANC2/EEF2K/BAIAP2/PDLIM5/DLG4/ARF4/CDC42/ABI2/SIPA1L1/UBA6/ARHGAP44/PAK4/DIP2A/LRRK2/CAPRIN2/EPHA4/EPHB1/DLG5/SHANK1/SHANK3/ABI3/DBN1/NGEF/PAFAH1B1/EFNA1/MAPK6/ZNF365/KIF1A/MEF2C/PSEN1/DNM3/ARC/DHX36/LRP8/WASL/LZTS3/CTNND2/PAK2/NLGN1/CPEB3/NEURL1/DOCK10/CDK5/RELN/SRCIN1/NLGN2/SRGAP2/FSTL4/NCK2/SLC12A5/CAMK2A/ARF6/MECP2/ZMYND8/CDKL5/LPAR1
Mitochondrial Metabolism	tricarboxylic acid cycle	GO:0006090	pyruvate metabolic process	115	0.40135	1.74358	2.25284e-06	3.37869e-05	1.75795e-05	8074	tags=68%, list=41%, signal=40%	APP/P2RX7/PDHX/ENO3/DLD/INSR/HK1/EP300/DLAT/RPTOR/SRR/FAHD1/ME3/MTOR/LIPA/PDHB/STAT3/HOGA1/PGM1/ZBTB20/GALK1/MPC2/GAPDH/VDAC1/EIF6/ENO2/SLC4A4/PDK2/PDK1/KAT2B/FLCN/PGAM1/TPI1/LDHA/PFKM/PPARA/HTR2A/BPGM/OGDHL/GPI/HDAC4/HK2/PRKAA2/OGDH/PDK4/PPP2CA/PSEN1/ACTN3/PRKAG2/PCK1/ALDOA/NUPR1/GPD1/FBP1/ENO1/NCOR1/LDHB/PC/ME2/SLC2A6/CBFA2T3/ADPGK/PKM/PGAM2/SLC16A3/ME1/PFKFB2/ARNT/PRKAG1/PFKP/MLST8/GCK/GIT1/TR…
APP Metabolism	amyloid-beta formation	GO:0034205	amyloid-beta formation	45	0.521809	2.04526	2.28723e-06	3.42165e-05	1.7803e-05	5746	tags=69%, list=29%, signal=49%	APOE/ABCG1/PICALM/BIN1/CSNK1E/CLU/RTN4/ABCA2/PSEN2/BACE1/EPHA4/GSAP/GGA3/ABCA7/NTRK2/ROCK2/EFNA1/PSEN1/SP1/RTN1/HAP1/SPON1/DYRK1A/LRRTM3/PIN1/RTN3/ROCK1/NCSTN/SLC2A13/IFNGR1/GSK3A
NA	NA	GO:0033619	membrane protein proteolysis	57	0.476114	1.93007	2.39041e-06	3.54926e-05	1.8467e-05	5544	tags=60%, list=28%, signal=43%	APOE/P2RX7/ADAM10/LRIG2/ADAM17/CTSH/PACSIN3/RGMA/BACE2/PSEN2/BACE1/NRDC/TIMP2/PARL/MYH9/SPPL2A/TIMP3/TGFB1/AFG3L2/PSEN1/ADAM19/TNFRSF1B/SNX33/MBTPS1/PTPN3/SNX9/FURIN/DAG1/ROCK1/GPLD1/RET/NCSTN/RHBDD1/PRTN3
Immune Response	other	GO:0002275	myeloid cell activation involved in immune response	84	0.435409	1.8326	2.39041e-06	3.54926e-05	1.8467e-05	7548	tags=68%, list=38%, signal=42%	TREM2/PIK3CD/PLCG2/RAC2/CBL/SYK/GRN/FER/PTPN6/BCR/ITGB2/PRKCE/PRAM1/TYROBP/STX4/STXBP1/HAVCR2/DNASE1/CPLX2/ITGAM/GAB2/CHGA/SNAP23/PYCARD/LGALS9/SNX4/PTGDS/SBNO2/CD84/DOCK2/SPI1/DYSF/ADGRE2/C12orf4/LILRA2/FOXF1/FES/S100A13/RASGRP1/FCER1G/LAT2/ANXA3/PTAFR/LYN/STXBP3/IL4R/STXBP2/MYD88/IFI35/VAMP2/GATA2/KIT/VAMP8/CD300A/PIK3CG/NMI/IL33
NA	NA	GO:0006865	amino acid transport	134	0.385028	1.69124	2.39041e-06	3.54926e-05	1.8467e-05	8070	tags=64%, list=41%, signal=38%	PRKG1/P2RX7/SLC25A12/GABBR1/ABCC8/SLC7A2/RAB3GAP1/NF1/DTNBP1/SNCA/CLN8/KCNJ10/GJA1/ATP1A2/SLC1A1/SLC25A22/SLC7A8/SLC25A15/GFAP/SLC1A2/SLC7A11/SFXN4/SLC7A5/SLC6A9/ITGB1/SLC1A5/SLC38A10/SFXN1/SFXN3/GRM7/STXBP1/CTNS/GIPC1/SLC7A14/SLC6A17/SLC25A26/SLC43A2/SLC6A5/SLC1A7/SLC38A3/SLC17A7/SLC7A7/NTRK2/LLGL2/SLC1A6/LRRC8A/SERINC5/GRM1/SLC15A4/PSEN1/SLC7A1/SLC6A12/SLC3A2/CACNB4/LRP5/SLC6A7/SLC25A29/SLC66A1…
NA	NA	GO:1903078	positive regulation of protein localization to plasma membrane	58	0.477556	1.93987	2.42481e-06	3.59137e-05	1.86861e-05	7739	tags=74%, list=39%, signal=45%	SQSTM1/TREM2/EGFR/EZR/CNPY4/DLG1/DPP10/PRKCE/CIB1/STX4/ITGB1/EPHA3/LRP1/ZDHHC2/ACSL3/ITGA3/ZDHHC5/RHOG/RACK1/GPER1/LGALS3/PTPN9/PPP1R9B/KIF5B/CLIP3/STX3/EPHA2/AKAP5/RAMP3/NKD2/PRKCI/PIK3R1/RER1/STAC2/SORBS1/ATP2B4/CLN3/ZDHHC8/RAB11FIP2/ARF6/PRKCH/ATP2C1/SPTBN1
[truncated: 2,115 more rows]

## Sheet: Table_S3
Suplemental Table 3. Genetic risk score based GSEA results
Biodomain	Subdomain	ID	Description	setSize	enrichmentScore	NES	pvalue	p.adjust	qvalue	rank	leading_edge	core_enrichment
[truncated: 1,103 more rows]

## Sheet: Table_S4
Suplemental Table 4. Multi-omic risk score based GSEA results
[truncated: 913 more rows]

[truncated: 4 more sheets: Table_S5, Table_S6, Table_S7, Table_S8]
